# Supplementary material for: Classification of colon adenocarcinoma based on immunological characterizations: Implications for prognosis and immunotherapy
Source: Front Immunol. 2022 Jul 27;13:934083. doi: 10.3389/fimmu.2022.934083 (PMC9363576; doi:10.3389/fimmu.2022.934083)
Supplement: Supplementary file 5 [file Table_1.xlsx]

## Sheet: tcga.exp.immu.IOBR
Supplementary Table S1. The enrichment score of immune characteristics in TCGA-COAD dataset
Tag	CD_8_T_effector	DDR	APM	Immune_Checkpoint	CellCycle_Reg	Pan_F_TBRs	EMT1	EMT2	EMT3	Cell_cycle	Mismatch_Repair	Homologous_recombination	Nucleotide_excision_repair	DNA_replication	Base_excision_repair	TMEscoreA_CIR	TMEscoreB_CIR	CD8_Rooney_et_al	B_cells_Rooney_et_al	Treg_Rooney_et_al	Macrophages_Rooney_et_al	Neutrophils_Rooney_et_al	pDCs_Rooney_et_al	Co_stimulation_APC_Rooney_et_al	Co_stimulation_T_cell_Rooney_et_al	Co_inhibition_T_cell_Rooney_et_al	Type_I_IFN_Reponse_Rooney_et_al	MHC_Class_I	MHC_Class_II	T_cell_inflamed_GEP_Ayers_et_al	IFNG_signature_Ayers_et_al	MDSC_Wang_et_al	GPAGs	PPAGs	HLA_signature_gene	B_cells_Danaher_et_al	Cytotoxic_cells_Danaher_et_al	Mast_cells_Danaher_et_al	Neutrophils_Danaher_et_al	T_cells_Danaher_et_al	TIP_Release_of_cancer_cell_antigens	TIP_Cancer_antigen_presentation_1	TIP_Priming_and_activation_1	TIP_Priming_and_activation_2	TIP_Trafficking_of_immune_cells_to_tumors	TIP_Infiltration_of_immune_cells_into_tumors_1	TIP_Infiltration_of_immune_cells_into_tumors_2	TIP_Recognition_of_cancer_cells_by_T_cells_1	TIP_Recognition_of_cancer_cells_by_T_cells_2
TCGA-3L-AA1B-01	-0.0133249	0.232433	0.476642	-0.0194748	0.294408	0.38497	0.375929	0.206368	0.241037	0.312437	0.304386	0.180281	0.300554	0.326801	0.346121	0.12452	0.156563	0.0608492	0.026447	0.0485107	0.149108	0.0899995	0.0347064	-0.00842266	0.0403248	-0.042661	0.118489	0.335294	0.309019	0.192055	0.147705	0.135162	0.245306	0.265622	0.0301493	-0.0183808	-0.0189793	0.227183	-0.158511	0.0541509	0.121403	-0.0867841	0.0191659	0.0189212	0.141139	0.295971	0.307668	0.0704123	-0.082464
TCGA-4N-A93T-01	-0.0508902	0.229325	0.504337	-0.0777103	0.260659	0.28121	0.334245	0.0230745	0.162277	0.278797	0.289211	0.1833	0.301599	0.313724	0.341159	0.0816313	0.0390555	-0.00206552	-0.00822769	0.0174318	0.038644	0.0738753	0.0426521	0.0167032	-0.0183903	-0.0922688	0.192763	0.385692	0.273887	0.161463	0.158187	0.0448168	0.209506	0.269565	-0.0154512	-0.0183766	-0.0515043	-0.13947	-0.257516	-0.000570413	0.103086	-0.0994452	0.00557611	0.0017287	0.098124	0.270853	0.27295	0.0411654	-0.132471
TCGA-4T-AA8H-01	-0.0505552	0.244996	0.504614	-0.0863538	0.320501	0.304331	0.324471	0.0783067	0.151945	0.320125	0.313938	0.20965	0.312606	0.341161	0.352793	0.0824161	0.0380756	-0.0108251	-0.0746788	-0.00190575	0.0732332	0.0613384	-0.0655063	-0.0467071	-0.0590903	-0.0913825	0.0706676	0.367064	0.228713	0.12679	0.13082	0.0570987	0.197811	0.279804	-0.0344328	-0.111134	-0.0413103	-0.0910515	-0.196181	-0.0241661	0.115175	-0.0860252	-0.0284851	-0.0203128	0.0338894	0.228979	0.242715	0.0349469	-0.114039
TCGA-5M-AAT4-01	-0.00617476	0.269051	0.502508	-0.0897458	0.290298	0.352306	0.348149	0.111901	0.181705	0.339079	0.344902	0.253132	0.333354	0.384892	0.364922	0.141313	0.0520759	0.0393519	-0.125474	-0.0300089	0.0897161	0.0437473	0.0180616	-0.0388123	-0.0798517	-0.12311	0.0927675	0.359319	0.1881	0.121385	0.170287	0.094552	0.218613	0.308269	-0.0479798	-0.226163	-0.048198	-0.197365	-0.0312416	-0.0943071	0.116366	-0.105811	-0.0463436	-0.0341605	0.116435	0.277937	0.303928	0.0272567	-0.142538
TCGA-5M-AAT6-01	0.321249	0.263853	0.543859	0.175789	0.335441	0.396252	0.402348	0.230364	0.251208	0.3446	0.34137	0.239656	0.331256	0.381211	0.356501	0.308146	0.140774	0.295328	0.0345469	0.0705199	0.241956	0.167717	0.0989466	0.0820524	0.0952139	0.117926	0.251207	0.450407	0.443179	0.398656	0.449452	0.232785	0.257321	0.334353	0.120136	-0.0497767	0.228163	0.0386163	-0.0588337	0.15937	0.153661	-0.049918	0.114399	0.110469	0.250031	0.363114	0.340399	0.172897	0.0671883
TCGA-5M-AATE-01	-0.00538457	0.260166	0.499542	-0.0783528	0.300192	0.355402	0.357335	0.146551	0.212276	0.334239	0.352362	0.232124	0.323285	0.375204	0.366349	0.143306	0.105264	0.0546562	-0.0539891	0.0440932	0.107542	0.0339031	-0.0223604	0.00643371	-0.0332494	-0.0948783	0.0999959	0.37125	0.260752	0.158485	0.187121	0.0915392	0.204168	0.287211	-0.0209583	-0.123697	-0.0366607	0.0319772	-0.212777	-0.0259887	0.131111	-0.0809832	-0.0215031	-0.0264767	0.0911985	0.292598	0.338351	0.0518471	-0.127162
TCGA-A6-2671-01	0.140983	0.237194	0.506049	0.0274169	0.263221	0.417332	0.386488	0.271769	0.245819	0.334843	0.331643	0.219558	0.30257	0.366474	0.360003	0.207879	0.151447	0.116636	-0.0792575	0.0228809	0.204769	0.137461	0.0932834	0.0235645	-0.0035077	-0.0134542	0.317188	0.425348	0.341485	0.232415	0.315013	0.199437	0.256367	0.297226	0.0359686	-0.217084	0.0569264	0.0674682	0.0430593	-0.00556708	0.148415	-0.0790403	0.0241563	0.0336725	0.197558	0.358997	0.343864	0.0739159	-0.0573212
TCGA-A6-2672-01	0.286098	0.233395	0.541272	0.115437	0.34375	0.358435	0.409709	0.214986	0.205385	0.321861	0.299401	0.226086	0.27382	0.333519	0.302176	0.288658	0.0369998	0.248676	-0.101921	0.0719674	0.259452	0.166037	0.0554797	0.0774664	0.0256676	0.0533547	0.351345	0.434138	0.355253	0.353997	0.45658	0.245988	0.227638	0.351514	0.0749885	-0.163269	0.175033	-0.189867	0.0258812	0.0723987	0.125075	-0.0472993	0.0649006	0.0661915	0.21985	0.368973	0.39012	0.134933	0.0292549
TCGA-A6-2674-01	0.195306	0.215612	0.524687	0.143151	0.289559	0.458183	0.407562	0.35583	0.238757	0.314301	0.301932	0.175285	0.29742	0.341215	0.327339	0.253162	0.17939	0.19898	0.0424601	0.0319721	0.272107	0.241998	0.111805	0.106335	0.0914721	0.0790476	0.172801	0.471065	0.462313	0.318389	0.305884	0.296093	0.320844	0.338868	0.131503	0.0160939	0.155644	0.195314	0.352871	0.099936	0.177772	0.00921582	0.101248	0.0711928	0.304697	0.368411	0.340542	0.147232	0.038927
TCGA-A6-2675-01	0.163445	0.204613	0.523261	0.0579491	0.25484	0.416982	0.409594	0.268538	0.269823	0.29364	0.276889	0.169524	0.278616	0.307669	0.327429	0.19469	0.184578	0.0989077	-0.0230824	0.0834565	0.272647	0.159283	0.106081	0.0696529	0.034183	0.0210249	0.323238	0.426461	0.424326	0.265143	0.372824	0.219405	0.272374	0.297834	0.0836813	-0.102225	0.0845036	0.222154	0.0291344	0.033668	0.143476	-0.0467649	0.0621577	0.0698008	0.225564	0.332634	0.319967	0.0969214	-0.0550718
TCGA-A6-2676-01	0.360781	0.266677	0.544814	0.187453	0.303333	0.363172	0.365574	0.208902	0.202886	0.362951	0.349909	0.260822	0.338698	0.408588	0.367749	0.330455	0.0591849	0.343216	-0.0411701	0.0986037	0.28044	0.174265	0.131752	0.0892538	0.0807624	0.127011	0.216622	0.498578	0.499523	0.382728	0.457878	0.255554	0.252167	0.31629	0.119432	-0.136088	0.305212	-0.0466806	0.115212	0.154571	0.147764	-0.0138558	0.130472	0.136509	0.219418	0.381399	0.348588	0.169098	0.0614581
TCGA-A6-2677-01	-0.0201789	0.247226	0.449696	-0.0932114	0.281829	0.347139	0.40474	0.171341	0.288786	0.315281	0.300836	0.198145	0.283718	0.302167	0.245134	0.111367	0.185595	-0.0601404	-0.0937517	-0.0769148	0.127983	0.0911003	-0.0252556	0.0101323	-0.0917555	-0.102038	0.0808071	0.290393	0.229014	0.125768	0.208862	0.10062	0.24158	0.272074	-0.0488504	-0.195901	-0.111538	-5.84498e-05	-0.219171	-0.0978988	0.116019	-0.072366	-0.0583718	-0.0313839	0.0702519	0.237311	0.268418	-0.00374222	-0.132451
TCGA-A6-2678-01	0.246773	0.244021	0.494096	0.073778	0.280345	0.331132	0.378932	0.210717	0.223858	0.339237	0.350776	0.221492	0.315668	0.37167	0.340557	0.244082	0.0959962	0.212043	-0.0415097	0.0100644	0.222794	0.119753	0.0684674	0.0645189	0.0200528	0.034067	0.185501	0.385248	0.379255	0.29632	0.399997	0.189795	0.241346	0.288863	0.0588989	-0.149866	0.147974	0.0338969	-0.071767	0.0779446	0.137123	-0.0414117	0.0652305	0.0772949	0.206526	0.313612	0.324249	0.0951607	-0.0156246
TCGA-A6-2679-01	0.22916	0.205724	0.525097	0.071493	0.256645	0.365514	0.386258	0.220884	0.253187	0.287069	0.266335	0.190448	0.25462	0.331604	0.353785	0.201422	0.0801294	0.300545	0.042628	0.0698296	0.155775	0.0523349	0.153675	0.154703	0.170078	-0.00314684	0.218783	0.513865	0.368664	0.314356	0.283887	0.205828	0.225694	0.276511	0.109771	-0.0229119	0.219468	0.18177	-0.0247727	0.215882	0.111792	-0.07289	0.117066	0.0808953	0.231199	0.361005	0.319238	0.18458	-0.0147374
TCGA-A6-2680-01	0.091783	0.229953	0.515103	0.01157	0.278137	0.386945	0.366192	0.226852	0.210137	0.327439	0.321099	0.208459	0.298517	0.365112	0.346769	0.169064	0.100176	0.0675925	-0.0324245	0.0680368	0.165454	0.124704	0.0853775	-0.00558057	0.029292	-0.0231839	0.190032	0.465466	0.335958	0.215706	0.268109	0.185492	0.242055	0.30118	0.0452584	-0.0834916	0.0202007	0.0701276	-0.0522379	0.0457252	0.123354	-0.0777236	0.0321727	0.0333526	0.168654	0.345459	0.34697	0.0748252	-0.068246
TCGA-A6-2681-01	0.125691	0.217214	0.503648	0.0158195	0.292162	0.430012	0.38581	0.280408	0.248947	0.318258	0.321116	0.190169	0.30264	0.353858	0.34828	0.18586	0.174658	0.134282	-0.0193989	0.0280433	0.236618	0.120858	0.0994616	0.0599542	0.0285306	-0.00415202	0.195985	0.420205	0.395159	0.250093	0.283416	0.206423	0.279852	0.304895	0.0654349	-0.0875496	0.0702528	0.194195	0.0203995	0.061142	0.151341	-0.0562859	0.0539598	0.0471811	0.222573	0.37042	0.3203	0.0997793	-0.0839087
TCGA-A6-2682-01	0.106135	0.228924	0.486724	-0.0185846	0.278925	0.414832	0.391447	0.289894	0.235799	0.321764	0.315852	0.213649	0.308836	0.363314	0.351619	0.184386	0.153367	0.179901	-0.0413186	0.00550445	0.187694	0.155345	0.0786409	0.0952419	0.00828806	-0.0494619	0.107823	0.417611	0.377126	0.20767	0.211557	0.208888	0.279065	0.315093	0.0394315	-0.175907	0.0699154	0.209829	0.117344	0.0308527	0.129633	-0.0660633	0.0467716	0.0352026	0.202022	0.315977	0.319683	0.112103	-0.0857192
TCGA-A6-2683-01	-0.0593931	0.220416	0.49598	-0.0820606	0.252806	0.347741	0.33248	0.150259	0.150526	0.294725	0.286861	0.194171	0.284143	0.344894	0.360434	0.0804459	0.058698	-0.0073085	-0.102886	0.0115746	0.129023	0.0264703	0.111776	-0.0171663	-0.029118	-0.0800459	0.0718678	0.472255	0.290516	0.098902	0.0870389	0.115025	0.192047	0.300398	-0.0171681	-0.243192	-0.0557999	-0.0335821	-0.124092	-0.039741	0.0905122	-0.0966814	-0.00263975	-0.00397955	0.0530099	0.33096	0.317468	0.0507802	-0.151451
TCGA-A6-2684-01	0.141511	0.258394	0.504125	0.0377717	0.272083	0.439093	0.399991	0.276174	0.218207	0.337032	0.355028	0.217396	0.323246	0.384586	0.341892	0.238762	0.172082	0.0734284	-0.0655541	0.000203702	0.241236	0.109948	0.062946	0.0560001	0.0113185	0.0151666	0.200044	0.378516	0.41912	0.236053	0.373672	0.192186	0.239489	0.292702	0.0444525	-0.148289	0.0293176	0.0247692	-0.116325	0.0144174	0.153224	-0.0421212	0.0437583	0.0495507	0.176997	0.340414	0.336044	0.0977299	-0.0439988
TCGA-A6-2685-01	0.0681407	0.203144	0.505247	0.0265942	0.243039	0.456917	0.405522	0.315417	0.272079	0.29643	0.284584	0.174733	0.278401	0.322981	0.331609	0.159652	0.236894	0.106094	0.0160328	0.0823579	0.268143	0.164902	0.155409	0.0840479	0.049903	0.013538	0.295485	0.413678	0.481428	0.254225	0.211834	0.215074	0.312088	0.284084	0.0977215	-0.0251541	0.0424915	0.2132	0.0366985	0.0918592	0.147201	-0.0592304	0.0699072	0.0594841	0.220685	0.342111	0.273467	0.0952041	-0.0895282
TCGA-A6-2686-01	0.36979	0.232188	0.491123	0.206438	0.299334	0.36773	0.386716	0.236758	0.243205	0.323384	0.320999	0.217316	0.320286	0.354952	0.364313	0.286905	0.0997501	0.383042	0.0572263	0.116785	0.276965	0.17212	0.184187	0.109261	0.137979	0.135901	0.21823	0.387856	0.44373	0.416795	0.438265	0.23793	0.272756	0.307107	0.151674	-0.00552546	0.322777	0.158891	0.0175434	0.248447	0.17493	-0.0216737	0.154629	0.144231	0.279841	0.363501	0.338553	0.171229	0.0765193
TCGA-A6-3807-01	0.201461	0.235257	0.533362	0.0671673	0.327566	0.383199	0.388484	0.24611	0.247822	0.32584	0.332254	0.216272	0.315434	0.356463	0.333146	0.233966	0.117761	0.161296	-0.0608594	-0.0108477	0.20443	0.156189	0.100037	0.059451	0.0396964	0.0137746	0.231425	0.47333	0.431495	0.292569	0.41466	0.193626	0.242103	0.300081	0.0649097	-0.112018	0.109127	0.0287387	0.124156	0.0477576	0.153963	-0.0527657	0.0468641	0.038316	0.203739	0.334926	0.305339	0.0963886	-0.00939478
TCGA-A6-3808-01	0.193153	0.223849	0.507371	0.0769196	0.310771	0.424838	0.396651	0.2804	0.293375	0.32762	0.313007	0.188569	0.300316	0.344285	0.331695	0.23293	0.210066	0.171062	-0.0145898	0.0575889	0.256318	0.199194	0.107472	0.0972117	0.0555072	0.0205281	0.17042	0.409817	0.421458	0.291996	0.343974	0.241395	0.319692	0.301486	0.0883877	-0.0617974	0.117087	0.268321	0.0777058	0.0783389	0.152823	-0.0301096	0.0884523	0.0914984	0.266122	0.346684	0.297506	0.153268	0.0276582
TCGA-A6-3809-01	0.292231	0.245046	0.523074	0.225245	0.400206	0.290879	0.438205	0.236219	0.36213	0.342404	0.3018	0.207959	0.296326	0.324291	0.260986	0.319943	0.109153	0.204808	-0.00524933	0.136059	0.252909	0.25064	0.023553	0.139466	0.123865	0.167694	0.132213	0.386265	0.371794	0.337033	0.44334	0.252426	0.274034	0.28893	0.0971637	-0.204337	0.153189	0.0484492	0.111486	0.206702	0.155073	-0.00107487	0.115486	0.0861938	0.275619	0.328871	0.348012	0.201686	0.126926
TCGA-A6-3810-01	0.243429	0.217577	0.527638	0.0661573	0.290899	0.402213	0.415319	0.319708	0.282261	0.318	0.313512	0.179197	0.297426	0.335366	0.320476	0.251417	0.165116	0.194366	-0.0347031	-0.0453458	0.266177	0.17562	0.0632068	0.0887909	0.0398594	0.030067	0.199222	0.488203	0.451658	0.306977	0.409106	0.223521	0.296739	0.304867	0.0782105	-0.129182	0.133736	0.0364439	0.106488	0.083838	0.158191	-0.0300433	0.0666204	0.045461	0.252639	0.352727	0.304436	0.12129	-0.0484543
TCGA-A6-4105-01	0.307357	0.248425	0.515625	0.141659	0.319187	0.382687	0.392928	0.273279	0.267543	0.349983	0.333987	0.238752	0.314836	0.379917	0.366334	0.278401	0.111193	0.310954	-0.0472974	0.0993055	0.221637	0.152247	0.109884	0.0545674	0.0708341	0.0689757	0.222181	0.380287	0.42415	0.357492	0.420684	0.250079	0.278467	0.298699	0.1003	-0.0963763	0.21376	0.0269467	0.0271712	0.150134	0.16175	-0.0219065	0.0863843	0.0870209	0.294991	0.388162	0.392937	0.136446	0.0262484
TCGA-A6-4107-01	0.0846741	0.225276	0.496213	0.00663666	0.269764	0.365968	0.384751	0.251695	0.248753	0.322647	0.328514	0.199676	0.311925	0.368572	0.358809	0.179101	0.135869	0.020253	0.0259269	0.058627	0.186049	0.104369	0.0982085	0.114106	0.0587719	-0.00992925	0.148005	0.413749	0.407976	0.239813	0.282495	0.16902	0.259043	0.272841	0.0638717	0.0110475	0.0131909	0.203503	-0.0971363	0.0903038	0.14138	-0.0430292	0.084953	0.0647209	0.212036	0.334015	0.318267	0.125763	-0.0865184
TCGA-A6-5656-01	0.103198	0.204397	0.459128	0.0537874	0.329295	0.356352	0.414292	0.262779	0.395263	0.291421	0.255039	0.144067	0.246591	0.223425	0.169462	0.157122	0.240217	-0.00240393	-0.0875218	0.0634617	0.202778	0.171488	-0.0915987	0.0991906	0.00615504	0.0519578	0.0887828	0.290337	0.266015	0.170231	0.299932	0.157173	0.26978	0.235403	0.00326835	-0.270746	-0.0400822	0.0257826	-0.132019	0.0327319	0.14059	-0.0378395	0.018601	0.0296177	0.180837	0.254421	0.294466	0.0769967	-0.00363155
TCGA-A6-5657-01	0.156868	0.237932	0.517303	0.0315619	0.287762	0.462914	0.406877	0.295378	0.303592	0.346367	0.334324	0.218364	0.310203	0.367339	0.350619	0.21047	0.198768	0.109593	0.1664	0.0521029	0.169741	0.138509	0.075066	0.0591676	0.066764	-0.0121155	0.208785	0.382403	0.386032	0.304617	0.336165	0.174859	0.303265	0.314077	0.0962556	0.167474	0.0512546	0.153909	-0.10018	0.150393	0.156658	-0.0716352	0.0635665	0.0534733	0.236449	0.347478	0.342869	0.115287	-0.0154857
TCGA-A6-5659-01	0.10412	0.268441	0.483763	-0.0429567	0.309439	0.371772	0.378862	0.229566	0.208738	0.344713	0.372602	0.232263	0.327179	0.380999	0.33387	0.167622	0.146152	0.0839841	-0.0645715	-0.0564088	0.165004	0.0750127	0.0631573	0.020372	-0.0466601	-0.0610662	0.132529	0.357298	0.264662	0.187673	0.268024	0.11496	0.243753	0.274812	-0.0194327	-0.164549	0.0118623	-0.0240511	-0.0942113	-0.0718395	0.143837	-0.0711477	-0.0326295	-0.0576779	0.103539	0.291347	0.296432	0.0607884	-0.0784023
TCGA-A6-5660-01	0.0436646	0.242155	0.483457	-0.0322143	0.289295	0.379681	0.386545	0.22156	0.24642	0.325111	0.325015	0.203462	0.320752	0.356382	0.343364	0.14225	0.128677	0.0790888	-0.0817344	0.0137445	0.209889	0.109202	0.066913	0.0470654	-0.0259711	-0.0534634	0.126468	0.368697	0.320693	0.166975	0.203051	0.146818	0.245101	0.290835	0.00978419	-0.197104	-0.00560395	0.0840972	-0.0264485	-0.00977637	0.124339	-0.0686551	0.00998121	0.0115213	0.14613	0.27937	0.283082	0.0808599	-0.0799204
TCGA-A6-5661-01	0.157582	0.253234	0.519024	0.0241954	0.326133	0.323597	0.374847	0.187851	0.236471	0.347882	0.349053	0.236616	0.330916	0.385629	0.358717	0.2306	0.0752792	0.122059	-0.0145624	0.0554002	0.18514	0.131861	0.0128417	0.0918203	0.0103789	-0.00974848	0.181696	0.442616	0.367247	0.251415	0.332984	0.181363	0.257795	0.303444	0.0506461	-0.0542622	0.0723162	0.0812621	-0.0715142	0.0664744	0.148895	-0.0420174	0.049219	0.0383755	0.210154	0.293474	0.322347	0.123117	-0.0369244
TCGA-A6-5662-01	0.051941	0.232597	0.494768	-0.0671285	0.277809	0.39951	0.377957	0.192543	0.204115	0.312404	0.297797	0.193261	0.300533	0.331373	0.327107	0.112723	0.145137	0.146263	-0.0993754	-0.0674683	0.155297	0.0928604	0.0731984	0.0507725	-0.0858	-0.1108	0.164705	0.377414	0.257439	0.136066	0.176438	0.115463	0.217928	0.284601	-0.0302264	-0.307124	-0.0249344	-0.0482267	-0.136002	-0.0902458	0.135854	-0.0830947	-0.0318223	-0.0456764	0.0822834	0.263857	0.255943	0.049529	-0.103841
TCGA-A6-5664-01	0.118481	0.227267	0.49118	0.0689599	0.323076	0.43901	0.396034	0.258749	0.264147	0.337871	0.313653	0.195059	0.300059	0.351934	0.334355	0.19622	0.209651	0.25778	0.0272903	0.0838013	0.258616	0.202488	0.0504287	0.104297	0.0394388	0.016558	0.110101	0.356301	0.439301	0.264875	0.241179	0.2481	0.344878	0.3148	0.0907813	-0.0505931	0.112276	0.20794	0.029159	0.104586	0.144414	-0.0229138	0.0834313	0.0980861	0.23954	0.356769	0.36505	0.146864	0.0420577
TCGA-A6-5665-01	0.295298	0.259924	0.484695	0.069081	0.327447	0.275654	0.356668	0.101786	0.207776	0.354551	0.343616	0.23783	0.343221	0.396369	0.366035	0.23656	0.0282357	0.307424	0.00561846	0.057011	0.162488	0.124329	0.0720173	0.0890549	0.0385904	0.0301606	0.161274	0.337755	0.268499	0.32499	0.355879	0.158702	0.246357	0.285679	0.0658653	-0.0177552	0.227335	-0.00548868	-0.0338458	0.11266	0.125393	-0.06522	0.0680797	0.0590632	0.209072	0.302179	0.306299	0.135366	0.0228072
TCGA-A6-5666-01	0.0760239	0.272247	0.489144	-0.0909369	0.314745	0.307369	0.347625	0.0910394	0.155159	0.345627	0.360597	0.246454	0.351139	0.389983	0.364429	0.167732	0.0741927	0.0952286	-0.0959934	-0.0561015	0.126045	0.0924332	0.0250762	0.0171841	-0.108492	-0.125683	0.0866442	0.383381	0.285523	0.150075	0.242676	0.115925	0.216271	0.281503	-0.0310417	-0.234131	-0.00711262	-0.100461	0.0231596	-0.107161	0.107423	-0.0841154	-0.0412535	-0.0321859	0.109968	0.274681	0.28056	0.0790011	-0.104321
TCGA-A6-5667-01	0.0819975	0.25066	0.498543	-0.0196823	0.294586	0.41204	0.389545	0.223892	0.246587	0.344666	0.337782	0.224507	0.320828	0.384409	0.357119	0.175664	0.17291	0.0740693	-0.0927704	0.0144567	0.19516	0.0866275	0.0582995	0.00270646	-0.0275861	-0.0638097	0.131179	0.379975	0.280667	0.190484	0.30334	0.161071	0.263108	0.297483	0.00559962	-0.198158	-0.00806739	0.0216937	-0.0404802	-0.0257608	0.126002	-0.0790985	0.00625814	0.0162502	0.168169	0.313416	0.310648	0.0597642	-0.103671
TCGA-A6-6137-01	0.104499	0.225632	0.509911	0.0216724	0.276324	0.312763	0.370564	0.161081	0.226365	0.31357	0.291156	0.192124	0.292924	0.325995	0.331863	0.168742	0.0955823	0.0853895	0.000847864	0.147985	0.164446	0.127968	0.0822823	0.0287541	0.0801702	-0.00443756	0.160077	0.427094	0.393556	0.254667	0.300169	0.21045	0.269661	0.295422	0.0627619	-0.0450159	0.028236	0.141806	-0.0768971	0.123047	0.117283	-0.0470248	0.0672675	0.0821326	0.216104	0.317876	0.330423	0.105729	-0.0441048
TCGA-A6-6138-01	0.336708	0.231747	0.550792	0.186817	0.314233	0.380248	0.390246	0.302536	0.249316	0.331151	0.324604	0.203193	0.301784	0.35525	0.339771	0.293529	0.124668	0.300319	0.0332209	0.0631979	0.264103	0.181524	0.116604	0.100014	0.103134	0.122631	0.248092	0.450072	0.471783	0.390538	0.463659	0.257279	0.282496	0.307186	0.136237	-0.0446759	0.233431	0.0864416	-0.000391276	0.173254	0.158432	-0.0228363	0.125227	0.122213	0.300777	0.381786	0.392182	0.161268	0.0574558
TCGA-A6-6140-01	0.1617	0.255459	0.507621	-0.018719	0.270005	0.292436	0.355314	0.134996	0.192615	0.346011	0.343833	0.233181	0.31424	0.380288	0.355252	0.190745	0.0759936	0.209887	-0.0667998	0.04793	0.110403	0.109155	0.0746199	0.00962172	0.0180091	-0.0389447	0.143985	0.410667	0.262095	0.238819	0.252756	0.152335	0.237493	0.283531	0.0226221	-0.116968	0.129732	0.0490263	-0.0244622	0.0707805	0.112787	-0.0609718	0.026694	0.0239945	0.165305	0.30629	0.337487	0.0648533	-0.0706909
TCGA-A6-6141-01	0.232978	0.229894	0.509562	0.0669785	0.285143	0.36415	0.362863	0.16816	0.226046	0.322068	0.302129	0.196077	0.295039	0.338176	0.351132	0.21239	0.110572	0.212602	0.0589803	0.103909	0.18149	0.12157	0.0705354	0.0588189	0.104424	0.0284846	0.189654	0.384604	0.386444	0.342738	0.377641	0.160839	0.237923	0.282182	0.0958913	0.0295766	0.127289	-0.057727	-0.140559	0.209217	0.143353	-0.0548614	0.102695	0.112233	0.204332	0.298421	0.300871	0.131185	-0.00392564
TCGA-A6-6142-01	0.111652	0.215139	0.507047	-0.0273956	0.288215	0.444067	0.424423	0.325251	0.299581	0.312747	0.299082	0.185539	0.292438	0.332185	0.326956	0.169712	0.174436	0.126892	-0.0967337	-0.0310542	0.24303	0.149347	0.0446401	0.0489549	-0.0305082	-0.0572565	0.21399	0.373071	0.387837	0.177511	0.285775	0.219647	0.2828	0.326943	0.0300313	-0.228336	0.0179135	0.141304	0.0391242	-0.0630893	0.154371	-0.0555795	0.00630198	-0.000849535	0.235226	0.324024	0.308319	0.090976	-0.069026
TCGA-A6-6648-01	0.173282	0.257515	0.512397	-0.0338704	0.285388	0.30955	0.359281	0.125835	0.195001	0.354994	0.349526	0.243059	0.318117	0.383983	0.349382	0.189512	0.0921336	0.201443	-0.0528481	0.0255256	0.111982	0.0931089	0.0780201	-0.00403418	-0.0246147	-0.05089	0.1505	0.378195	0.214673	0.204041	0.280533	0.144848	0.235163	0.300261	0.00536002	-0.0947996	0.0624959	0.140155	-0.116037	0.000956116	0.123434	-0.0799534	0.0102122	0.0212101	0.130943	0.295409	0.349556	0.0482694	-0.0914687
TCGA-A6-6649-01	0.121461	0.222521	0.511338	-0.010505	0.293517	0.425273	0.388179	0.256116	0.282998	0.315723	0.3062	0.191203	0.289005	0.328949	0.338255	0.175484	0.179601	0.112107	0.0345313	0.0849796	0.166762	0.155913	0.0505915	0.00214498	0.0236429	-0.0265151	0.15494	0.341682	0.345124	0.244347	0.301503	0.193411	0.297318	0.337022	0.0580213	-0.0366797	0.0519809	0.256767	-0.0713234	0.0543104	0.145032	-0.0569248	0.023592	0.0190602	0.196604	0.35097	0.354896	0.0755828	-0.0699305
TCGA-A6-6650-01	0.015227	0.278113	0.489098	-0.0754053	0.301969	0.290642	0.353446	0.121723	0.158556	0.351525	0.379073	0.260386	0.328354	0.395102	0.33314	0.152517	0.0571952	-0.00380649	-0.0915794	-0.0160942	0.1174	0.0571947	-0.00562685	-0.0204256	-0.0616769	-0.0799987	0.089545	0.369237	0.189419	0.132863	0.223252	0.0950053	0.205522	0.294707	-0.0338005	-0.194128	-0.0682514	-0.0454517	-0.149559	-0.0293808	0.113409	-0.107296	-0.0231156	-0.0128542	0.0674689	0.300476	0.347061	0.0397442	-0.12258
TCGA-A6-6651-01	0.222675	0.215064	0.503681	0.0852126	0.280694	0.476646	0.428159	0.33755	0.314156	0.323377	0.310364	0.172339	0.299004	0.344831	0.327664	0.210431	0.279206	0.240828	0.103182	0.0351926	0.290907	0.19622	0.116767	0.0663936	0.100154	0.0467659	0.199561	0.387141	0.355156	0.346731	0.326207	0.239221	0.31584	0.296083	0.13292	0.0397853	0.147911	0.309085	0.00156559	0.141636	0.158048	-0.0469785	0.103011	0.0923848	0.244787	0.375439	0.338582	0.137956	-0.0230373
TCGA-A6-6652-01	-0.0152597	0.243126	0.512857	-0.0932516	0.287651	0.336469	0.362721	0.138875	0.217283	0.322714	0.322781	0.208896	0.301389	0.341741	0.342759	0.127965	0.0740763	0.0503888	-0.137215	-0.0105366	0.120565	0.0694659	-0.0273504	0.0184629	-0.0463274	-0.105672	0.0909452	0.388487	0.136241	0.111226	0.141344	0.105268	0.215345	0.29094	-0.0517401	-0.335321	-0.0448986	-0.131384	-0.127816	-0.0485889	0.113839	-0.0760343	-0.0214535	-0.0407374	0.110712	0.284733	0.31738	0.0506035	-0.15172
TCGA-A6-6653-01	0.186081	0.236432	0.529703	0.0294936	0.308834	0.325974	0.380512	0.263731	0.259271	0.350677	0.314002	0.229829	0.312913	0.377627	0.351166	0.240576	0.083715	0.170247	-0.0650784	0.0301467	0.207589	0.141578	0.0601385	0.0402326	-0.00973163	-0.00757155	0.143981	0.455896	0.355736	0.234488	0.315811	0.206998	0.267065	0.338755	0.0394364	-0.176688	0.114187	-0.0618824	-0.0095777	0.0220178	0.139931	-0.0503167	0.0395498	0.044247	0.198731	0.345613	0.38033	0.119326	-0.0049453
TCGA-A6-6654-01	0.282352	0.210881	0.51067	0.162366	0.259336	0.480597	0.446405	0.353105	0.339956	0.319274	0.297887	0.17521	0.287772	0.32562	0.319999	0.271169	0.205852	0.248796	0.0364157	0.123429	0.302347	0.209763	0.160283	0.0987558	0.11151	0.11416	0.312135	0.421039	0.469152	0.37734	0.430177	0.279083	0.315458	0.336749	0.148433	-0.0496745	0.18823	0.284099	0.0777566	0.159365	0.170952	-0.00668248	0.119696	0.112805	0.292794	0.386031	0.34554	0.162021	0.0401877
TCGA-A6-6780-01	0.357147	0.289409	0.535802	0.181817	0.333902	0.233428	0.36029	0.103193	0.141157	0.359099	0.383086	0.258923	0.34175	0.397488	0.325419	0.338336	0.0142314	0.307331	-0.013746	0.0241853	0.278913	0.13743	0.10284	0.0926599	0.0514031	0.139986	0.235779	0.423598	0.446365	0.358575	0.474772	0.233498	0.203498	0.275155	0.115347	-0.116306	0.233906	-0.207225	0.0377597	0.157337	0.149576	0.00660583	0.131178	0.160553	0.192037	0.309225	0.303641	0.166027	0.108325
TCGA-A6-6781-01	0.204054	0.181681	0.49332	0.175528	0.362945	0.435891	0.427459	0.404175	0.406138	0.268154	0.19714	0.107576	0.22503	0.174806	0.190243	0.233288	0.257596	0.112815	0.0387217	0.0254155	0.255009	0.340496	-0.0500623	0.170274	0.0413595	0.13865	0.261119	0.359066	0.42038	0.289289	0.38171	0.277611	0.342135	0.298588	0.105349	-0.108131	0.0651606	0.135774	0.360527	0.113537	0.161373	0.0302187	0.0916624	0.0824654	0.289166	0.336498	0.321556	0.145161	0.112097
TCGA-A6-6782-01	0.241784	0.227024	0.506572	0.0101491	0.290066	0.386761	0.392554	0.262759	0.225698	0.326251	0.315835	0.190049	0.306194	0.353329	0.340242	0.211969	0.179704	0.235734	-0.0173259	0.00997582	0.24374	0.141728	0.0963908	0.0375319	0.0196833	-0.0087756	0.173539	0.406919	0.37298	0.294685	0.347487	0.210907	0.297268	0.311362	0.0754337	-0.0804085	0.162351	0.110661	-0.0195862	0.0816236	0.140753	-0.0489735	0.0525892	0.0590435	0.232183	0.369775	0.350624	0.0749371	-0.0908989
TCGA-A6-A565-01	0.194665	0.215809	0.518211	0.0591085	0.272538	0.418234	0.404516	0.249812	0.243415	0.306294	0.295775	0.194058	0.284979	0.322104	0.328248	0.211734	0.15902	0.232803	0.193879	0.0894348	0.238087	0.227928	0.0736662	0.0621974	0.119869	0.0516032	0.151316	0.42437	0.393878	0.332806	0.310675	0.224009	0.300687	0.325728	0.146088	0.214139	0.121303	0.273677	0.0251488	0.268334	0.147525	-0.0444085	0.116977	0.100587	0.217225	0.352297	0.333973	0.138329	0.0272654
TCGA-A6-A566-01	0.176393	0.220824	0.51246	0.128245	0.285125	0.476481	0.454278	0.394923	0.316987	0.321718	0.307321	0.189734	0.29848	0.33597	0.328814	0.231848	0.212032	0.190274	-0.0424631	0.100999	0.30909	0.187644	0.102547	0.0983987	0.0788783	0.0870881	0.205397	0.391416	0.409272	0.282998	0.286991	0.271421	0.313694	0.35587	0.0944506	-0.168196	0.137684	0.25081	0.0104652	0.0949152	0.161025	-0.0217734	0.10548	0.110423	0.247378	0.3649	0.335635	0.152798	0.0118757
TCGA-A6-A567-01	0.00171904	0.247232	0.502315	-0.0988853	0.283582	0.41594	0.380655	0.205501	0.208783	0.318715	0.338101	0.20776	0.327255	0.360583	0.34722	0.110047	0.141418	0.034398	-0.0514812	-0.0380509	0.133201	0.0705067	-0.0247316	-0.0164849	-0.0867402	-0.100594	0.0720729	0.408052	0.228987	0.143821	0.211545	0.0974743	0.21099	0.286383	-0.0262319	-0.137332	-0.082021	-0.0100161	-0.153448	-0.0225049	0.130101	-0.108905	-0.0438384	-0.0496246	0.097069	0.226175	0.247508	0.0206438	-0.14904
TCGA-A6-A56B-01	-0.043945	0.260945	0.498945	-0.0694308	0.30625	0.402423	0.386779	0.238168	0.260988	0.33617	0.331527	0.226763	0.314814	0.357896	0.353421	0.131902	0.104962	-0.030354	-0.115451	-0.000767232	0.170295	0.051637	-0.00790981	-0.00385199	-0.0704549	-0.0718286	0.0583298	0.37039	0.302588	0.111471	0.14733	0.112344	0.226755	0.294242	-0.037415	-0.321771	-0.068381	0.0535221	-0.16995	-0.120205	0.124037	-0.10162	-0.0283269	-0.0334573	0.0637809	0.330823	0.377568	0.0463255	-0.136731
TCGA-A6-A5ZU-01	0.236034	0.215805	0.513363	0.0240892	0.312881	0.385232	0.400547	0.237334	0.218963	0.305004	0.299734	0.180191	0.302833	0.319544	0.320999	0.185702	0.126505	0.226359	0.0105194	0.0090999	0.299728	0.121837	0.0885212	0.0854013	0.041149	0.00494163	0.175157	0.415481	0.321322	0.269422	0.32879	0.168706	0.219601	0.302259	0.0711671	-0.0257548	0.14048	0.167017	-0.105534	0.0741766	0.128038	-0.0597835	0.0540834	0.0302086	0.166248	0.321149	0.304447	0.120223	-0.0487567
TCGA-AA-3488-01	0.131554	0.237785	0.495816	-0.0195874	0.287229	0.315098	0.34329	0.172358	0.174538	0.333605	0.330831	0.239518	0.311322	0.386972	0.363719	0.148832	0.063793	0.157708	-0.0571476	0.0415165	0.120071	0.0831217	0.115275	0.00174319	0.0162249	-0.0635468	0.0864676	0.417355	0.284119	0.194872	0.228654	0.163736	0.206628	0.27582	0.00817408	-0.119611	0.064091	-0.028019	0.0248233	-0.0173658	0.119372	-0.0755181	0.0307909	0.0497291	0.170499	0.328238	0.330114	0.0888305	-0.0677867
TCGA-AA-3489-01	0.293304	0.2211	0.520049	0.0952533	0.2503	0.441114	0.417201	0.327606	0.257171	0.317919	0.30697	0.190457	0.294633	0.337087	0.335773	0.26193	0.204632	0.313511	0.229384	0.0456134	0.26855	0.211356	0.169617	0.0774302	0.0969879	0.070281	0.166485	0.438477	0.470823	0.364334	0.351808	0.267625	0.323417	0.309947	0.163843	0.223212	0.203472	0.299412	0.124028	0.16083	0.165933	-0.0132663	0.111346	0.117026	0.29451	0.39397	0.373787	0.129165	0.00841088
TCGA-AA-3492-01	0.240227	0.258848	0.505519	0.079117	0.259663	0.347796	0.362252	0.200683	0.183993	0.34678	0.324794	0.24124	0.338568	0.393465	0.378841	0.244418	0.0742004	0.230977	-0.0600224	-0.0436359	0.213901	0.118527	0.0886695	0.0839535	0.0174593	0.042251	0.226316	0.443437	0.398417	0.292595	0.363319	0.21075	0.233808	0.269221	0.0600837	-0.144111	0.182756	-0.0410488	0.0373823	0.105134	0.136559	-0.0501942	0.0693682	0.0472628	0.191151	0.313088	0.308496	0.121642	-0.0204288
TCGA-AA-3494-01	0.151736	0.244145	0.485098	-0.0141461	0.280306	0.321022	0.358526	0.165503	0.172108	0.334191	0.327629	0.215827	0.315836	0.365463	0.354928	0.1555	0.08847	0.200926	-0.0701436	0.0554295	0.164503	0.123443	0.100691	0.0300149	0.0412419	-0.0303988	0.108195	0.362581	0.318535	0.222695	0.260394	0.165134	0.223344	0.296449	0.0135957	-0.165337	0.0680483	0.0563756	0.024225	0.0646778	0.120266	-0.0679194	0.0305348	0.0224871	0.172284	0.314265	0.331015	0.100633	-0.0222865
TCGA-AA-3495-01	0.205696	0.246869	0.501704	0.0225642	0.303294	0.329977	0.362025	0.166042	0.171828	0.343555	0.339409	0.229712	0.316963	0.373121	0.348368	0.19176	0.101536	0.22515	-0.00735405	0.114707	0.150474	0.115073	0.115888	0.0430412	0.0550375	-0.0017702	0.204021	0.406479	0.376761	0.28568	0.322027	0.192371	0.241884	0.275354	0.0652639	-0.0295951	0.123142	0.173307	0.0150928	0.116111	0.132507	-0.0541352	0.0635477	0.0569006	0.216658	0.284877	0.294015	0.100737	-0.0471344
TCGA-AA-3496-01	0.273803	0.231958	0.530573	0.0902072	0.22407	0.383142	0.389683	0.258469	0.227101	0.312542	0.306985	0.205814	0.294088	0.339669	0.345331	0.22111	0.115156	0.24664	-0.0120777	0.074551	0.261848	0.157629	0.0923287	0.0388031	0.0789465	0.04574	0.137216	0.422024	0.457725	0.318385	0.394618	0.222904	0.253885	0.320065	0.0942483	-0.0532503	0.165873	0.0740287	0.0431601	0.107048	0.133482	-0.0343783	0.0747034	0.0754203	0.243484	0.352511	0.365841	0.104852	-0.0184053
TCGA-AA-3502-01	0.100458	0.250729	0.491036	-0.00127565	0.284489	0.271164	0.339253	0.110388	0.159077	0.322714	0.354708	0.227087	0.325947	0.366136	0.369755	0.150946	0.061469	0.145212	0.00779234	0.0191563	0.172339	0.0691029	0.00445788	0.0388075	0.0078247	-0.00226715	0.091994	0.419234	0.413936	0.250408	0.276072	0.131627	0.255617	0.239929	0.0457193	-0.0273018	0.0176165	0.0752072	-0.0968527	0.120402	0.123031	-0.0484336	0.0502097	0.0526057	0.094252	0.260771	0.263716	0.0819771	-0.0565488
TCGA-AA-3506-01	0.179734	0.227152	0.503503	0.0157719	0.281962	0.411295	0.371323	0.237032	0.246798	0.320057	0.31099	0.210228	0.303366	0.365387	0.364818	0.20148	0.120528	0.200828	0.00200563	0.0472588	0.19646	0.0969362	0.0979337	0.0402897	0.0559309	0.000816987	0.164307	0.43996	0.397336	0.283275	0.310301	0.212584	0.234111	0.2995	0.0810215	-0.0259894	0.125784	0.140991	-0.0318844	0.117321	0.131156	-0.0613925	0.0591387	0.0420416	0.214266	0.366036	0.349183	0.10868	-0.0491263
TCGA-AA-3509-01	0.196033	0.252283	0.500991	0.00525579	0.310793	0.337081	0.363816	0.18761	0.210406	0.337901	0.335987	0.219275	0.329843	0.374812	0.34896	0.196509	0.108341	0.175936	-0.0489211	0.0229029	0.170847	0.125307	0.107083	0.0434987	-0.00538495	-0.0209269	0.221529	0.398367	0.301655	0.25716	0.371915	0.195354	0.241357	0.275788	0.0408563	-0.126286	0.0670935	0.0661564	0.00289801	0.0402156	0.134286	-0.0573071	0.0274486	0.0339323	0.193492	0.279195	0.283989	0.0948957	-0.0282827
TCGA-AA-3510-01	0.239098	0.252524	0.521841	0.0621489	0.247372	0.337745	0.359281	0.179815	0.186631	0.337493	0.352806	0.241801	0.3196	0.394839	0.370039	0.239808	0.0725079	0.20906	-0.00702234	0.0325553	0.239989	0.129049	0.114909	0.0779506	0.0535491	0.031511	0.161834	0.465456	0.370464	0.294313	0.359967	0.208233	0.244048	0.283834	0.0841701	-0.0163438	0.159909	0.202936	0.0396436	0.0902606	0.151823	-0.060853	0.0811552	0.0759972	0.230086	0.368986	0.336632	0.120505	-0.0416473
TCGA-AA-3511-01	0.0683957	0.22793	0.51747	-0.0318273	0.280915	0.414974	0.39461	0.268412	0.252718	0.317831	0.309275	0.1946	0.300283	0.334189	0.338611	0.160032	0.143388	0.0708859	-0.0446891	0.0294142	0.167689	0.106546	0.0529777	0.0488762	-0.0167566	-0.0534515	0.260247	0.417711	0.297078	0.208329	0.248074	0.165153	0.259591	0.289558	0.0215296	-0.126427	0.0324932	0.121162	-0.0468894	-0.013525	0.136929	-0.0693974	0.0127662	0.0111541	0.156823	0.31463	0.331276	0.0752527	-0.106869
TCGA-AA-3514-01	0.0359226	0.22406	0.485689	0.00673534	0.264002	0.418798	0.373756	0.291718	0.239539	0.316824	0.291074	0.205854	0.282706	0.353294	0.362747	0.133256	0.152775	0.114996	-0.0757479	0.0694828	0.20778	0.0678774	0.11065	0.103331	0.062551	-0.0241019	0.0832916	0.447436	0.428707	0.191408	0.17619	0.161437	0.238493	0.2962	0.0400663	-0.182032	0.021472	0.0909274	-0.0940233	0.0398232	0.122269	-0.113456	0.0700127	0.0744638	0.131982	0.325777	0.316119	0.131684	-0.0866996
TCGA-AA-3516-01	0.275727	0.242844	0.548079	0.121475	0.349932	0.322507	0.363331	0.199013	0.195193	0.346483	0.316814	0.215849	0.324737	0.37211	0.353478	0.292722	0.0772185	0.270792	-0.0338383	0.0794007	0.205419	0.153629	0.115622	0.14216	0.0509655	0.055592	0.355189	0.490402	0.435255	0.349414	0.43119	0.238339	0.254065	0.312058	0.0792892	-0.0881366	0.196711	0.124488	0.0546921	0.0966658	0.154982	-0.0327208	0.0947431	0.0765689	0.262589	0.344788	0.313983	0.172619	0.00621204
TCGA-AA-3517-01	0.150964	0.236091	0.508358	-0.00578739	0.267886	0.367301	0.366864	0.202614	0.213077	0.321205	0.312017	0.21007	0.293543	0.352365	0.364856	0.180373	0.0988726	0.187286	-0.0535596	0.0717794	0.169878	0.0952057	0.066976	0.0377784	0.0321781	-0.0243413	0.151933	0.432316	0.39687	0.218965	0.259994	0.191279	0.219194	0.289864	0.0353495	-0.131196	0.096321	0.103372	-0.0140411	0.0514706	0.146468	-0.0629344	0.0351897	0.0320637	0.164515	0.355862	0.369544	0.0849537	-0.0824454
TCGA-AA-3518-01	0.293853	0.248277	0.53015	0.0790346	0.290815	0.315104	0.355572	0.139227	0.190997	0.34046	0.33389	0.225393	0.316841	0.378575	0.362076	0.273964	0.0481246	0.272166	-0.0246424	0.0709427	0.22124	0.133854	0.113474	0.0865107	0.0571599	0.0371255	0.204611	0.451699	0.374107	0.348493	0.428919	0.206185	0.238927	0.298467	0.0872987	-0.0704236	0.210915	-0.0465354	0.0260263	0.105041	0.125316	-0.0539392	0.0807575	0.0677708	0.247653	0.349507	0.32543	0.136412	0.00166405
TCGA-AA-3519-01	0.104215	0.249358	0.511444	-0.0185991	0.297119	0.332175	0.352868	0.203899	0.193443	0.345428	0.345267	0.233349	0.318163	0.390196	0.362463	0.18371	0.0827183	0.11538	-0.0458257	0.0660435	0.125992	0.0924305	0.109229	0.0163278	0.0133537	-0.0451109	0.223772	0.437676	0.31556	0.219603	0.262393	0.186006	0.230642	0.275332	0.0277981	-0.126894	0.0587061	0.0935052	0.00725478	0.000389236	0.129234	-0.0712425	0.0251535	0.0296851	0.201691	0.343573	0.356827	0.0849515	-0.10157
TCGA-AA-3520-01	0.151113	0.243026	0.514115	0.0252109	0.317174	0.399702	0.382214	0.280761	0.245699	0.343699	0.332958	0.212307	0.310036	0.367808	0.343424	0.213541	0.139445	0.0796226	-0.0317582	0.0369373	0.207033	0.12974	0.072329	0.033773	0.0219744	0.00575134	0.246223	0.436039	0.357898	0.235871	0.3666	0.204383	0.248293	0.301803	0.0592964	-0.0495463	0.0182047	0.175787	-0.0162008	0.0427802	0.151434	-0.0318383	0.0439856	0.0434423	0.224875	0.341126	0.337156	0.0956364	-0.0374016
TCGA-AA-3522-01	0.129303	0.229946	0.505315	0.00388145	0.296427	0.2865	0.355891	0.121448	0.200542	0.31608	0.313976	0.189643	0.311228	0.339365	0.337594	0.17764	0.084366	0.104223	0.0480302	0.0406784	0.155094	0.12739	0.0514595	0.0611638	0.0276753	-0.00710318	0.235151	0.444362	0.379356	0.256975	0.305406	0.160008	0.244895	0.263391	0.06091	0.0495649	0.0418944	0.130333	-0.117529	0.115235	0.1358	-0.0334679	0.0529506	0.0458411	0.191845	0.268003	0.25012	0.102657	-0.0324916
TCGA-AA-3524-01	0.230673	0.25707	0.505504	0.0117977	0.247177	0.323665	0.362249	0.193093	0.191206	0.345395	0.348946	0.236622	0.329908	0.387086	0.3661	0.218412	0.0926483	0.286762	-0.082595	0.0300156	0.165442	0.0853144	0.0851769	0.0575173	0.00541877	-0.0163531	0.142549	0.374155	0.279773	0.256175	0.295671	0.158338	0.232744	0.273731	0.041915	-0.0964863	0.173118	0.0817113	-0.0296989	0.0694717	0.147715	-0.0504166	0.0469765	0.0512156	0.20059	0.271086	0.266489	0.0794831	-0.0593652
TCGA-AA-3525-01	0.178166	0.240525	0.515489	0.0134465	0.283579	0.338608	0.347545	0.167133	0.183673	0.334049	0.32616	0.227143	0.318288	0.376508	0.365412	0.224816	0.0870333	0.132645	-0.0195199	0.0610508	0.203058	0.128918	0.0546742	0.0561756	0.0149875	-0.0165111	0.184034	0.493645	0.38851	0.256645	0.367936	0.200636	0.250194	0.302194	0.0558917	-0.0338542	0.0835374	0.255519	0.0447576	0.0383199	0.132564	-0.0405026	0.0473086	0.0275596	0.234692	0.321635	0.302459	0.109713	-0.0610156
TCGA-AA-3526-01	0.284321	0.257422	0.529128	0.066865	0.297336	0.358634	0.372564	0.219191	0.195419	0.344092	0.347003	0.238081	0.326492	0.38541	0.371357	0.277712	0.0910077	0.288346	-0.0487243	0.0593295	0.202713	0.113206	0.131257	0.0693703	0.0388198	0.0180808	0.298206	0.427934	0.47476	0.354468	0.44648	0.203826	0.236235	0.296979	0.0800614	-0.0948975	0.174455	0.0348403	0.0031702	0.117492	0.135194	-0.0341071	0.0821747	0.0970641	0.26169	0.298583	0.304198	0.129187	0.0092364
TCGA-AA-3530-01	0.0979886	0.245109	0.503071	-0.00759306	0.339193	0.30994	0.351818	0.123854	0.20697	0.333636	0.319148	0.202027	0.308453	0.348125	0.335668	0.180858	0.0907118	0.112175	0.0503048	0.0440184	0.157191	0.129999	0.0216441	0.103566	0.0373697	-0.0172261	0.0955805	0.413407	0.315428	0.240521	0.270072	0.142504	0.228718	0.272052	0.0530978	0.0392894	0.0550747	0.125871	-0.123289	0.0809174	0.126348	-0.0555684	0.0603508	0.0524437	0.163773	0.302973	0.290279	0.125601	-0.0544957
TCGA-AA-3531-01	0.126865	0.249181	0.5074	-0.0323904	0.294388	0.341526	0.339357	0.13253	0.165009	0.333543	0.321873	0.228415	0.308489	0.379873	0.373419	0.159905	0.0719077	0.148085	-0.0846715	0.0245952	0.129566	0.0496473	0.0854264	-0.0192196	-0.0063035	-0.0727883	0.0871311	0.459887	0.352589	0.198737	0.250657	0.120681	0.180482	0.27905	-0.00173201	-0.176385	0.0556638	-0.120824	-0.131592	-0.0441063	0.1198	-0.0955553	0.0025553	0.0106317	0.0841985	0.299369	0.311556	0.0648327	-0.0943893
TCGA-AA-3532-01	0.267608	0.235773	0.539495	0.109887	0.277362	0.3811	0.388743	0.258369	0.23243	0.335924	0.32897	0.216181	0.316406	0.3765	0.349867	0.259645	0.116933	0.237331	0.0324717	0.106327	0.245959	0.155941	0.148861	0.0804821	0.102905	0.060547	0.229849	0.489292	0.457778	0.360636	0.422379	0.233001	0.242685	0.303899	0.126552	0.0121828	0.168542	0.218977	0.0280962	0.146975	0.143441	-0.0241097	0.118769	0.123107	0.277115	0.333598	0.313412	0.140102	0.0239562
TCGA-AA-3534-01	0.108264	0.24788	0.474176	-0.0310531	0.317342	0.388124	0.36921	0.188763	0.222247	0.353374	0.33887	0.218679	0.316035	0.373188	0.341534	0.168656	0.119927	0.17884	-0.0812809	0.050469	0.166217	0.10023	0.0956099	0.000730991	0.0121775	-0.0379895	0.0714468	0.289268	0.300007	0.200724	0.245947	0.164836	0.243564	0.288491	0.0173582	-0.115366	0.0417854	0.063382	-0.0836522	0.0154902	0.121453	-0.0663206	0.0218152	0.0360112	0.145008	0.28756	0.320047	0.0633637	-0.0896086
TCGA-AA-3538-01	0.0767514	0.232515	0.475409	-0.0440222	0.283184	0.370592	0.380699	0.213365	0.222887	0.336093	0.315839	0.210467	0.297894	0.352643	0.335841	0.148118	0.138378	0.143836	-0.0338695	0.0516264	0.202415	0.122369	0.105482	0.0235278	0.00508095	-0.054599	0.111082	0.332931	0.292814	0.181772	0.228539	0.153008	0.240059	0.297863	0.0308022	-0.069414	0.035342	0.0934822	0.0111765	-0.0104525	0.12117	-0.0737359	0.00996691	-0.00967765	0.179556	0.279169	0.264707	0.066452	-0.0993985
TCGA-AA-3542-01	0.109806	0.236766	0.4845	-0.0362153	0.270717	0.314235	0.342033	0.161158	0.16177	0.321529	0.326388	0.229655	0.322655	0.387077	0.379449	0.13407	0.0733903	0.151669	-0.110644	-0.0197088	0.131406	0.0486329	0.149707	0.0715262	-0.0238375	-0.0503884	0.0651179	0.421368	0.305489	0.203064	0.211832	0.134893	0.192761	0.277666	-0.00731165	-0.171017	0.0512737	0.0870828	-0.039454	-0.00442737	0.106327	-0.102026	0.015303	-0.00997377	0.160562	0.270657	0.268847	0.0856913	-0.105206
TCGA-AA-3543-01	0.354485	0.225982	0.529926	0.180126	0.294761	0.336442	0.369861	0.217099	0.228632	0.325346	0.307637	0.214975	0.300076	0.35916	0.3498	0.29085	0.0613153	0.370048	0.00564671	0.0771063	0.229883	0.171451	0.145218	0.0963691	0.116727	0.119914	0.320793	0.440989	0.416412	0.412996	0.460808	0.237332	0.2311	0.287756	0.136555	-0.0409333	0.290716	0.196591	0.0460743	0.221027	0.138752	-0.0374288	0.139916	0.140399	0.269121	0.362501	0.319126	0.171536	0.046988
TCGA-AA-3544-01	0.313644	0.229734	0.532984	0.159316	0.271098	0.346524	0.380995	0.231882	0.232627	0.329055	0.326008	0.214492	0.313147	0.372903	0.36105	0.263163	0.120105	0.310365	0.0294349	0.132788	0.242327	0.135257	0.15563	0.111108	0.137192	0.103526	0.282774	0.493931	0.46007	0.371664	0.406905	0.248642	0.249554	0.29122	0.136308	0.00518468	0.271108	0.289646	0.0175085	0.167741	0.143091	-0.0275258	0.126486	0.106473	0.286268	0.36887	0.315168	0.167699	0.0313411
TCGA-AA-3548-01	0.171885	0.235703	0.515672	0.0372778	0.239887	0.372097	0.36085	0.207818	0.20725	0.320264	0.327967	0.209076	0.311956	0.366114	0.369384	0.181262	0.114467	0.166474	0.0177511	0.0795961	0.185986	0.0868791	0.109337	0.0304131	0.0825513	0.0105233	0.203286	0.40378	0.40389	0.282	0.311544	0.168756	0.226021	0.279473	0.0744292	0.032322	0.120835	0.146983	-0.128986	0.122393	0.132033	-0.0650055	0.08096	0.0890149	0.170519	0.322511	0.299958	0.102851	-0.0331305
TCGA-AA-3549-01	0.162475	0.227849	0.519784	0.0440546	0.284577	0.337334	0.377864	0.301905	0.226757	0.321567	0.311281	0.20482	0.315331	0.356813	0.348995	0.194658	0.0867295	0.195177	-0.0279514	0.0537801	0.184408	0.144482	0.0584439	0.0295438	0.0745828	-0.00506401	0.146181	0.422352	0.304454	0.254108	0.283597	0.217232	0.270854	0.314051	0.0521244	-0.0659222	0.121477	0.0684287	0.033609	0.073786	0.138149	-0.0531078	0.0509361	0.0367713	0.241323	0.309687	0.30996	0.109504	-0.0415257
TCGA-AA-3552-01	0.196508	0.219348	0.518083	0.0606939	0.285079	0.331945	0.359537	0.167961	0.203702	0.313396	0.304251	0.184334	0.294531	0.343672	0.344485	0.200067	0.0977139	0.19413	0.0373932	0.102498	0.182574	0.137517	0.155929	0.0366997	0.108105	0.0287624	0.256216	0.464704	0.416378	0.32527	0.355283	0.212322	0.247359	0.32546	0.0971748	0.0472974	0.139486	0.19466	-0.0386451	0.143391	0.128023	-0.0436224	0.0952249	0.104603	0.220126	0.338236	0.304778	0.136016	0.0582725
TCGA-AA-3553-01	0.291504	0.245726	0.521055	0.0681745	0.276244	0.38155	0.374088	0.224777	0.214534	0.339798	0.330784	0.219565	0.317008	0.375885	0.359373	0.241896	0.113636	0.298619	0.00108052	0.0675215	0.186327	0.117786	0.138011	0.10206	0.0897703	0.024627	0.202304	0.425376	0.411296	0.332181	0.418355	0.218484	0.239973	0.294291	0.0919571	-0.059441	0.167082	0.126406	0.024539	0.117767	0.136994	-0.04963	0.0840428	0.0673631	0.256005	0.334865	0.312652	0.137793	0.0299644
TCGA-AA-3554-01	0.204807	0.224915	0.526498	0.0981394	0.298619	0.415962	0.384764	0.260078	0.247255	0.326925	0.321291	0.215493	0.295029	0.357009	0.344355	0.253588	0.131733	0.181453	0.0425649	0.0902845	0.285756	0.205131	0.124045	0.110295	0.0843455	0.0586793	0.204508	0.483728	0.416734	0.311415	0.332268	0.262042	0.290127	0.331526	0.126749	-0.0146478	0.155765	0.182617	0.192643	0.0819489	0.152602	-0.0163067	0.102367	0.0889605	0.299254	0.386494	0.321549	0.16014	0.0172939
TCGA-AA-3555-01	0.153743	0.260693	0.501044	0.000335361	0.305145	0.384317	0.377235	0.234357	0.23161	0.352228	0.373958	0.246489	0.327678	0.396196	0.35303	0.233689	0.114287	0.0811808	-0.0967367	0.0130887	0.206905	0.177968	0.026603	0.0408123	-0.0278436	-0.0411006	0.257181	0.408448	0.281402	0.193996	0.383611	0.219883	0.277619	0.320272	0.0196547	-0.246446	0.0344438	-0.0638675	0.18848	-0.0558246	0.152004	-0.0275513	0.00483357	0.00707667	0.199848	0.33204	0.345262	0.0937775	-0.0436125
TCGA-AA-3556-01	0.186675	0.239126	0.522123	0.0292899	0.301538	0.297739	0.364119	0.165729	0.206537	0.335815	0.328078	0.217287	0.311247	0.361118	0.33523	0.209449	0.0859764	0.1577	-0.0111573	0.0429231	0.175991	0.147521	0.0871055	0.0441916	0.000996289	-0.00211289	0.371995	0.449468	0.413118	0.253119	0.359601	0.212685	0.248653	0.288392	0.0600137	-0.0549738	0.104133	0.181905	0.0142606	0.0270673	0.134188	-0.0335708	0.0402944	0.0471529	0.202995	0.300409	0.283435	0.0975149	-0.0114773
TCGA-AA-3560-01	0.154306	0.242779	0.486673	0.0133925	0.24905	0.357537	0.355557	0.188908	0.15024	0.322358	0.347376	0.207711	0.321276	0.374498	0.366463	0.174985	0.123707	0.154937	-0.0341958	0.0465625	0.144947	0.108904	0.0551048	0.0374814	-0.00494567	0.00622954	0.150219	0.380272	0.392789	0.277005	0.291274	0.186591	0.242739	0.28296	0.0522221	-0.0560871	0.121109	0.104057	0.0199183	0.121271	0.124967	-0.0586741	0.0481462	0.0323643	0.202206	0.291338	0.330748	0.0659552	-0.06405
TCGA-AA-3561-01	0.139585	0.265686	0.501537	-0.0242433	0.313062	0.328372	0.342962	0.160071	0.160687	0.348668	0.344869	0.241702	0.326696	0.379697	0.362372	0.191887	0.0927653	0.109281	-0.0789308	0.00706822	0.100253	0.0934995	0.0638956	0.00805613	-0.00513238	-0.0474607	0.18199	0.446508	0.261272	0.218463	0.311518	0.172979	0.206659	0.274617	0.00245922	-0.153328	0.0435645	-0.0860104	0.056383	0.0586367	0.14937	-0.0483436	0.0285266	0.0226387	0.164074	0.289631	0.302144	0.0699199	-0.109428
TCGA-AA-3562-01	0.108567	0.242299	0.499234	-0.00385161	0.266125	0.339562	0.373649	0.225459	0.216205	0.330432	0.340174	0.225096	0.315102	0.38416	0.35735	0.155301	0.119425	0.124924	-0.027337	0.071315	0.180817	0.0974479	0.129087	0.0190345	0.0268782	-0.0234216	0.142178	0.448632	0.365778	0.221201	0.239288	0.163093	0.231192	0.280324	0.0493658	-0.0424218	0.0708125	0.204545	-0.0513915	0.0373533	0.125222	-0.0764727	0.0357895	0.028348	0.182057	0.319034	0.314094	0.0751878	-0.100525
TCGA-AA-3655-01	0.125808	0.25048	0.50445	0.0130792	0.302168	0.333322	0.382946	0.235958	0.232153	0.339765	0.344896	0.234991	0.314815	0.381069	0.367963	0.218282	0.0931513	0.0688272	-0.0634996	0.0311887	0.219361	0.0887449	0.0835736	0.032783	0.0113353	-0.0238678	0.287357	0.396729	0.345544	0.239148	0.343535	0.171509	0.249531	0.298762	0.0353097	-0.157213	0.0237824	0.119412	-0.105959	0.0238503	0.139166	-0.0587166	0.0330856	0.0358848	0.193805	0.325761	0.326173	0.0939126	-0.0440767
TCGA-AA-3660-01	0.0873432	0.246537	0.507038	-0.0159952	0.275412	0.331685	0.368589	0.193122	0.201047	0.346279	0.340896	0.234991	0.320627	0.386461	0.364584	0.160112	0.10691	0.1562	-0.0253971	0.0698202	0.176104	0.084546	0.0739048	0.00571878	-0.000123825	-0.0352277	0.177513	0.358383	0.322581	0.184953	0.207535	0.141655	0.217945	0.284287	0.0280673	-0.0932775	0.0618782	0.191025	-0.0637808	0.00177153	0.119841	-0.0776108	0.0243144	0.0372265	0.147065	0.281764	0.293766	0.0779976	-0.0412701
TCGA-AA-3662-01	0.230667	0.230376	0.528339	-0.0152709	0.30228	0.349777	0.37672	0.187212	0.213873	0.32751	0.307104	0.213169	0.302516	0.348895	0.339669	0.223582	0.0906683	0.278182	-0.0141456	-0.00498881	0.19548	0.143386	0.0727392	0.0363787	-0.0137601	-0.0329589	0.202098	0.416963	0.343794	0.269463	0.331539	0.195172	0.242162	0.300491	0.0663196	-0.0670365	0.162312	0.144146	0.0569944	-0.0195105	0.156515	-0.0405421	0.0272449	0.0242996	0.209524	0.313473	0.360791	0.059238	-0.0875494
TCGA-AA-3663-01	0.156326	0.250543	0.504329	0.0408702	0.331152	0.328269	0.352529	0.158444	0.207408	0.333153	0.31223	0.235063	0.32776	0.371857	0.359578	0.213351	0.0546913	0.117749	-0.0860961	0.0559143	0.218569	0.118499	0.0335914	0.100563	0.00862106	0.0080168	0.115526	0.343481	0.359513	0.21765	0.309156	0.188244	0.253414	0.290476	0.0305895	-0.205327	0.0644143	0.162814	0.00605754	0.01714	0.142136	-0.0364935	0.0546535	0.0563556	0.217098	0.276285	0.277972	0.135257	-0.0101191
TCGA-AA-3664-01	0.169722	0.26811	0.523924	0.0280618	0.319197	0.304334	0.352527	0.126348	0.19103	0.349761	0.371162	0.256817	0.330708	0.393165	0.357577	0.230507	0.0440261	0.114146	-0.0551547	0.0167794	0.182503	0.118595	0.0214208	0.0582968	0.009368	-0.00706874	0.222622	0.393429	0.334014	0.241007	0.352382	0.165177	0.242435	0.310568	0.0232835	-0.160418	0.0840431	-0.00350629	-0.0678381	0.021874	0.141227	-0.0646952	0.0305571	0.0185027	0.1871	0.309285	0.352874	0.119946	-0.00719859
TCGA-AA-3666-01	0.199969	0.252113	0.526158	0.0324895	0.299437	0.344709	0.363924	0.20451	0.2194	0.343268	0.357449	0.228993	0.329393	0.388441	0.356898	0.231273	0.100594	0.169505	-0.0416807	0.0426918	0.176671	0.135249	0.0287287	0.0526798	0.0475615	0.00487602	0.144018	0.451481	0.371168	0.274644	0.383684	0.210999	0.261049	0.288868	0.0572744	-0.0824907	0.0815625	0.00877919	0.0428755	0.0769027	0.150084	-0.0312207	0.0636763	0.0616449	0.228266	0.351927	0.373302	0.109198	-0.0224791
TCGA-AA-3667-01	0.176221	0.227792	0.507653	-0.00376874	0.271954	0.353233	0.356513	0.216881	0.197778	0.315366	0.28751	0.197448	0.275902	0.349796	0.367222	0.176312	0.074788	0.208069	-0.0656356	-0.00152971	0.138093	0.089281	0.110588	0.045774	0.0606895	-0.0280464	0.0991438	0.433694	0.383574	0.247093	0.254602	0.19124	0.215623	0.293045	0.0486235	-0.126138	0.107636	0.0497499	0.0509433	0.0779208	0.116523	-0.0750484	0.0518747	0.037156	0.191141	0.335643	0.331857	0.108592	-0.0618627
TCGA-AA-3672-01	0.358121	0.22694	0.511824	0.152069	0.299929	0.395838	0.373287	0.24961	0.209691	0.323991	0.297925	0.207534	0.283939	0.362843	0.366652	0.283261	0.0841694	0.36957	-0.00943992	0.0877362	0.225977	0.137291	0.143191	0.0941535	0.115301	0.0983833	0.190378	0.484348	0.489192	0.387506	0.445291	0.243021	0.238857	0.304062	0.138125	-0.126321	0.279061	0.0218128	0.102691	0.193448	0.13466	-0.0731747	0.123595	0.105744	0.240115	0.39527	0.370092	0.172073	0.021645
TCGA-AA-3673-01	0.17684	0.234896	0.510624	-0.000980128	0.262925	0.3511	0.371977	0.191736	0.218531	0.334738	0.320867	0.195977	0.309886	0.359296	0.351985	0.184408	0.099241	0.168908	-0.013604	0.0756753	0.175316	0.100262	0.117497	0.0542394	0.029783	-0.0314391	0.178687	0.406059	0.2641	0.252401	0.314957	0.144543	0.243393	0.289014	0.0463317	-0.0492701	0.0624883	0.235408	-0.127621	0.0411831	0.132796	-0.0682422	0.0448905	0.0442983	0.191396	0.292639	0.275923	0.0764657	-0.0752903
TCGA-AA-3675-01	0.102593	0.24586	0.501147	-0.023443	0.277567	0.354774	0.367913	0.196794	0.221179	0.324453	0.329482	0.208242	0.318711	0.351676	0.36361	0.184585	0.0909327	0.0794382	-0.0626495	0.043123	0.1563	0.115796	0.0296948	0.0412039	-0.0115318	-0.0558717	0.129368	0.364928	0.311665	0.207298	0.290577	0.170718	0.251404	0.29268	0.0170567	-0.141388	0.0247353	-0.00412697	-0.0136799	0.00777296	0.129473	-0.0392204	0.0231583	0.0208207	0.211891	0.265411	0.287788	0.0886572	-0.0482058
TCGA-AA-3678-01	0.183628	0.232052	0.515065	0.0191389	0.309352	0.357991	0.360417	0.157951	0.204147	0.32991	0.302532	0.202645	0.291746	0.352381	0.345656	0.198623	0.0854105	0.177866	-0.0139691	0.0642551	0.132545	0.133328	0.114992	0.0491981	0.0585966	-0.0028065	0.212674	0.449824	0.368547	0.280312	0.341219	0.200469	0.227303	0.283639	0.0578187	-0.0819919	0.0941557	0.0707954	0.0117947	0.0943797	0.128188	-0.0403657	0.0682255	0.0834017	0.211507	0.310849	0.321399	0.117979	-0.0221154
TCGA-AA-3679-01	0.205556	0.232819	0.518943	-0.0233645	0.282833	0.350018	0.369697	0.194238	0.195367	0.331402	0.335055	0.213555	0.30955	0.366567	0.361327	0.179421	0.105751	0.222331	-0.00895517	0.0241589	0.148645	0.0992896	0.0767923	0.0478511	0.00630775	-0.0319237	0.132442	0.453919	0.319512	0.225796	0.302114	0.17571	0.23505	0.292753	0.0307586	-0.034169	0.130521	0.0671283	-0.0639249	0.0444862	0.133148	-0.072165	0.0375195	0.0424977	0.184116	0.336182	0.318294	0.0945296	-0.0818847
TCGA-AA-3680-01	0.0899201	0.224849	0.48857	-0.00139325	0.300599	0.320045	0.348943	0.114373	0.208207	0.304704	0.304358	0.184729	0.295601	0.326074	0.329903	0.142722	0.117076	0.132363	0.0223797	0.0349707	0.175937	0.115841	0.0352043	0.0346136	0.0415354	-0.00766893	0.130798	0.419931	0.379054	0.245421	0.249086	0.162713	0.259561	0.261958	0.0579613	0.0247477	0.0808737	0.10638	-0.146636	0.108163	0.128791	-0.0477229	0.048721	0.0619186	0.157525	0.294555	0.262002	0.0878503	-0.0262693
TCGA-AA-3681-01	0.236452	0.248424	0.52437	0.0608628	0.326001	0.351139	0.361283	0.189662	0.205931	0.33952	0.347673	0.244816	0.321407	0.380484	0.354178	0.252969	0.0856754	0.20804	0.010707	0.0983967	0.194424	0.144044	0.09307	0.0586503	0.0756947	0.0311691	0.202687	0.450695	0.353688	0.30937	0.390604	0.228541	0.251581	0.304697	0.0928931	0.0174432	0.147377	0.0911859	0.0290566	0.107999	0.150646	-0.0235837	0.0797812	0.069106	0.242755	0.365526	0.359345	0.120922	-0.00696383
TCGA-AA-3685-01	0.314495	0.248412	0.51984	0.0937442	0.278176	0.347739	0.371566	0.240747	0.210508	0.337503	0.359825	0.234157	0.333372	0.39923	0.372503	0.265233	0.0955415	0.311482	0.00574635	0.116657	0.192499	0.107042	0.133721	0.074413	0.0976697	0.0435871	0.190177	0.42119	0.429055	0.362844	0.450155	0.21776	0.253282	0.261155	0.109712	-0.0133236	0.209416	0.178919	0.00807641	0.153727	0.137543	-0.0380945	0.106276	0.101662	0.294232	0.33915	0.338583	0.138156	0.0132442
TCGA-AA-3688-01	0.137239	0.244496	0.510239	-0.0248859	0.287616	0.311709	0.363115	0.166623	0.199817	0.339937	0.337102	0.204463	0.313894	0.377254	0.350817	0.172452	0.100436	0.148951	-0.0473102	0.035455	0.134327	0.10568	0.0986715	0.023719	0.015897	-0.0502045	0.123972	0.426024	0.347994	0.234284	0.260074	0.158504	0.210451	0.276074	0.0301226	-0.0903872	0.0660341	0.0871463	-0.0201712	0.0513515	0.119767	-0.0780264	0.0287347	0.0276091	0.176139	0.275986	0.287066	0.0927246	-0.0993193
TCGA-AA-3692-01	0.0769319	0.243136	0.492015	0.0199109	0.257286	0.34029	0.36583	0.190263	0.221203	0.329354	0.334625	0.213678	0.316813	0.368252	0.360945	0.188468	0.105525	0.145491	-0.0554088	0.0850849	0.221611	0.124949	0.0802468	0.0568459	0.0324135	0.00938703	0.106812	0.377678	0.409991	0.237545	0.207759	0.196643	0.25955	0.275046	0.058537	-0.0879003	0.0605377	0.171337	0.0286504	0.0924214	0.124877	-0.0303289	0.0677267	0.0830246	0.220203	0.328177	0.30219	0.107382	-0.0512648
TCGA-AA-3696-01	-0.037066	0.242471	0.464077	-0.106585	0.300774	0.365661	0.373145	0.218708	0.23694	0.320666	0.320722	0.21164	0.303593	0.347725	0.352402	0.12423	0.104053	-0.0715273	-0.0581502	-0.0732727	0.139311	0.089433	0.0172903	-0.0266878	-0.0584438	-0.106348	0.0900281	0.326199	0.281462	0.14283	0.227555	0.0944506	0.209948	0.30056	-0.0288658	-0.14043	-0.0566976	-0.0493712	-0.157857	-0.0148377	0.129251	-0.109366	-0.0401611	-0.0358919	0.0835305	0.266165	0.25434	0.047193	-0.148486
TCGA-AA-3697-01	0.163518	0.250133	0.521687	0.0335173	0.307888	0.338946	0.37259	0.172549	0.219604	0.341503	0.33711	0.226451	0.316457	0.37488	0.358979	0.211086	0.0788171	0.177053	-0.00615687	0.0914031	0.17796	0.107631	0.0882061	0.0188033	0.0334445	-0.00482697	0.167708	0.395071	0.324622	0.253454	0.300759	0.190138	0.243595	0.295898	0.0540441	-0.0372903	0.0836641	0.220322	-0.0249239	0.0522847	0.140976	-0.0575207	0.0403165	0.0474403	0.205678	0.319633	0.371123	0.0925124	-0.0515442
TCGA-AA-3710-01	0.401638	0.238415	0.542132	0.226975	0.301985	0.350297	0.376272	0.229314	0.203316	0.33546	0.317466	0.221906	0.311819	0.364596	0.35305	0.336089	0.0788782	0.417334	0.0325525	0.0695936	0.243466	0.219417	0.124971	0.188507	0.126042	0.161998	0.365628	0.481167	0.494395	0.451768	0.492874	0.294341	0.275417	0.308154	0.162308	-0.0197581	0.314013	-0.0142262	0.235997	0.237778	0.161787	0.0015845	0.168435	0.156841	0.297793	0.368364	0.332918	0.212906	0.0910722
TCGA-AA-3713-01	0.288591	0.255117	0.536024	0.0713885	0.285417	0.353932	0.373229	0.20463	0.212439	0.334969	0.333279	0.238203	0.310395	0.373314	0.365438	0.269387	0.0849623	0.286179	0.0449267	0.116387	0.22899	0.162512	0.06654	0.0203677	0.0446252	0.0437946	0.17692	0.388525	0.351372	0.326868	0.397225	0.215693	0.268282	0.32199	0.0964414	0.0158331	0.208142	0.119867	0.0228588	0.123741	0.148095	-0.042932	0.0581371	0.0586929	0.211208	0.35333	0.392681	0.110087	0.00951551
TCGA-AA-3715-01	0.335473	0.219626	0.536784	0.21823	0.31908	0.439156	0.403614	0.338686	0.220851	0.330718	0.283261	0.186528	0.292549	0.350268	0.359168	0.294084	0.120374	0.345527	0.020351	0.0986417	0.249575	0.185719	0.160507	0.143494	0.139656	0.144437	0.272213	0.480847	0.442741	0.368937	0.43333	0.286597	0.272534	0.344817	0.142799	-0.0552148	0.26092	0.099638	0.152992	0.150537	0.15584	-0.0342813	0.149559	0.140568	0.26578	0.387846	0.327306	0.208257	0.0793378
TCGA-AA-3811-01	0.203351	0.258612	0.521465	0.0613829	0.309991	0.337265	0.360823	0.173257	0.216461	0.348112	0.348775	0.240858	0.327657	0.3884	0.366194	0.227156	0.0992399	0.168505	-0.00712639	0.0929582	0.190471	0.114123	0.0518389	0.0218947	0.037704	0.0237068	0.146579	0.443649	0.420135	0.281555	0.387542	0.172496	0.260009	0.287503	0.0647398	-0.0510004	0.115038	0.00969912	-0.0236404	0.0468316	0.156704	-0.0607544	0.0444812	0.0455043	0.200517	0.375418	0.367383	0.0929974	-0.0418644
TCGA-AA-3812-01	0.0674387	0.189879	0.493973	-0.00314765	0.286596	0.436906	0.39085	0.321193	0.255295	0.287194	0.264286	0.168249	0.260647	0.320333	0.339886	0.158411	0.168273	0.118719	-0.0606708	0.0710511	0.245867	0.101023	0.079418	0.0952342	0.0850011	-0.02427	0.132956	0.464837	0.427672	0.196254	0.210279	0.186204	0.254868	0.295799	0.0715722	-0.145236	0.0150515	0.115327	0.00479154	0.0120324	0.13457	-0.0770261	0.0710779	0.0392008	0.187453	0.365712	0.316566	0.156866	-0.0806246
TCGA-AA-3815-01	0.373339	0.242078	0.519218	0.199818	0.306471	0.333775	0.366088	0.185289	0.201744	0.341492	0.322221	0.21505	0.310974	0.37497	0.354806	0.296861	0.0555402	0.385222	0.0203661	0.0599225	0.255284	0.145675	0.163344	0.0768177	0.126025	0.139963	0.311049	0.416505	0.43622	0.431347	0.465093	0.243834	0.221992	0.293783	0.141385	-0.00507067	0.31576	0.15829	0.0246097	0.22272	0.13673	-0.0495383	0.141726	0.142849	0.286066	0.363451	0.343985	0.172628	0.106302
TCGA-AA-3818-01	0.151276	0.240103	0.498427	0.0127109	0.31802	0.35087	0.36428	0.15426	0.219309	0.331972	0.328905	0.211042	0.315538	0.355954	0.352638	0.187801	0.101068	0.149654	-0.0431727	0.0230013	0.182467	0.0860415	0.0486109	0.0862898	0.00403021	-0.0324934	0.0713487	0.396803	0.336806	0.25172	0.304837	0.149271	0.252191	0.293283	0.0314922	-0.140592	0.0998046	-0.0382429	-0.0581194	0.0427007	0.142187	-0.0509316	0.0441577	0.0354388	0.154701	0.314151	0.313191	0.114693	-0.0788399
TCGA-AA-3819-01	-0.0156568	0.252108	0.493487	-0.047342	0.309812	0.355322	0.360016	0.183576	0.212244	0.33977	0.327315	0.226376	0.31242	0.364839	0.360283	0.139519	0.0981348	0.0471651	-0.0378934	0.0691728	0.123603	0.096784	0.0244432	0.00888115	0.00636395	-0.0470361	0.0929204	0.375901	0.314345	0.164519	0.173613	0.156679	0.217909	0.282359	0.0175236	-0.0390537	-0.0291154	0.0443762	-0.0573193	-0.000622503	0.128408	-0.0768968	0.0155562	0.0191902	0.151335	0.285329	0.285686	0.0766867	-0.0874898
TCGA-AA-3821-01	0.181347	0.255757	0.519466	0.036867	0.336436	0.347152	0.378379	0.242649	0.242993	0.338208	0.330164	0.244156	0.322253	0.374171	0.353503	0.225951	0.0786309	0.161662	-0.113986	0.0184919	0.233538	0.130252	0.0253259	0.0505418	-0.0194958	0.00105767	0.165362	0.460897	0.374142	0.236482	0.33569	0.166841	0.25052	0.308656	0.0327071	-0.249175	0.108823	0.159554	-0.00590981	0.0173479	0.130729	-0.0682205	0.0270642	0.0244188	0.149993	0.314438	0.322054	0.103864	-0.0320406
TCGA-AA-3831-01	0.142787	0.250341	0.490012	0.0324766	0.316472	0.358941	0.367314	0.180127	0.239751	0.334956	0.335077	0.222823	0.317825	0.370735	0.366446	0.207122	0.0898182	0.156374	0.00547185	0.0569424	0.176616	0.136622	0.123285	0.121178	0.0804383	-0.0032518	0.115358	0.337987	0.382428	0.265644	0.281098	0.202317	0.25274	0.29301	0.0594505	-0.0372699	0.0946167	-0.0865247	-0.00335949	0.0823347	0.120813	-0.0572254	0.103596	0.104079	0.186215	0.328634	0.314093	0.151163	-0.0224106
TCGA-AA-3833-01	0.216316	0.212518	0.508234	0.0787032	0.285244	0.421071	0.383116	0.269586	0.226649	0.324356	0.292824	0.188887	0.289123	0.336601	0.337161	0.236189	0.152723	0.258912	0.0140644	0.0993732	0.213475	0.149339	0.0932852	0.0973873	0.080744	0.0194882	0.208777	0.446935	0.416812	0.315539	0.30693	0.229989	0.286072	0.333126	0.0965424	-0.0377339	0.194469	0.252284	0.107916	0.125144	0.172302	-0.0328699	0.103017	0.0814727	0.272028	0.361926	0.317127	0.143229	-0.0101989
TCGA-AA-3837-01	0.0761414	0.230161	0.502797	-0.0506	0.289544	0.395378	0.381013	0.233292	0.246755	0.317759	0.310908	0.204222	0.312961	0.359586	0.365084	0.153476	0.125521	0.134152	-0.0190341	0.0394325	0.147169	0.0616932	0.104527	0.0373386	0.00369807	-0.061461	0.191352	0.424397	0.348327	0.232147	0.254596	0.147154	0.247688	0.287637	0.0368124	-0.021608	0.0606312	0.0663205	-0.195345	0.048127	0.136798	-0.0758901	0.0160097	0.00900058	0.170773	0.312492	0.281689	0.0748209	-0.120122
TCGA-AA-3841-01	0.200725	0.22063	0.494557	0.0264818	0.283813	0.378669	0.374468	0.294897	0.224918	0.311343	0.310041	0.209843	0.288914	0.364475	0.364603	0.182854	0.105405	0.235808	0.0166172	0.0928847	0.177812	0.10502	0.125907	0.0461296	0.0856863	-0.00913408	0.148367	0.470419	0.423099	0.274833	0.292925	0.201609	0.230429	0.302608	0.0893584	-0.0105853	0.131756	0.150783	0.0212176	0.110688	0.119058	-0.0900973	0.070801	0.0549938	0.219096	0.350777	0.316939	0.118052	-0.0601573
TCGA-AA-3842-01	0.135788	0.248472	0.510216	0.0443278	0.305685	0.379691	0.389776	0.270069	0.252925	0.349129	0.354128	0.22872	0.324575	0.389321	0.351371	0.224241	0.125934	0.154037	-0.0708861	0.0129487	0.250682	0.107962	0.074516	0.0727447	0.0191686	-0.00642833	0.151582	0.438781	0.370918	0.263865	0.329179	0.176692	0.227404	0.284455	0.0422967	-0.234044	0.0978866	0.166976	-0.0448413	0.0766063	0.138991	-0.0721019	0.0534863	0.0414542	0.168262	0.318597	0.29776	0.0916492	-0.0737246
TCGA-AA-3844-01	0.195914	0.252769	0.517663	0.0267907	0.298923	0.314166	0.360291	0.173595	0.195384	0.3507	0.36094	0.241353	0.336307	0.399615	0.363234	0.232311	0.079389	0.160204	-0.069816	0.0636378	0.145811	0.0988792	0.0600868	0.066099	0.0501563	-0.00852367	0.109142	0.444178	0.347319	0.297265	0.357492	0.185781	0.234086	0.277541	0.0361517	-0.130464	0.134953	0.0153615	-0.0422932	0.149598	0.133659	-0.0438113	0.0594241	0.0435721	0.202849	0.307824	0.311576	0.101779	-0.0654734
TCGA-AA-3846-01	0.188029	0.242108	0.525684	0.0549371	0.303524	0.312614	0.381732	0.158297	0.236353	0.33397	0.329368	0.221095	0.317837	0.365476	0.343435	0.215762	0.0759562	0.197647	-0.015885	0.129115	0.172802	0.130849	0.0559275	0.098987	0.0564912	0.012278	0.129005	0.481738	0.347163	0.28337	0.319742	0.180757	0.253456	0.259003	0.0603911	-0.0761365	0.108095	0.135632	-0.0552208	0.106717	0.141654	-0.0438404	0.0716535	0.0572914	0.211538	0.311626	0.318851	0.119604	0.00155497
TCGA-AA-3848-01	0.120729	0.236351	0.515552	-0.0364297	0.250272	0.3563	0.34194	0.169549	0.166915	0.315981	0.314128	0.226334	0.289882	0.373434	0.37657	0.152754	0.0561498	0.150408	-0.0689991	0.0857814	0.156225	0.0585243	0.115608	0.00116553	0.0410289	-0.0529627	0.139999	0.456264	0.338003	0.196971	0.217283	0.143596	0.188745	0.283154	0.021459	-0.156124	0.059502	0.0940636	-0.156485	0.0376277	0.111016	-0.110663	0.0276611	0.0151386	0.119317	0.32625	0.332292	0.0758314	-0.113525
TCGA-AA-3851-01	0.174729	0.233962	0.508603	0.0420072	0.279737	0.339435	0.362062	0.187847	0.214452	0.323787	0.322074	0.204113	0.310352	0.362239	0.352111	0.20733	0.110325	0.127836	0.0112832	0.0905339	0.198112	0.129819	0.0670004	0.0377738	0.0566184	0.00660171	0.186372	0.439571	0.416757	0.289343	0.371695	0.193045	0.246462	0.293496	0.0804305	-0.00284091	0.0504951	0.219783	-0.047613	0.112475	0.14389	-0.0443602	0.0759532	0.0918087	0.231136	0.347427	0.292397	0.105593	-0.019671
TCGA-AA-3854-01	0.0697839	0.235313	0.496337	-0.000168254	0.293498	0.314731	0.356706	0.183699	0.214003	0.31792	0.322385	0.21011	0.302629	0.343457	0.343793	0.148041	0.0776414	0.0668279	-0.0611238	0.00597532	0.189848	0.112565	0.0307218	0.0317898	-0.0174681	-0.00670844	0.20623	0.400028	0.313198	0.184651	0.259404	0.18884	0.249879	0.290781	0.0256551	-0.122452	0.0275458	0.144298	-0.0458465	-0.00590023	0.145959	-0.0301422	0.0171157	0.0341439	0.168998	0.307401	0.292477	0.0852149	-0.0116733
TCGA-AA-3855-01	0.182108	0.240875	0.515736	0.0096118	0.295385	0.381956	0.358936	0.173958	0.213156	0.333548	0.328293	0.213682	0.311274	0.364819	0.360549	0.193613	0.097218	0.206068	-0.000220838	0.0577074	0.146623	0.106667	0.0844673	0.0289316	0.0513553	-0.0151007	0.132077	0.439802	0.28975	0.271909	0.286342	0.205312	0.252964	0.284788	0.0583107	-0.0163245	0.148132	0.130467	-0.0157832	0.0959824	0.133899	-0.0644091	0.0489894	0.0442923	0.192421	0.33904	0.341503	0.101931	-0.082957
TCGA-AA-3856-01	0.24625	0.235238	0.522403	0.0869985	0.258374	0.3347	0.361591	0.160053	0.204733	0.327529	0.326556	0.221256	0.309715	0.367978	0.352387	0.231642	0.0905133	0.237089	0.0393499	0.13345	0.218179	0.115958	0.126613	0.0797077	0.112122	0.0549733	0.199381	0.434833	0.4609	0.348105	0.401287	0.196725	0.241311	0.268258	0.118103	0.0242027	0.149035	0.142801	-0.0351929	0.150861	0.133592	-0.0510109	0.107995	0.101391	0.24303	0.333908	0.320234	0.121207	-0.0202809
TCGA-AA-3858-01	0.150166	0.24686	0.507926	0.0100522	0.26489	0.362058	0.37593	0.224804	0.243593	0.335155	0.330875	0.221836	0.30841	0.377192	0.377627	0.189032	0.109455	0.0982435	-0.0269502	0.0573715	0.14765	0.0894966	0.0872246	0.0306633	0.0295312	-0.0273277	0.129171	0.410727	0.391282	0.242608	0.317773	0.185143	0.243549	0.301545	0.0533398	-0.0658253	0.0627739	0.17781	-0.0403114	0.0376333	0.127174	-0.0731204	0.0373661	0.0235001	0.208445	0.316829	0.325087	0.0858445	-0.0758523
TCGA-AA-3860-01	0.233568	0.241806	0.527765	0.0864057	0.270721	0.385746	0.392282	0.275496	0.251495	0.33582	0.335936	0.226974	0.303976	0.367832	0.355986	0.237327	0.116739	0.197635	0.0394073	0.0976332	0.209854	0.126067	0.0908833	0.0521756	0.106906	0.0449797	0.265368	0.478208	0.364708	0.31401	0.395478	0.226295	0.261818	0.305503	0.0881167	0.0116136	0.128753	0.208891	0.0140633	0.12602	0.156828	-0.0394917	0.0962373	0.0945121	0.256171	0.384755	0.374698	0.127866	-0.0109773
TCGA-AA-3861-01	0.146986	0.24358	0.503664	0.033757	0.337542	0.265545	0.333118	0.0510378	0.179382	0.326239	0.332606	0.209896	0.322063	0.359598	0.354741	0.20813	0.058641	0.120609	0.0759268	0.0522473	0.14101	0.116903	0.0448868	0.0872898	0.0763923	0.0113043	0.139093	0.420392	0.380028	0.290134	0.331407	0.180823	0.250096	0.275244	0.0775824	0.0682602	0.099569	0.12007	-0.0899534	0.147531	0.134995	-0.0395701	0.0874199	0.0744404	0.189677	0.322303	0.280815	0.126742	-0.0498084
TCGA-AA-3862-01	0.273953	0.238089	0.527668	0.0974038	0.282408	0.306687	0.376498	0.178575	0.221161	0.33118	0.334866	0.204636	0.316157	0.366228	0.345595	0.254338	0.0993346	0.251363	-0.0110935	0.128864	0.183047	0.145731	0.113539	0.0457042	0.0767646	0.0510486	0.200886	0.477169	0.374576	0.35257	0.426037	0.216592	0.266442	0.282316	0.0903474	-0.041001	0.163175	0.302132	0.0472604	0.180921	0.149278	-0.028427	0.0919701	0.105469	0.253836	0.339297	0.29673	0.120741	0.00434708
TCGA-AA-3864-01	0.187976	0.25677	0.506688	0.0384894	0.321809	0.347893	0.365145	0.20631	0.205377	0.358151	0.346866	0.247897	0.333272	0.394522	0.354802	0.23158	0.0900826	0.155433	-0.0304042	0.00900882	0.210052	0.135818	0.0185341	0.0536462	-0.0139103	0.0128993	0.123997	0.414514	0.336462	0.238793	0.3501	0.192755	0.261297	0.301966	0.0355603	-0.0846345	0.080957	0.0566214	0.0232846	0.0227233	0.147451	-0.0473089	0.0389022	0.0437267	0.218595	0.313093	0.287426	0.121588	0.00881018
TCGA-AA-3866-01	0.282277	0.250505	0.535568	0.154698	0.259714	0.41626	0.392304	0.2721	0.241431	0.342635	0.351166	0.218558	0.323222	0.393199	0.348394	0.280354	0.142837	0.237169	-0.00566954	0.0832448	0.297018	0.181517	0.156409	0.0892133	0.11354	0.101018	0.214548	0.466167	0.477187	0.362344	0.432362	0.256452	0.261329	0.307891	0.129968	-0.0554663	0.16514	0.0269068	0.115299	0.146291	0.149333	-0.00426536	0.123791	0.135882	0.292677	0.358679	0.324841	0.148368	0.0547165
TCGA-AA-3867-01	0.109866	0.21626	0.480966	-0.0113299	0.291193	0.432851	0.394276	0.270749	0.250166	0.318889	0.280738	0.185029	0.284662	0.328585	0.332037	0.14302	0.179895	0.162621	0.000731645	0.0263019	0.204496	0.101226	0.114301	0.0558472	0.0108572	-0.0239918	0.14495	0.379407	0.328255	0.231249	0.229105	0.141628	0.248677	0.315099	0.0454466	-0.029945	0.0697517	0.120064	-0.114234	0.0293928	0.130676	-0.0819846	0.0361363	0.0258124	0.1497	0.30849	0.265046	0.0947194	-0.0789455
TCGA-AA-3869-01	0.251103	0.232173	0.520737	0.0644354	0.303142	0.332417	0.370837	0.171861	0.205612	0.333551	0.329857	0.198506	0.304518	0.346263	0.333562	0.237967	0.108034	0.217173	-0.0417302	0.0595574	0.212852	0.1774	0.137071	0.0442606	0.0516823	0.0272444	0.208878	0.471607	0.406452	0.311618	0.391173	0.222658	0.258346	0.322363	0.0725464	-0.120925	0.125974	0.123846	0.124222	0.118055	0.140223	-0.0247927	0.0758601	0.090504	0.237933	0.298613	0.279852	0.111264	0.010573
TCGA-AA-3870-01	0.215646	0.209941	0.507736	0.0864795	0.287501	0.444202	0.39698	0.296081	0.277032	0.320115	0.304344	0.183748	0.293013	0.343139	0.341501	0.224479	0.160599	0.225174	0.0546078	0.0445223	0.235907	0.140783	0.0964481	0.124057	0.053424	0.0372411	0.202048	0.458394	0.448887	0.283894	0.32198	0.213799	0.278173	0.324787	0.105604	-0.0297289	0.13656	0.227511	-0.0160153	0.110187	0.162481	-0.0610925	0.095055	0.0636738	0.219202	0.365746	0.283217	0.139505	0.0163826
TCGA-AA-3875-01	0.216249	0.251923	0.51229	0.0397625	0.29508	0.316971	0.372026	0.174334	0.220772	0.34564	0.332916	0.230099	0.314359	0.365422	0.361141	0.24085	0.0944775	0.225002	-0.000810786	0.069209	0.193821	0.174744	0.108767	0.0357569	0.067289	0.00859367	0.268238	0.401375	0.351519	0.304283	0.340443	0.20473	0.250543	0.286148	0.0803103	-0.0115374	0.134349	0.225276	0.163598	0.0770324	0.140714	-0.0509066	0.0659058	0.0760926	0.255822	0.319724	0.303055	0.0984999	-0.0303376
TCGA-AA-3877-01	0.265714	0.242634	0.522071	0.0892319	0.284422	0.383618	0.376297	0.281987	0.231979	0.337155	0.326148	0.219801	0.316512	0.370321	0.352907	0.272729	0.128356	0.247038	-0.0611611	0.0329601	0.244957	0.207288	0.0858844	0.0722372	0.0506294	0.0483048	0.242641	0.422676	0.389326	0.31706	0.401258	0.259297	0.290727	0.314032	0.0811011	-0.106684	0.173707	0.100507	0.192412	0.0804708	0.149506	-0.0126759	0.0689913	0.0730694	0.278729	0.362311	0.346913	0.128534	-0.0032408
TCGA-AA-3930-01	0.197901	0.260322	0.53283	0.0376019	0.291971	0.326443	0.377061	0.200694	0.231919	0.35162	0.344405	0.244071	0.329527	0.390302	0.350701	0.26286	0.0894998	0.23121	-0.00105106	0.0172683	0.221169	0.190472	0.113793	0.0317724	0.0292286	0.0265727	0.303464	0.454996	0.341785	0.258738	0.335689	0.228607	0.253569	0.312224	0.068739	-0.0369385	0.133804	0.167312	0.164326	0.0397666	0.164267	-0.0353187	0.043977	0.027221	0.219523	0.345304	0.313284	0.0752041	-0.0538223
TCGA-AA-3939-01	0.178428	0.229247	0.485554	0.0213609	0.326344	0.372174	0.37431	0.201227	0.233114	0.323681	0.315231	0.192823	0.314981	0.348698	0.347345	0.226152	0.110173	0.144421	0.0133152	0.0974222	0.153487	0.111834	0.11417	0.122939	0.021957	-0.00204607	0.115806	0.387937	0.392983	0.287418	0.325067	0.182308	0.263845	0.288577	0.0702751	0.0180619	0.0909249	0.202242	-0.013015	0.0970391	0.147132	-0.0268965	0.0763655	0.0646901	0.233262	0.302979	0.270699	0.142102	-0.0479229
TCGA-AA-3941-01	0.0778793	0.235866	0.490093	-0.00978124	0.314368	0.34188	0.355323	0.127609	0.20089	0.341797	0.338299	0.223685	0.32501	0.370236	0.356787	0.158748	0.0857455	0.0878979	-0.0197857	0.0232061	0.129093	0.0866189	0.0215337	0.0128313	-0.0222887	-0.0469257	0.127365	0.358461	0.304407	0.18022	0.247225	0.114974	0.2319	0.285512	0.0136745	-0.0742361	0.00730939	0.0532323	-0.104665	0.0218866	0.131386	-0.098383	0.00739431	-0.00733074	0.133686	0.289633	0.233473	0.057508	-0.0993056
TCGA-AA-3947-01	0.229338	0.272259	0.486331	0.104057	0.320298	0.332804	0.338997	0.201452	0.198767	0.35565	0.341016	0.233975	0.345552	0.381197	0.326131	0.28248	0.114292	0.183125	-0.0529898	0.0277194	0.260669	0.16669	-0.0140276	0.0766644	0.0103991	0.0835794	0.261991	0.310761	0.327914	0.294282	0.412798	0.21476	0.262245	0.254865	0.0553997	-0.160069	0.11023	0.075482	0.146104	0.075123	0.140626	0.00386503	0.0674244	0.0431625	0.265151	0.263484	0.288632	0.123041	0.0350393
TCGA-AA-3949-01	0.394985	0.238942	0.523496	0.236556	0.312684	0.397597	0.374243	0.243002	0.197533	0.342352	0.333677	0.213748	0.315987	0.376507	0.347154	0.337718	0.143945	0.415987	0.0694156	-0.0240127	0.270534	0.20094	0.170609	0.11273	0.120607	0.178701	0.28766	0.43858	0.484216	0.442293	0.481962	0.296103	0.296993	0.304926	0.168222	0.0602666	0.331633	0.160114	0.19572	0.262875	0.148842	0.0154913	0.161572	0.16977	0.339805	0.337105	0.279723	0.198854	0.126728
TCGA-AA-3950-01	0.327537	0.241965	0.519286	0.176859	0.302045	0.405145	0.388782	0.310501	0.230984	0.352649	0.342099	0.211852	0.31896	0.3734	0.323869	0.302845	0.123859	0.3143	-0.043254	0.0459361	0.287672	0.216332	0.104335	0.119916	0.0935548	0.103107	0.181385	0.440961	0.460178	0.360083	0.416184	0.275129	0.280029	0.324617	0.117085	-0.165276	0.254088	0.0642226	0.248956	0.1451	0.153054	0.0202176	0.128522	0.114912	0.299698	0.343851	0.314287	0.193592	0.0715703
TCGA-AA-3952-01	0.0536841	0.232713	0.488018	-0.0462898	0.226043	0.388198	0.393528	0.246316	0.261839	0.324934	0.315217	0.222538	0.299155	0.361448	0.348732	0.155464	0.122409	0.0161735	-0.115957	0.00796873	0.180857	0.0905925	0.0140521	0.0796073	-0.0416167	-0.0732406	0.124775	0.420685	0.329122	0.164304	0.25688	0.166485	0.266452	0.277253	0.00732027	-0.177544	-0.0178646	0.0700826	0.0327793	-0.0377107	0.131113	-0.0613869	0.0181155	0.000312926	0.169445	0.308081	0.269975	0.0869729	-0.129551
TCGA-AA-3955-01	0.138784	0.260469	0.496499	-0.030451	0.304214	0.305818	0.364155	0.173211	0.208236	0.352987	0.347734	0.225393	0.328306	0.388591	0.360147	0.183219	0.0967048	0.195875	-0.0476841	0.0603253	0.135594	0.104716	0.0888279	0.0527126	-0.00638026	-0.055446	0.18984	0.392987	0.294003	0.197691	0.266305	0.143135	0.217558	0.254461	0.00369447	-0.14949	0.05957	0.167045	-0.0858018	0.0215817	0.132415	-0.0701521	0.0196701	0.0156616	0.156664	0.272055	0.296726	0.0747445	-0.0976025
TCGA-AA-3956-01	0.142244	0.222057	0.493906	0.00480737	0.278975	0.363619	0.375066	0.220523	0.235576	0.318851	0.3013	0.193662	0.296014	0.333423	0.322137	0.161407	0.151328	0.144703	0.00439429	0.0898165	0.142507	0.122025	0.0975197	0.0168476	0.0448538	-0.00319322	0.170746	0.437403	0.381304	0.249891	0.269129	0.193991	0.253976	0.290346	0.0539285	-0.0443364	0.0604996	0.217479	-0.040826	0.100383	0.130392	-0.0554616	0.0453782	0.0411342	0.211552	0.32079	0.309729	0.0989155	-0.0428039
TCGA-AA-3966-01	0.329367	0.226149	0.490922	0.184687	0.293606	0.410376	0.392752	0.339285	0.257145	0.330418	0.302453	0.204529	0.303723	0.355171	0.346618	0.292898	0.133094	0.324749	-0.0106685	0.0917683	0.27528	0.224085	0.138904	0.124295	0.120183	0.120717	0.208407	0.408239	0.437583	0.379307	0.439224	0.294583	0.31622	0.307381	0.128983	-0.103861	0.268278	0.14391	0.179249	0.138302	0.161283	0.00313371	0.132688	0.114482	0.331899	0.365118	0.303949	0.176192	0.0841879
TCGA-AA-3968-01	0.220227	0.249379	0.512675	0.0318034	0.294762	0.358849	0.391383	0.274416	0.262053	0.345793	0.342212	0.229975	0.319875	0.388752	0.351273	0.226872	0.124598	0.205532	0.000377824	0.0586636	0.195556	0.13147	0.121567	0.0328971	0.0524319	-0.00499237	0.136859	0.425376	0.37218	0.27795	0.360399	0.189707	0.252635	0.285915	0.0589083	-0.044269	0.0928036	0.0831783	-0.0533002	0.0702278	0.147232	-0.0613949	0.049305	0.0421032	0.224417	0.356508	0.349769	0.0990144	-0.0671725
TCGA-AA-3970-01	0.203403	0.243542	0.51351	0.0240554	0.29123	0.306038	0.36156	0.170403	0.205065	0.335053	0.318316	0.212233	0.310133	0.354413	0.347476	0.206102	0.0899408	0.21736	0.00604912	0.0441901	0.176194	0.115959	0.121913	0.0322114	0.0652429	-0.000196001	0.322554	0.400371	0.307536	0.28675	0.327281	0.180949	0.244045	0.270323	0.0650834	-0.00824151	0.114031	0.138439	-0.0536559	0.107457	0.128544	-0.0520766	0.0542455	0.0517707	0.218626	0.308941	0.285141	0.103855	-0.0411176
TCGA-AA-3971-01	0.235142	0.227629	0.515303	0.041121	0.246227	0.340369	0.35866	0.19001	0.201864	0.320198	0.31777	0.197371	0.298772	0.35551	0.347909	0.199928	0.117455	0.246079	0.0325385	0.119935	0.19952	0.13146	0.13014	0.0811824	0.0825536	0.0104687	0.219863	0.408161	0.403765	0.315354	0.349285	0.185788	0.241288	0.274625	0.0903401	0.0313316	0.129103	0.244917	-0.0353641	0.109502	0.131858	-0.0455811	0.0827512	0.0812383	0.210905	0.342379	0.317908	0.113725	-0.0520815
TCGA-AA-3972-01	0.0331733	0.24586	0.515291	-0.0556013	0.270446	0.339293	0.374068	0.208949	0.221963	0.331333	0.336242	0.217433	0.322547	0.365276	0.346345	0.154269	0.0865499	0.0461882	-0.0888634	-0.00306245	0.142811	0.104298	-0.0229983	-0.0152612	-0.0579139	-0.0677915	0.152566	0.445891	0.291564	0.133223	0.226164	0.163771	0.221406	0.279129	-0.0170242	-0.225245	-0.0195684	0.0559054	0.00584456	-0.098296	0.138437	-0.054832	-0.0216599	-0.0147277	0.144548	0.292164	0.314222	0.0327258	-0.137482
TCGA-AA-3973-01	0.0610425	0.228543	0.507437	-0.054918	0.282897	0.360786	0.365421	0.232918	0.204492	0.306116	0.304217	0.179282	0.305577	0.326585	0.341102	0.119392	0.141553	0.128628	-0.0578035	-0.00878218	0.182895	0.0892394	0.047149	0.0625125	-0.0343035	-0.0760764	0.107523	0.441375	0.344106	0.189777	0.231768	0.112083	0.226867	0.284004	-0.00162708	-0.125677	0.0367514	-0.0386989	-0.127837	-0.00951734	0.122847	-0.0745424	-0.0100615	-0.0504767	0.12194	0.281076	0.239412	0.0908453	-0.128688
TCGA-AA-3975-01	0.153169	0.22117	0.502936	-0.0145648	0.280175	0.341263	0.369405	0.199152	0.230094	0.314804	0.301728	0.204131	0.292902	0.34056	0.347425	0.157801	0.107645	0.167416	-0.0481253	0.0424816	0.177459	0.113174	0.117985	0.0273716	0.0424392	-0.040391	0.119017	0.458273	0.424873	0.243961	0.278624	0.164567	0.240846	0.275531	0.0431303	-0.131677	0.0915122	0.198052	-0.0553315	0.0345417	0.131177	-0.0836368	0.0292996	0.0249418	0.187627	0.334014	0.321726	0.0843294	-0.102569
TCGA-AA-3976-01	0.169604	0.243127	0.498037	0.00488533	0.293352	0.354094	0.376795	0.199313	0.234748	0.342983	0.337488	0.219252	0.322962	0.374068	0.34381	0.174449	0.108931	0.151532	-0.0220119	0.00706277	0.118446	0.104552	0.100309	0.0474915	-0.014118	-0.0126403	0.112344	0.385992	0.35461	0.226532	0.295984	0.159449	0.231077	0.281308	0.0217246	-0.0908887	0.0734957	0.136501	-0.117937	0.0546851	0.136738	-0.042769	0.0277523	0.0249956	0.178121	0.289669	0.315811	0.0677312	-0.0680846
TCGA-AA-3977-01	0.271618	0.255108	0.526066	0.107789	0.322737	0.31226	0.393616	0.220765	0.23713	0.350018	0.353294	0.245609	0.321319	0.390268	0.346784	0.266475	0.0804167	0.207343	-0.0364892	0.0693709	0.21722	0.112731	0.0510857	0.0730559	0.0619216	0.0557722	0.169345	0.427665	0.398958	0.332774	0.450671	0.217059	0.263386	0.298248	0.072637	-0.178316	0.184769	0.0525957	-0.0276859	0.14452	0.14667	-0.0227636	0.090879	0.0955859	0.252707	0.321806	0.314105	0.140844	0.0190389
TCGA-AA-3979-01	0.0734518	0.259416	0.529822	-0.00105185	0.30412	0.26642	0.339667	0.111224	0.159447	0.35692	0.352402	0.241132	0.339687	0.396	0.35414	0.180788	0.0486437	0.0553659	-0.0969966	0.00433808	0.116293	0.0783213	0.07689	0.0653365	-0.0198757	-0.0347804	0.418161	0.462955	0.233699	0.191354	0.262466	0.158797	0.203402	0.262897	-0.00621183	-0.210935	0.0051996	-0.0199164	0.034808	-0.0377075	0.141854	-0.0502396	0.0244167	0.0256484	0.175561	0.290914	0.307605	0.0961684	-0.0220997
TCGA-AA-3980-01	0.319203	0.254651	0.52111	0.12285	0.276988	0.297273	0.368476	0.158899	0.236777	0.346053	0.347906	0.230508	0.317266	0.384316	0.350155	0.269189	0.07568	0.31066	-0.01426	0.0677026	0.169497	0.15847	0.0880291	0.0530477	0.0826004	0.0879376	0.195431	0.434579	0.390071	0.353601	0.406183	0.199955	0.24301	0.28454	0.091336	-0.104396	0.231559	0.0575978	0.0653309	0.18042	0.138544	-0.0339218	0.0927733	0.0845899	0.246925	0.315335	0.338227	0.112223	-0.00295174
TCGA-AA-3982-01	0.217348	0.24105	0.510663	0.0777728	0.289503	0.336378	0.38487	0.196265	0.230116	0.338664	0.331729	0.218703	0.310135	0.368278	0.343132	0.218756	0.114936	0.179962	-4.59711e-05	0.0652629	0.219926	0.145796	0.108652	0.076286	0.0975255	0.0423411	0.187248	0.441292	0.443615	0.324428	0.36549	0.195383	0.24854	0.275458	0.0995731	-0.0607332	0.131919	0.236554	-0.0606672	0.194434	0.141409	-0.0447217	0.103933	0.1066	0.22563	0.328049	0.302463	0.131202	-0.0142191
TCGA-AA-3986-01	0.31027	0.224932	0.517657	0.0967898	0.33565	0.344754	0.36729	0.171313	0.235062	0.326961	0.301959	0.185297	0.296573	0.338895	0.342067	0.243382	0.105317	0.29385	0.0820526	0.156852	0.181008	0.194674	0.145433	0.0722885	0.145529	0.0600018	0.17238	0.461243	0.407256	0.38295	0.431732	0.24782	0.253615	0.29871	0.136418	0.0785859	0.19546	0.205396	0.0109373	0.205174	0.132965	-0.0227783	0.12515	0.136157	0.280503	0.343376	0.309757	0.166866	0.0451815
TCGA-AA-3989-01	0.250993	0.229964	0.504442	0.0753233	0.321286	0.387981	0.376626	0.225182	0.239564	0.319232	0.293714	0.192809	0.299441	0.337455	0.347206	0.2043	0.0997844	0.258592	0.0150653	0.0647154	0.191149	0.136456	0.0811542	0.0931614	0.105178	0.0259737	0.173936	0.452906	0.415626	0.325403	0.371616	0.209329	0.236383	0.294648	0.094025	0.0166724	0.152206	-0.0669799	0.0357859	0.134055	0.126626	-0.0359049	0.101898	0.098735	0.214834	0.354448	0.331726	0.144241	-0.0236897
TCGA-AA-3994-01	0.0996757	0.227867	0.514856	0.0127303	0.302012	0.371699	0.364358	0.214147	0.218938	0.32062	0.30847	0.197202	0.302022	0.337883	0.348325	0.183075	0.0946998	0.0853074	-0.0604616	0.00702009	0.22288	0.097674	0.0361752	0.107181	-0.0156911	-0.0234729	0.123362	0.428597	0.323629	0.20384	0.268012	0.188308	0.267646	0.320675	0.0293859	-0.171625	0.0460856	0.198806	0.00149266	0.0283674	0.14575	-0.0423319	0.0347775	0.00974275	0.182764	0.330156	0.294341	0.123158	-0.01523
TCGA-AA-A004-01	0.196989	0.203193	0.51551	0.044379	0.251426	0.387844	0.366358	0.229474	0.250661	0.287748	0.277049	0.209304	0.257797	0.339318	0.347635	0.18641	0.0847189	0.251251	0.0536929	0.102688	0.129216	0.0434154	0.143025	0.068204	0.122222	0.00808608	0.171218	0.483735	0.428027	0.289752	0.22114	0.207348	0.223285	0.311016	0.0829207	0.0489308	0.196354	0.0528928	-0.0825274	0.168489	0.0931497	-0.10102	0.0736987	0.0252576	0.211572	0.379989	0.376453	0.125922	-0.0338503
TCGA-AA-A00A-01	0.284283	0.236053	0.503898	0.082277	0.277575	0.345345	0.379064	0.246451	0.217848	0.322185	0.313211	0.210889	0.303911	0.348035	0.361418	0.262414	0.0662336	0.240942	-0.0520462	0.0404013	0.224564	0.113251	0.089026	0.0439871	0.0709002	0.0346133	0.18947	0.367045	0.349845	0.328018	0.4386	0.206365	0.236911	0.314484	0.075559	-0.0925813	0.203779	0.0291154	-0.0334315	0.111181	0.14215	-0.0655994	0.0725531	0.0544521	0.239766	0.331512	0.313463	0.116982	-0.02619
TCGA-AA-A00D-01	0.364403	0.244573	0.540983	0.163659	0.291383	0.345839	0.382764	0.185261	0.235438	0.338516	0.337938	0.219463	0.317289	0.373005	0.360438	0.292362	0.0928906	0.343169	0.0381995	0.0242872	0.256953	0.156022	0.123298	0.113887	0.133001	0.116426	0.277133	0.491988	0.46467	0.410586	0.468431	0.239686	0.231734	0.292755	0.142385	-0.00216288	0.297032	0.166069	0.009825	0.198282	0.163981	-0.0367308	0.130955	0.118455	0.276687	0.346881	0.314435	0.157791	0.0478123
TCGA-AA-A00E-01	0.297621	0.252445	0.540206	0.109755	0.307629	0.333005	0.369243	0.15597	0.209306	0.343035	0.321304	0.229847	0.312777	0.374993	0.353043	0.274998	0.0511931	0.252845	0.0630785	0.0651953	0.266194	0.14664	0.123053	0.0890898	0.0860335	0.0657309	0.218943	0.463672	0.415751	0.338521	0.409452	0.227428	0.246698	0.327681	0.107318	0.0236262	0.213855	0.129714	-0.0655908	0.109125	0.147002	-0.0486218	0.0916556	0.0704346	0.21729	0.356482	0.328918	0.153637	-0.000708445
TCGA-AA-A00F-01	0.0366794	0.232312	0.495117	-0.026435	0.28662	0.380896	0.38986	0.261512	0.247673	0.329229	0.321944	0.212293	0.30736	0.367021	0.353433	0.146227	0.13151	0.0655103	-0.0532379	0.0716837	0.139133	0.096243	0.0492922	0.0406206	0.0152778	-0.0578937	0.105597	0.411258	0.309165	0.193633	0.208426	0.176118	0.247272	0.31142	0.0156675	-0.0899218	0.0364021	0.170808	-0.186768	0.00291229	0.132576	-0.0832741	0.0196984	-0.00709705	0.157802	0.327467	0.333009	0.0826039	-0.07797
TCGA-AA-A00J-01	0.147639	0.251353	0.473537	0.0432596	0.310464	0.365437	0.372889	0.214068	0.220909	0.353063	0.335343	0.220376	0.328737	0.38202	0.353637	0.213652	0.0943021	0.0998629	-0.0919407	0.0309784	0.22106	0.102823	0.0447983	0.0525871	-0.00966858	0.00300587	0.167135	0.34456	0.370196	0.198982	0.305727	0.174154	0.255104	0.302126	0.0166217	-0.220534	0.0724566	-0.0178324	-0.0483649	-0.0176318	0.132237	-0.0761439	0.019759	0.0306052	0.164056	0.315594	0.32173	0.112563	-0.00671335
TCGA-AA-A00K-01	0.109893	0.240016	0.494528	-0.00175791	0.313041	0.393573	0.363486	0.191878	0.209214	0.336432	0.325855	0.225377	0.310931	0.373129	0.359653	0.179037	0.109956	0.161408	-0.051138	0.0781536	0.171723	0.0921306	0.12077	0.0655435	0.0498612	-0.0174987	0.162496	0.380114	0.262748	0.227016	0.216183	0.157122	0.235554	0.307426	0.0327273	-0.0600341	0.0761363	0.182052	-0.117024	0.0677778	0.120405	-0.0778595	0.0568113	0.060443	0.15342	0.317841	0.31531	0.118091	-0.0750789
TCGA-AA-A00L-01	0.0780016	0.252078	0.528742	-0.0341473	0.300247	0.3171	0.352207	0.112543	0.206523	0.336164	0.333895	0.223142	0.314913	0.37081	0.360235	0.149219	0.0692415	0.116352	-0.082945	0.049906	0.108902	0.028334	0.0556142	-0.00476361	0.0123697	-0.0654591	0.175829	0.458689	0.218088	0.17555	0.220297	0.132326	0.208336	0.295202	-0.0249786	-0.185813	0.048347	-0.029308	-0.132208	-0.0182435	0.113224	-0.0871777	-0.00580983	-0.0179922	0.129846	0.297713	0.327141	0.0642931	-0.107746
TCGA-AA-A00N-01	0.115468	0.212877	0.512316	0.0205815	0.299464	0.409933	0.399495	0.296763	0.262954	0.320195	0.281738	0.18106	0.284996	0.330421	0.333639	0.198224	0.14826	0.0735887	-0.0867494	-0.0331015	0.227018	0.128284	0.0520975	0.0769016	0.00140374	-0.0292602	0.268719	0.430572	0.305499	0.228934	0.319299	0.234114	0.273833	0.346257	0.0334952	-0.189939	0.0511463	-0.0102711	0.0469001	0.0223565	0.159051	-0.0388722	0.0482368	0.0625437	0.214772	0.320407	0.290182	0.101442	-0.0913302
TCGA-AA-A00O-01	0.140995	0.205619	0.505715	-0.00727903	0.238661	0.385026	0.388712	0.218244	0.242938	0.283242	0.27113	0.149441	0.274264	0.275173	0.32767	0.123287	0.174525	0.156336	-0.0761848	-0.00924587	0.171129	0.0818873	0.0460934	0.0437477	-0.00458268	-0.0428401	0.274815	0.383182	0.360667	0.176614	0.312598	0.160075	0.268049	0.317985	0.0122609	-0.252213	0.030514	0.00851302	-0.126738	-0.010862	0.126477	-0.0794877	0.0158276	0.0145895	0.150152	0.330551	0.350444	0.0659296	-0.040947
TCGA-AA-A00Q-01	0.168019	0.240016	0.509877	0.00793939	0.301681	0.392001	0.369998	0.204141	0.214579	0.321221	0.31574	0.201425	0.304501	0.348036	0.353462	0.193032	0.100418	0.0870793	-0.064248	0.0366823	0.150177	0.0848964	0.0796931	0.0642689	0.0323662	-0.027578	0.127771	0.441735	0.360131	0.257382	0.387547	0.147299	0.228685	0.285947	0.0270565	-0.146453	0.0556315	0.070883	-0.112443	0.0519909	0.137216	-0.0757191	0.0427	0.027699	0.150727	0.33384	0.319821	0.105254	-0.0753974
TCGA-AA-A00R-01	0.437043	0.268145	0.539767	0.246663	0.301481	0.378027	0.368985	0.189791	0.192388	0.355999	0.353283	0.258285	0.335759	0.405433	0.380848	0.359282	0.0484746	0.445629	0.0447102	0.0365356	0.253342	0.155184	0.204374	0.150387	0.174783	0.203913	0.242668	0.393136	0.452376	0.465321	0.498825	0.269793	0.232656	0.293649	0.177282	0.0123715	0.386561	-0.0842533	0.00822352	0.297601	0.143581	-0.0164769	0.190379	0.188977	0.290975	0.369164	0.348487	0.208107	0.094537
TCGA-AA-A00U-01	0.131988	0.261657	0.514174	0.0108731	0.296811	0.344889	0.36174	0.157407	0.22251	0.345155	0.344336	0.240238	0.321182	0.375564	0.363782	0.186339	0.0661564	0.118014	-0.0720102	0.0558714	0.0855555	0.0716593	0.0427175	0.0376063	0.0522586	-0.0226329	0.134552	0.397074	0.276398	0.248253	0.285825	0.149912	0.236179	0.321295	0.00943697	-0.118834	0.066203	-0.0551672	-0.0771117	0.0865455	0.151454	-0.0705637	0.0417313	0.0440834	0.160905	0.317904	0.344305	0.10036	-0.055294
TCGA-AA-A00W-01	0.0629491	0.250538	0.521474	-0.0164798	0.316136	0.261432	0.32595	0.0443697	0.155717	0.329047	0.314983	0.215644	0.306572	0.353749	0.360141	0.157488	0.0325923	0.103811	-0.0533646	0.0546115	0.0625004	0.0878885	0.0665847	0.022302	0.0129938	-0.0438243	0.165895	0.387164	0.251607	0.218759	0.207957	0.149884	0.215012	0.285346	0.00311675	-0.0895027	0.0550607	-0.0866823	-0.140606	0.0441523	0.113897	-0.0530762	0.0160352	-0.00267551	0.151287	0.296282	0.298863	0.0789781	-0.100017
TCGA-AA-A00Z-01	0.144015	0.261728	0.511212	-0.0348113	0.317582	0.32543	0.353793	0.136416	0.194174	0.357783	0.343342	0.249231	0.321161	0.385638	0.364876	0.187902	0.0754442	0.0942365	-0.0804328	0.0222124	0.137203	0.0695734	0.0787204	-0.0144609	-0.001148	-0.0523535	0.19523	0.417574	0.297079	0.210968	0.339528	0.151231	0.199547	0.296078	0.00910593	-0.109454	0.00911854	0.0478781	-0.121737	0.0101747	0.117878	-0.0904029	0.00918153	0.0140665	0.152337	0.32483	0.359971	0.0503211	-0.112157
TCGA-AA-A010-01	0.231124	0.263783	0.490574	0.0812983	0.29694	0.343795	0.377078	0.161171	0.21027	0.353405	0.348872	0.249971	0.327191	0.387571	0.35526	0.240309	0.064199	0.183013	-0.0147588	0.000472225	0.203779	0.0869334	0.0789145	0.0517293	0.0152563	0.0561372	0.167177	0.378139	0.439735	0.301085	0.416085	0.183315	0.215334	0.314089	0.0456468	-0.0655462	0.176919	0.00329202	-0.137786	0.0146656	0.152566	-0.0709008	0.056781	0.0677982	0.171735	0.340265	0.353373	0.11424	-0.00951833
TCGA-AA-A017-01	0.0438054	0.225858	0.497986	-0.0331779	0.287365	0.361714	0.375753	0.240265	0.216616	0.313496	0.308117	0.189339	0.302977	0.334567	0.345712	0.144669	0.106723	0.0485339	-0.0662291	0.0587406	0.156835	0.107108	0.0536963	0.0280838	0.0475256	-0.0520014	0.122295	0.405472	0.288904	0.201254	0.224966	0.156715	0.213082	0.287377	0.0167855	-0.0995613	0.0109399	-0.0269599	0.0256771	0.0216004	0.124906	-0.0718841	0.0180548	0.00571586	0.171004	0.292253	0.293958	0.0818959	-0.0797097
TCGA-AA-A01C-01	0.148797	0.243918	0.50942	-0.0191839	0.276815	0.399401	0.374017	0.246163	0.234736	0.334597	0.331306	0.219846	0.319462	0.381441	0.372339	0.187501	0.131921	0.111947	-0.0788838	0.0105149	0.164929	0.0602397	0.106316	-0.00801976	0.0108769	-0.0748513	0.163736	0.424999	0.353016	0.242036	0.329708	0.13212	0.228117	0.29193	0.011873	-0.239223	0.0689284	0.0903228	-0.116706	-0.000142893	0.135583	-0.0780839	0.00195317	-0.0100722	0.134911	0.31028	0.300225	0.0778921	-0.113623
TCGA-AA-A01D-01	0.0861901	0.2147	0.493827	0.0367838	0.302735	0.41298	0.396933	0.258331	0.268758	0.32228	0.294952	0.181239	0.289782	0.3261	0.34032	0.167123	0.174296	0.0363257	-0.0718291	-0.0286258	0.26838	0.119211	0.102718	0.0334111	-0.00756709	0.0122742	0.120243	0.360516	0.357191	0.198418	0.290183	0.189725	0.292201	0.324412	0.0477572	-0.176934	0.00748778	0.0754951	-0.0440493	-0.0369769	0.140918	-0.06094	0.0204059	0.0370536	0.184705	0.307156	0.264352	0.0727229	-0.0803789
TCGA-AA-A01F-01	0.101728	0.247259	0.516899	-0.0621437	0.305392	0.287122	0.33654	0.0801947	0.177396	0.324944	0.325558	0.218902	0.305207	0.343636	0.355298	0.137496	0.0314178	0.107302	-0.0907156	-0.00290273	0.0940238	0.0463362	0.00793002	0.0219422	-0.0167988	-0.079626	0.0555496	0.420947	0.183816	0.171723	0.231868	0.122815	0.207582	0.282324	-0.0354589	-0.285687	0.0393777	-0.1704	-0.187743	0.0205889	0.118998	-0.0922039	-0.0130364	-0.0263317	0.112501	0.296924	0.274713	0.0693717	-0.0954627
TCGA-AA-A01G-01	0.10894	0.25661	0.521537	-0.00877545	0.338954	0.315764	0.353166	0.118449	0.210551	0.35107	0.333133	0.232574	0.318705	0.375913	0.368343	0.163595	0.0632967	0.127718	-0.0600675	0.0218515	0.0975793	0.0409083	0.020275	-0.0462679	-0.0114477	-0.0407298	0.134587	0.431598	0.250339	0.19598	0.230688	0.130614	0.206536	0.302169	-0.00524277	-0.135328	0.0712667	0.0100341	-0.18533	0.0186667	0.129685	-0.0915877	-0.00171043	0.0089533	0.134774	0.275353	0.29932	0.0644848	-0.0742647
TCGA-AA-A01I-01	0.176773	0.25415	0.511352	0.00856576	0.322904	0.326124	0.355653	0.165032	0.191183	0.334633	0.324404	0.208686	0.323502	0.352551	0.331566	0.208835	0.079093	0.141993	-0.06125	0.035311	0.13978	0.0883004	0.0456977	0.0690431	-0.00608413	-0.0166949	0.147211	0.411223	0.317873	0.251018	0.357865	0.142524	0.240065	0.28319	0.0180092	-0.145276	0.0680453	-0.0501037	-0.112755	0.0754322	0.129614	-0.0503091	0.0381931	0.0196196	0.160295	0.29463	0.312741	0.0960699	-0.0666441
TCGA-AA-A01K-01	0.13087	0.232699	0.524021	0.0337865	0.322812	0.416975	0.397146	0.273183	0.265785	0.332565	0.312071	0.199708	0.302498	0.34461	0.335967	0.198324	0.149385	0.112788	-0.0436691	0.0271517	0.197398	0.0893546	0.0502292	0.0910011	0.0781797	-0.0164806	0.136849	0.441696	0.366648	0.251306	0.33128	0.192613	0.233231	0.309255	0.0506567	-0.149599	0.0807444	0.0873402	-0.116385	0.115525	0.143563	-0.0792959	0.0622182	0.0220731	0.17879	0.337847	0.315238	0.119131	-0.0415614
TCGA-AA-A01P-01	0.384442	0.245328	0.542735	0.209676	0.309832	0.438537	0.396203	0.28196	0.23297	0.340886	0.336323	0.228168	0.320844	0.373232	0.353545	0.332522	0.135662	0.381079	0.0488654	0.0241171	0.240833	0.172918	0.168613	0.133909	0.143004	0.153701	0.363448	0.450811	0.509888	0.44035	0.49477	0.257168	0.257879	0.334506	0.166228	0.0197415	0.334988	-0.0113273	0.0883131	0.238732	0.161914	-0.0370541	0.156408	0.148157	0.279834	0.383332	0.356484	0.200956	0.103205
TCGA-AA-A01Q-01	0.246762	0.262861	0.513859	0.0770914	0.30805	0.265106	0.340928	0.0888085	0.176136	0.331757	0.34092	0.236648	0.324616	0.379409	0.377582	0.244948	0.000648838	0.223588	-0.0693026	0.00952252	0.137767	0.112736	0.0916755	0.0584065	0.0705209	0.0686481	0.18403	0.3861	0.4447	0.311791	0.356451	0.184641	0.225343	0.283452	0.0544287	-0.122298	0.199388	-0.0274876	-0.0277783	0.103854	0.109339	-0.0606595	0.0655807	0.0465471	0.184063	0.338829	0.321342	0.122139	-0.0116465
TCGA-AA-A01R-01	0.354984	0.259615	0.550514	0.213713	0.294223	0.32162	0.357096	0.17303	0.179746	0.324794	0.327732	0.244902	0.307717	0.384211	0.384158	0.306984	0.0258462	0.368779	-0.0199597	0.126235	0.232508	0.0918533	0.141302	0.164429	0.17866	0.133142	0.316987	0.521958	0.445151	0.429255	0.448072	0.216074	0.202142	0.313307	0.136049	-0.101434	0.293871	0.12279	-0.0780654	0.240996	0.138357	-0.0732926	0.170041	0.127223	0.246362	0.358275	0.323089	0.218165	0.0714194
TCGA-AA-A01S-01	-0.00250403	0.261416	0.503162	-0.0950529	0.272208	0.29077	0.318529	0.0815593	0.142615	0.337234	0.335731	0.251243	0.309321	0.382386	0.367964	0.113311	0.0251009	0.04917	-0.118453	0.00406858	0.0781986	0.0244641	0.0743577	-0.0362789	-0.033611	-0.116319	0.0390205	0.361558	0.186598	0.112885	0.176559	0.0739175	0.162322	0.272106	-0.0592605	-0.226461	-0.0287954	-0.141434	-0.197085	-0.0629734	0.0885656	-0.118907	-0.0256814	-0.00603979	0.0638695	0.273729	0.310539	0.0395949	-0.114961
TCGA-AA-A01T-01	0.126937	0.236444	0.529903	-0.0414815	0.248774	0.332416	0.349479	0.147378	0.175378	0.315357	0.318083	0.229935	0.292723	0.362349	0.365173	0.173809	0.0357903	0.0972313	-0.162366	-0.0252227	0.0717264	0.0614796	0.100662	0.0234799	0.0303445	-0.0665252	0.230652	0.473619	0.294461	0.212849	0.313481	0.141461	0.185791	0.273641	-0.0113684	-0.283525	0.041191	-0.0493041	-0.118267	-0.00882338	0.130006	-0.101736	0.0304856	0.0187631	0.148975	0.309235	0.327586	0.0785956	-0.118741
TCGA-AA-A01V-01	0.185492	0.238587	0.522731	0.0841316	0.308944	0.282283	0.34053	0.0931754	0.185929	0.318413	0.301312	0.207945	0.293627	0.342464	0.356896	0.17753	0.0353439	0.272158	-0.0976616	0.109263	0.105059	0.0618313	0.0589546	0.0476352	0.0734334	0.0124841	0.109372	0.480837	0.334485	0.263952	0.272992	0.168146	0.215143	0.292003	0.0311101	-0.148499	0.128206	0.0170662	-0.191338	0.116606	0.103801	-0.0725941	0.0639322	0.0685916	0.140368	0.28044	0.326597	0.126806	0.037419
TCGA-AA-A01X-01	-0.0405177	0.227767	0.476263	-0.0425708	0.304042	0.393238	0.354291	0.203909	0.204186	0.30063	0.314562	0.191787	0.29428	0.341081	0.350173	0.1012	0.134141	0.0323938	-0.0127398	-0.024872	0.109718	0.0638805	0.0683635	0.0331236	-0.0208508	-0.0847444	0.136108	0.365351	0.331924	0.16472	0.149418	0.108491	0.208972	0.283859	0.00844297	-0.0789346	-0.0287863	-0.0292999	-0.183757	0.0482616	0.122656	-0.091187	0.00838729	-0.0174418	0.122867	0.288043	0.247825	0.0803238	-0.0617407
TCGA-AA-A01Z-01	-0.0846246	0.245396	0.505242	-0.0758221	0.280282	0.318268	0.369153	0.146774	0.208339	0.329485	0.323358	0.226342	0.31035	0.361219	0.363125	0.118234	0.0564468	-0.0244939	-0.10392	-0.0546791	0.113194	0.0537729	0.0540559	-0.000770441	-0.054571	-0.104664	0.0782334	0.413279	0.234596	0.106849	0.136532	0.115943	0.216341	0.295265	-0.0352027	-0.197575	-0.0566433	0.0494396	-0.138572	-0.00243369	0.117629	-0.110791	-0.0192673	-0.0383829	0.0900675	0.2846	0.291006	0.0378835	-0.14654
TCGA-AA-A024-01	0.0784647	0.214231	0.496486	-0.00161709	0.289594	0.310926	0.343164	0.104301	0.191451	0.287157	0.267779	0.167043	0.2828	0.291491	0.333475	0.109234	0.0755662	0.14514	-0.0712313	0.0792934	0.110903	0.111863	0.0422003	0.0457276	-0.00227224	-0.0270157	0.116312	0.455477	0.290008	0.176878	0.210929	0.143847	0.242396	0.268061	-0.00820497	-0.152588	0.0463646	-0.0944391	-0.12291	-0.00824418	0.144973	-0.0380545	0.0285905	0.0381759	0.0997305	0.244804	0.204429	0.0768365	-0.0172489
TCGA-AA-A029-01	0.0783883	0.244918	0.510609	-0.045898	0.30054	0.277014	0.347392	0.108037	0.198212	0.336244	0.316843	0.219762	0.307493	0.353593	0.360923	0.152894	0.0548564	0.112184	-0.0761596	-0.0389062	0.141946	0.0761573	0.0397182	0.0720952	0.00691868	-0.03779	0.137352	0.423418	0.305814	0.180744	0.207505	0.109828	0.205661	0.289741	-0.00589351	-0.247299	0.0485551	0.121372	-0.108762	-0.00866532	0.126693	-0.103088	0.0297524	0.00793188	0.0923642	0.307598	0.29193	0.097304	-0.107649
TCGA-AA-A02E-01	0.0759489	0.234886	0.516138	0.000542209	0.317317	0.342245	0.350014	0.127944	0.189278	0.330212	0.309953	0.1914	0.304811	0.348403	0.339441	0.125019	0.0765862	0.0874609	-0.0706067	0.0373903	0.126864	0.0544302	0.00317726	-0.0154757	-0.00953809	-0.061849	0.163593	0.435692	0.286439	0.171887	0.234523	0.15455	0.236968	0.295709	-0.00480419	-0.188689	0.0350537	-0.049063	-0.116941	0.0209359	0.130941	-0.0789763	0.00420041	0.0135757	0.121435	0.286807	0.287149	0.0685194	-0.0193985
TCGA-AA-A02F-01	-0.0211162	0.271913	0.487843	-0.0817688	0.301267	0.379288	0.37381	0.232271	0.226165	0.359635	0.362644	0.242604	0.336918	0.388502	0.366446	0.151245	0.10835	-0.00362504	-0.133085	-0.0491654	0.092994	0.0511104	0.0207665	-0.017865	-0.091293	-0.107613	0.0941735	0.324953	0.135647	0.114015	0.174949	0.0975579	0.233115	0.299831	-0.0664314	-0.285468	-0.0487325	-0.0810769	-0.129673	-0.0951593	0.130047	-0.115707	-0.0438829	-0.0592747	0.0932182	0.278709	0.318143	0.0236302	-0.159266
TCGA-AA-A02H-01	0.0210809	0.240346	0.501355	-0.0548545	0.29475	0.370767	0.37051	0.197576	0.233869	0.324967	0.312869	0.201215	0.298054	0.335711	0.337822	0.130303	0.0987196	0.0518107	-0.0427845	0.0381737	0.138087	0.0845043	0.014489	0.0152953	-0.00673969	-0.0427317	0.10307	0.434757	0.336112	0.180731	0.237484	0.131043	0.236103	0.284097	-0.0047882	-0.191022	0.0317438	-0.0967842	-0.187702	-0.00137417	0.120854	-0.0765091	-0.00904455	-0.0243444	0.116163	0.302603	0.303043	0.04955	-0.0964394
TCGA-AA-A02J-01	0.039358	0.268462	0.481105	-0.0925376	0.286288	0.286783	0.332088	0.0631165	0.158258	0.353163	0.348123	0.254362	0.324302	0.394163	0.374387	0.125387	0.0541909	0.084375	-0.122035	-0.0221604	0.0695517	0.0278991	0.100331	-0.0573043	-0.0603758	-0.11866	0.0715218	0.358716	0.162801	0.133684	0.154982	0.0713118	0.190585	0.281863	-0.0582998	-0.219343	-0.00914332	-0.155618	-0.19726	-0.0716648	0.101498	-0.132988	-0.0355579	-0.000998808	0.0853739	0.267706	0.309716	0.0246517	-0.128007
TCGA-AA-A02K-01	-0.0261459	0.257969	0.524994	-0.0639029	0.301756	0.283923	0.335076	0.135549	0.137032	0.336418	0.332323	0.246443	0.315211	0.356612	0.359292	0.134977	0.0266902	0.0118204	-0.108434	0.00746245	0.119641	0.0901141	0.0396376	0.0355689	-0.0517562	-0.0655038	0.238753	0.409592	0.212601	0.137758	0.154608	0.102399	0.197311	0.287251	-0.0341778	-0.226307	-0.0230953	-0.0560874	-0.0122945	-0.0958521	0.127583	-0.0971952	-0.00172343	0.000638051	0.111545	0.299462	0.262654	0.0552566	-0.119592
TCGA-AA-A02O-01	0.0897815	0.246743	0.507268	-0.0138204	0.279286	0.328476	0.342258	0.137926	0.181417	0.322141	0.325621	0.240984	0.309842	0.373361	0.388089	0.164674	0.0509829	0.117763	-0.0779535	0.0482862	0.147776	0.0545143	0.0907777	0.0415724	0.0495285	-0.0537446	0.105113	0.437998	0.28862	0.223113	0.203063	0.143962	0.214386	0.295766	0.0114245	-0.134998	0.0734481	-0.0232532	-0.12719	0.0746832	0.117501	-0.0881413	0.0317145	0.00190812	0.141169	0.310203	0.304955	0.109907	-0.0579958
TCGA-AA-A02R-01	0.373999	0.254275	0.55153	0.223864	0.31555	0.365639	0.331093	0.223831	0.210084	0.354058	0.320012	0.231513	0.313272	0.381907	0.36991	0.323556	0.0694586	0.354086	5.73806e-05	0.073446	0.268968	0.141177	0.172466	0.12114	0.126392	0.151868	0.373567	0.491525	0.464944	0.433732	0.484527	0.232116	0.223661	0.304465	0.145489	-0.0861832	0.302178	0.00273074	-0.00597177	0.20863	0.14136	-0.0532031	0.15028	0.158779	0.198835	0.370943	0.325945	0.195898	0.0778215
TCGA-AA-A02W-01	0.134534	0.259466	0.491386	-0.0438839	0.267571	0.331579	0.366205	0.15332	0.219065	0.336676	0.338156	0.23352	0.324885	0.374985	0.353517	0.150358	0.104668	0.176259	-0.0579601	0.0305033	0.100906	0.0755189	0.0623912	0.00338222	0.013085	-0.0612686	0.0837762	0.358952	0.247371	0.213325	0.282435	0.0938831	0.210909	0.272386	-0.00651239	-0.150036	0.0494127	0.0624682	-0.156625	0.0207442	0.12682	-0.0916915	-0.0104517	-0.0354691	0.127994	0.289666	0.289135	0.058389	-0.0760325
TCGA-AA-A02Y-01	0.250976	0.242793	0.512936	0.0585478	0.308326	0.228906	0.3089	-0.0103571	0.141131	0.321224	0.325234	0.21395	0.321441	0.354752	0.359803	0.235708	0.00880391	0.239233	-0.0634428	0.0495504	0.120183	0.0808292	0.0636372	0.0686735	0.0256042	0.0171262	0.155584	0.431588	0.346018	0.32111	0.413791	0.159575	0.219883	0.26632	0.039675	-0.155412	0.16685	-0.00200021	-0.125495	0.106528	0.125721	-0.0606524	0.0599301	0.0632122	0.162709	0.290648	0.303973	0.124991	-0.0179113
TCGA-AA-A03F-01	0.00543571	0.219165	0.509621	-0.0172356	0.270735	0.318178	0.34054	0.13977	0.197541	0.286724	0.266657	0.189034	0.26659	0.311825	0.35318	0.132105	0.0373885	0.0678604	-0.00956013	0.0934456	0.144796	0.1031	0.0787394	0.0581948	0.0738561	-0.0326229	0.138377	0.425423	0.344597	0.213992	0.146025	0.158467	0.228995	0.28788	0.0458324	-0.0381609	0.0817292	0.0615922	-0.224424	0.0673736	0.0952036	-0.081891	0.0592542	0.0529648	0.122386	0.312683	0.289534	0.107871	-0.0931302
TCGA-AA-A03J-01	0.263446	0.231288	0.528752	0.0783965	0.275807	0.39074	0.362942	0.241491	0.219571	0.315042	0.297014	0.202622	0.288158	0.339021	0.363396	0.221391	0.083242	0.291824	-0.0556385	0.0689385	0.158664	0.0988224	0.168613	0.0356542	0.0772747	0.0266814	0.274528	0.487593	0.402074	0.315458	0.361556	0.182537	0.208356	0.2865	0.077406	-0.129362	0.205631	0.170848	-0.0865842	0.0880725	0.129162	-0.0765731	0.0624796	0.0547928	0.179193	0.344634	0.329629	0.116017	-0.0471918
TCGA-AD-5900-01	0.301618	0.249595	0.528333	0.0961673	0.297524	0.388294	0.399856	0.238428	0.281659	0.341564	0.330022	0.230925	0.326447	0.381721	0.36666	0.282059	0.139188	0.311952	0.0619417	0.0538428	0.244002	0.136279	0.118683	0.114722	0.0520132	0.0584757	0.314099	0.390946	0.367441	0.376564	0.420806	0.193954	0.247039	0.291591	0.106935	0.010418	0.264674	0.157356	-0.086504	0.140812	0.13695	-0.0701353	0.0914765	0.0689571	0.227963	0.325144	0.295397	0.15392	0.017795
TCGA-AD-6548-01	0.29368	0.254625	0.533816	0.0889613	0.294456	0.411147	0.398852	0.239955	0.245987	0.345478	0.346214	0.235249	0.326199	0.381836	0.353971	0.295339	0.120397	0.273562	0.000109901	0.0776125	0.269702	0.127578	0.0992606	0.0800868	0.0425461	0.0307529	0.20727	0.414964	0.413066	0.335888	0.439124	0.230776	0.273977	0.320102	0.097208	-0.0557258	0.200667	0.15425	0.0259595	0.0876691	0.146665	-0.0392509	0.0782793	0.0606293	0.251013	0.358337	0.344221	0.121074	-0.019147
TCGA-AD-6888-01	0.0843688	0.247392	0.487095	-0.0873882	0.325269	0.271524	0.312813	0.0749525	0.133788	0.324929	0.322919	0.225992	0.319158	0.347176	0.351127	0.135542	0.0560545	0.161375	-0.0919641	-0.00231172	0.0873183	0.0307574	0.0743277	0.0147477	-0.0705328	-0.117192	0.225265	0.366861	0.237824	0.173435	0.200938	0.110646	0.184874	0.284743	-0.0311058	-0.224991	0.0352049	-0.0764345	-0.239986	-0.0698479	0.112089	-0.102171	-0.0222192	-0.0220749	0.0999059	0.232798	0.258589	0.0517375	-0.0927191
TCGA-AD-6889-01	0.0861934	0.250342	0.486551	0.0142932	0.276353	0.309314	0.36404	0.168021	0.208905	0.338396	0.314213	0.230389	0.324637	0.365068	0.37265	0.210867	0.0413629	0.0515573	-0.122037	0.0254727	0.17347	0.115655	-0.00565398	0.0463057	0.0163223	-0.0307476	0.249195	0.39083	0.318694	0.19578	0.261361	0.173023	0.226269	0.309496	-0.000462187	-0.226832	0.0557146	-0.037798	0.0165029	0.0296597	0.15248	-0.0348392	0.0357731	0.0224335	0.186682	0.295247	0.339404	0.113835	-0.0518325
TCGA-AD-6890-01	0.202681	0.262353	0.519286	0.0242618	0.296622	0.393777	0.381461	0.189048	0.226295	0.339901	0.341416	0.242711	0.327564	0.385256	0.378184	0.209836	0.0952633	0.219666	-0.0431451	0.0517629	0.153052	0.0697465	0.115524	0.063129	0.0234421	-0.0211602	0.155021	0.409295	0.287276	0.256473	0.313034	0.157765	0.243482	0.299673	0.0268948	-0.0634685	0.12641	0.0902103	-0.106107	0.0295521	0.136056	-0.0808256	0.0467991	0.0609871	0.171902	0.316599	0.331526	0.115432	-0.0568078
TCGA-AD-6895-01	0.327632	0.24626	0.542574	0.123516	0.301491	0.409351	0.377964	0.22477	0.223481	0.344291	0.318131	0.232408	0.322928	0.368005	0.361005	0.283585	0.118319	0.339117	-0.0193547	0.0321559	0.206436	0.13501	0.0835606	0.0876184	0.0348662	0.0553952	0.362471	0.459585	0.359207	0.360774	0.420912	0.199929	0.271223	0.322139	0.0796725	-0.116296	0.27453	0.243917	-0.0659186	0.129368	0.158512	-0.0560717	0.0798383	0.0715994	0.256389	0.352413	0.348693	0.148232	0.0424216
TCGA-AD-6899-01	0.246774	0.229791	0.524385	0.0853718	0.270777	0.430552	0.397043	0.286842	0.248676	0.323252	0.320848	0.194874	0.30311	0.350327	0.342308	0.237656	0.15438	0.198266	0.00663845	0.0618622	0.262798	0.140848	0.0864861	0.0471316	0.0573896	0.031109	0.246053	0.449596	0.424987	0.330053	0.434304	0.227678	0.257189	0.326283	0.100377	-0.0570199	0.136462	0.179766	-0.0841726	0.130147	0.165781	-0.0439682	0.0901845	0.110433	0.234003	0.367463	0.357066	0.110887	-0.020606
TCGA-AD-6901-01	0.241771	0.211409	0.525764	0.0470344	0.266956	0.421296	0.402413	0.277422	0.228371	0.294049	0.265415	0.149227	0.28571	0.297305	0.329633	0.212181	0.170249	0.192049	-0.0586738	0.00613087	0.239981	0.12195	0.105787	0.0418948	0.0364144	0.0147642	0.25365	0.4289	0.416808	0.304212	0.404473	0.2007	0.288433	0.30432	0.0694619	-0.175389	0.136406	0.165909	-0.107152	0.0639341	0.143025	-0.0570872	0.0488063	0.0436171	0.209472	0.355104	0.321096	0.08518	-0.0589963
TCGA-AD-6963-01	0.27906	0.264862	0.538889	0.0520203	0.305045	0.283922	0.369171	0.143609	0.193873	0.35062	0.352979	0.251244	0.327894	0.391333	0.376086	0.272035	0.0668373	0.279545	-0.0512959	0.0730603	0.156097	0.132685	0.102494	0.042879	0.0389127	0.00610755	0.139097	0.444898	0.379237	0.33555	0.421238	0.190599	0.24144	0.288359	0.0692605	-0.109758	0.195846	-0.046634	0.0671409	0.127279	0.135115	-0.0599763	0.0537661	0.0404274	0.238681	0.319633	0.332847	0.105259	-0.0321944
TCGA-AD-6964-01	0.34698	0.234256	0.531293	0.188439	0.279397	0.406968	0.389691	0.255853	0.202699	0.321316	0.307191	0.201435	0.304379	0.357059	0.355657	0.282707	0.142725	0.347904	0.0343256	0.0638197	0.290275	0.184362	0.131291	0.0896445	0.148379	0.125537	0.247526	0.410049	0.513432	0.430037	0.461848	0.248709	0.253686	0.295012	0.157725	0.000729569	0.262255	0.224472	0.0488932	0.244648	0.151097	-0.0253416	0.143301	0.133236	0.254888	0.369739	0.319897	0.174606	0.0702215
TCGA-AD-6965-01	0.124935	0.269187	0.509461	-0.0412596	0.297139	0.348846	0.371445	0.166178	0.221524	0.354051	0.368048	0.258993	0.338581	0.403004	0.366994	0.170965	0.0918787	0.199345	-0.0385038	-0.0184035	0.166935	0.0691261	0.073711	-0.0094429	-0.0279123	-0.0750695	0.182296	0.37397	0.272873	0.208532	0.208938	0.0967855	0.22291	0.291882	0.00344672	-0.0784825	0.0824339	0.046567	-0.211234	-0.00865383	0.13365	-0.0993264	-0.00171887	0.00437021	0.0564052	0.295531	0.31024	0.0372732	-0.0998999
TCGA-AD-A5EK-01	0.029393	0.25876	0.495874	-0.0515175	0.295012	0.323623	0.366488	0.195683	0.215942	0.341865	0.337689	0.225313	0.327951	0.3675	0.365453	0.14741	0.0849053	0.0760802	-0.0979101	0.0258678	0.101825	0.0485955	0.00774387	-0.0095053	-0.0394714	-0.0712721	0.219343	0.357773	0.224003	0.149155	0.181173	0.0967229	0.210024	0.281774	-0.0376347	-0.302579	-0.013593	-0.030058	-0.174722	-0.00100613	0.124916	-0.0908544	-0.0237246	-0.0141514	0.0732338	0.297148	0.327439	0.053994	-0.0880415
TCGA-AM-5820-01	0.0150377	0.247344	0.506817	-0.0545163	0.327113	0.415746	0.382968	0.217139	0.216953	0.327068	0.322775	0.211747	0.319011	0.347893	0.340723	0.15494	0.171302	0.0205109	-0.0911319	-0.0669703	0.206507	0.0888937	0.0496957	0.0462612	-0.0891182	-0.0694755	0.119639	0.363412	0.256653	0.143984	0.217817	0.137407	0.254804	0.309903	-0.0182983	-0.238821	-0.0697008	-0.140427	-0.0382663	-0.0830941	0.145688	-0.0899987	-0.0196658	-0.0161097	0.106546	0.284998	0.273019	0.060321	-0.145291
TCGA-AM-5821-01	0.361544	0.268475	0.539203	0.193325	0.31811	0.365911	0.376475	0.307776	0.183325	0.356034	0.344123	0.248358	0.352703	0.393376	0.37171	0.353887	0.0630449	0.353117	0.0364693	-0.0280531	0.237585	0.146292	0.111395	0.146592	0.057353	0.115768	0.279209	0.431473	0.471939	0.365448	0.479972	0.231897	0.271019	0.335693	0.111625	-0.0300491	0.27355	-0.0351515	0.0676412	0.117595	0.192423	-0.021306	0.119622	0.115094	0.266799	0.347617	0.342401	0.182616	0.0959865
TCGA-AU-3779-01	0.101597	0.233024	0.517565	0.0412691	0.281186	0.341795	0.390133	0.23643	0.252895	0.320152	0.319769	0.201528	0.300539	0.344172	0.336472	0.19887	0.113869	0.118921	0.0107883	0.0821181	0.196416	0.153863	0.105101	0.0665717	0.107706	0.00910566	0.336493	0.410455	0.399154	0.275744	0.317008	0.220502	0.251493	0.285273	0.0776648	-0.0441267	0.0432666	-0.0110471	0.0166821	0.149702	0.135997	-0.0333801	0.0851891	0.0609533	0.233743	0.341021	0.313628	0.124045	-0.0491761
TCGA-AU-6004-01	0.235446	0.243718	0.539367	0.096096	0.294882	0.392086	0.390287	0.264685	0.246622	0.337759	0.323892	0.226698	0.306872	0.366648	0.355517	0.275978	0.106045	0.184917	0.0408	0.0811763	0.283643	0.183475	0.0889874	0.0692059	0.058431	0.0524888	0.294179	0.418259	0.475564	0.347639	0.418876	0.248769	0.252521	0.347049	0.102919	-0.00194295	0.131801	0.00970441	0.00636315	0.10695	0.146941	-0.0287745	0.0900401	0.0876302	0.270623	0.352638	0.36077	0.129117	0.0121053
TCGA-AY-4070-01	0.12331	0.221786	0.506725	0.0395564	0.345907	0.382323	0.371594	0.198336	0.246197	0.323485	0.29768	0.197835	0.301418	0.344215	0.333767	0.154586	0.113621	0.127499	0.016475	0.0889894	0.133912	0.0929066	0.0383006	0.017133	0.083615	-0.0194276	0.166929	0.417585	0.353638	0.266193	0.299064	0.170915	0.257141	0.29516	0.0562157	-0.00671232	0.0483578	0.139479	-0.150368	0.122216	0.146142	-0.0942466	0.0602919	0.0588998	0.17184	0.335281	0.337248	0.146017	0.0101535
TCGA-AY-4071-01	0.238661	0.212847	0.515658	0.0764428	0.268146	0.384844	0.384099	0.229591	0.230732	0.299784	0.294931	0.175495	0.28723	0.322243	0.340596	0.196627	0.118886	0.247375	0.0337168	0.143406	0.178946	0.137313	0.149948	0.0970849	0.122525	0.0397843	0.260217	0.468998	0.437481	0.328834	0.348122	0.214661	0.265035	0.28505	0.110084	0.0123791	0.198134	0.163581	-0.0256272	0.174951	0.13195	-0.0493621	0.11483	0.0902344	0.228704	0.348392	0.332353	0.131271	-0.0355243
TCGA-AY-5543-01	0.201731	0.246296	0.53578	0.0543127	0.277716	0.284436	0.364093	0.103162	0.204036	0.334367	0.333391	0.215377	0.323585	0.35356	0.343205	0.246768	0.0495824	0.16147	-0.00498292	0.0766885	0.155081	0.102537	0.0848044	0.116866	0.0508241	0.0242971	0.237974	0.412915	0.372605	0.309081	0.414488	0.195243	0.244823	0.291057	0.0608729	-0.0302726	0.111583	0.00632252	-0.153245	0.103946	0.144237	-0.01881	0.0835209	0.0799515	0.223015	0.301948	0.312599	0.121602	-0.0104762
TCGA-AY-6196-01	0.326734	0.189781	0.525598	0.211172	0.268033	0.478813	0.423381	0.347439	0.276725	0.276273	0.247832	0.13953	0.262806	0.270698	0.297196	0.24708	0.253018	0.332224	0.179464	0.051578	0.292185	0.258987	0.157656	0.143714	0.182615	0.156045	0.260729	0.413381	0.497172	0.424798	0.421462	0.283083	0.357576	0.323698	0.20829	0.15582	0.263167	0.0290879	0.0240867	0.300635	0.173358	0.00470809	0.177503	0.161496	0.28264	0.412625	0.373182	0.182121	0.100387
TCGA-AY-6197-01	0.127771	0.252524	0.5299	0.0354023	0.307501	0.305768	0.366411	0.141463	0.217487	0.337561	0.330476	0.241817	0.310659	0.368341	0.364758	0.215861	0.0408503	0.133484	-0.0675694	0.0910408	0.160819	0.132994	0.0562975	0.0395417	0.0438934	-0.00512573	0.131118	0.415177	0.34137	0.223081	0.25646	0.201151	0.269901	0.303095	0.0294429	-0.143185	0.0957321	0.144139	-0.0127514	0.0477568	0.143956	-0.0526766	0.0434443	0.0337368	0.19	0.319807	0.352848	0.105413	-0.0341924
TCGA-AY-6386-01	0.117718	0.243294	0.513012	0.0110116	0.28825	0.31655	0.375847	0.126996	0.221024	0.333437	0.333009	0.226832	0.306651	0.36053	0.35743	0.216771	0.071116	0.107358	-0.00743222	0.055491	0.198573	0.146636	0.0423234	0.0663813	0.0314214	-0.0235347	0.170482	0.423578	0.368689	0.238251	0.272592	0.190938	0.259547	0.326996	0.0487346	-0.0623219	0.0450613	0.023979	-0.00194218	0.0877557	0.137119	-0.0416739	0.0606375	0.0484382	0.185098	0.291242	0.303993	0.113062	-0.0463271
TCGA-AY-A54L-01	-0.0138479	0.257993	0.48266	-0.105513	0.277608	0.24928	0.326269	0.0552162	0.150247	0.342302	0.344144	0.236977	0.328529	0.379287	0.354482	0.114261	0.0407398	0.0801676	-0.0988453	0.0204782	0.0517505	0.0607207	-0.0311	-0.0207449	-0.0843753	-0.105153	0.0580758	0.344565	0.140072	0.118294	0.10871	0.0815994	0.240883	0.248119	-0.0533806	-0.190613	-0.0132949	-0.0580387	-0.160056	-0.0474269	0.118496	-0.0857012	-0.040201	-0.0326577	0.0945484	0.278356	0.295077	0.00984939	-0.1443
TCGA-AY-A69D-01	0.0444862	0.261904	0.509163	-0.015332	0.325566	0.37268	0.365662	0.170221	0.205382	0.353475	0.3584	0.233831	0.32729	0.378856	0.35622	0.167326	0.0764083	0.0441701	0.0108913	0.0526784	0.124748	0.10112	0.0272825	-0.00300777	0.000329201	-0.0267661	0.0800777	0.363363	0.293791	0.1831	0.219449	0.148537	0.24574	0.303537	0.00999191	-0.0249202	-0.00348904	0.0447122	-0.127612	0.0213507	0.131081	-0.0581096	0.0112623	0.0282718	0.140809	0.310394	0.341313	0.0753196	-0.0811141
TCGA-AY-A71X-01	-0.0447287	0.239017	0.492495	-0.0823614	0.284705	0.25375	0.305428	0.0105942	0.142429	0.304145	0.302614	0.195261	0.305006	0.324859	0.35696	0.0732271	0.0138218	1.37654e-05	-0.122516	-0.0178968	0.106504	0.0451346	-0.0285457	-0.0018649	-0.0725214	-0.0997468	0.127069	0.374569	0.180882	0.09939	0.146012	0.0611659	0.203672	0.271376	-0.0672639	-0.191105	-0.0804571	-0.0347449	-0.206011	-0.0935827	0.122958	-0.0816074	-0.0260229	-0.00354033	0.00428319	0.235888	0.259384	0.03087	-0.118057
TCGA-AY-A8YK-01	0.00122107	0.2388	0.503414	-0.0607377	0.256589	0.319747	0.354795	0.131811	0.170916	0.326283	0.330358	0.229376	0.316435	0.364472	0.350982	0.114863	0.0983057	0.0553041	-0.0387488	0.0333803	0.124671	0.084333	0.0846935	-0.0156962	-0.00479642	-0.0724897	0.126629	0.386687	0.255571	0.158427	0.145096	0.123987	0.213555	0.300819	-0.00530487	-0.0904796	-0.00423096	-0.0242662	-0.141343	-0.010862	0.108031	-0.0923778	-0.00359023	0.00782696	0.124918	0.266105	0.300324	0.0458042	-0.108491
TCGA-AZ-4308-01	0.118916	0.222796	0.51098	0.0197914	0.267	0.406949	0.393491	0.317565	0.264902	0.311561	0.303364	0.213033	0.292601	0.357613	0.363292	0.176872	0.150519	0.12894	-0.0795782	0.0465205	0.160044	0.0674667	0.132821	0.0794155	0.0722052	-0.0137956	0.239469	0.470092	0.375963	0.251002	0.260612	0.180811	0.209213	0.27429	0.0413968	-0.272159	0.0834968	0.101589	-0.0207395	0.0628178	0.127518	-0.0842359	0.0602357	0.0323801	0.193252	0.345037	0.30456	0.125428	-0.0952382
TCGA-AZ-4313-01	0.0871989	0.253006	0.517838	-0.0175167	0.295839	0.339835	0.350555	0.194576	0.166615	0.33846	0.338392	0.253253	0.335039	0.39917	0.3849	0.179778	0.0661903	0.17831	-0.0830468	-0.00308187	0.109322	0.0406532	0.0361132	0.0478654	-0.0017389	-0.0663438	0.126554	0.497226	0.315751	0.209823	0.267512	0.116475	0.222665	0.306287	-0.0100101	-0.371835	0.0824333	0.0266166	-0.0545825	0.0241409	0.136788	-0.0896268	0.017401	-0.0195116	0.170578	0.287175	0.278449	0.0973565	-0.0736069
TCGA-AZ-4315-01	0.249401	0.262172	0.506993	0.0752848	0.27454	0.346661	0.371635	0.205081	0.188028	0.347372	0.351285	0.234219	0.340871	0.404293	0.365629	0.23904	0.0759937	0.23144	-0.0496248	-0.0291134	0.172151	0.0760119	0.0586975	0.0844507	-0.0011058	0.0267492	0.228736	0.409904	0.41597	0.30692	0.405531	0.169785	0.215339	0.285891	0.0535323	-0.0734466	0.172833	0.0311968	-0.0672012	0.0535101	0.152581	-0.0642623	0.0620224	0.0566253	0.218906	0.314905	0.300065	0.114802	-0.0381355
TCGA-AZ-4323-01	0.216146	0.22112	0.507531	0.16293	0.303666	0.440459	0.41621	0.225541	0.272764	0.329091	0.321195	0.180252	0.297883	0.353474	0.34067	0.218316	0.224947	0.276102	0.2937	0.051125	0.186716	0.187109	0.0811676	0.0756746	0.196181	0.0823347	0.1626	0.378073	0.434353	0.403725	0.327262	0.215442	0.298041	0.282425	0.184306	0.312573	0.167508	0.150964	-0.172343	0.32806	0.161657	-0.0648886	0.146152	0.121948	0.220516	0.335236	0.284775	0.209404	0.0686608
TCGA-AZ-4614-01	0.170924	0.246819	0.512982	-0.00914719	0.334321	0.285743	0.344781	0.128613	0.186544	0.338588	0.331836	0.226893	0.326298	0.374659	0.364727	0.186073	0.0432409	0.194563	-0.0538551	-0.0342539	0.0811962	0.0762975	0.0472036	0.0547014	-0.0103562	-0.0607671	0.195395	0.433223	0.289561	0.252291	0.339721	0.102509	0.178372	0.28832	-0.0127198	-0.212711	0.110659	-0.145106	-0.152163	0.0276604	0.116704	-0.110731	0.0100021	-0.00266843	0.130464	0.257275	0.28704	0.100822	-0.0735441
TCGA-AZ-4615-01	0.37546	0.243707	0.535724	0.168197	0.299644	0.360699	0.40297	0.239091	0.260359	0.345049	0.321484	0.21831	0.318919	0.368316	0.344363	0.313189	0.0953252	0.377617	-0.0452363	0.0198216	0.241065	0.146065	0.121538	0.131998	0.0803283	0.104671	0.373844	0.431521	0.46027	0.4246	0.475719	0.200359	0.253598	0.292215	0.1125	-0.136521	0.317727	0.0319278	-0.0782349	0.229977	0.171652	-0.0649024	0.12889	0.119197	0.193391	0.347624	0.332428	0.181108	0.0444171
TCGA-AZ-4616-01	0.282457	0.252082	0.541429	0.111786	0.308562	0.393703	0.388944	0.224344	0.249515	0.334696	0.33123	0.229792	0.324782	0.378214	0.365342	0.266611	0.101628	0.300662	-0.0771971	0.025833	0.16954	0.0764972	0.109677	0.0620473	0.0182597	0.0295429	0.290164	0.426335	0.398694	0.346172	0.430264	0.180124	0.238083	0.342009	0.0469674	-0.197798	0.21996	0.0183008	-0.072323	0.0802554	0.156083	-0.0898076	0.0531703	0.0386079	0.237973	0.295805	0.306241	0.12712	0.0229662
TCGA-AZ-4682-01	0.0827635	0.244237	0.506796	-0.0567179	0.279887	0.351387	0.362515	0.179491	0.198744	0.330369	0.33666	0.223574	0.327261	0.380572	0.362346	0.152351	0.11366	0.122835	-0.0865464	0.0223256	0.0891313	0.0677179	0.0665901	0.028783	-0.0443171	-0.07613	0.0605471	0.417011	0.270563	0.191394	0.198167	0.129455	0.232169	0.278871	-0.000646007	-0.189328	0.0917849	0.000957854	-0.0836361	0.0318582	0.124954	-0.0845743	0.0130163	0.0116752	0.143082	0.288627	0.303426	0.0621148	-0.0826673
TCGA-AZ-4684-01	0.15233	0.225369	0.511615	0.0464279	0.273573	0.378299	0.400722	0.27649	0.22443	0.328533	0.321304	0.211995	0.303141	0.37293	0.344717	0.201766	0.132938	0.185378	-0.00197156	0.0919943	0.210232	0.136202	0.0981018	0.13834	0.0660656	0.00733263	0.200851	0.37102	0.406448	0.284976	0.277875	0.219272	0.261468	0.326262	0.0768635	-0.0410947	0.143864	0.157527	0.0715627	0.136465	0.146275	-0.0510738	0.0959112	0.0610943	0.230389	0.355407	0.34451	0.175067	0.0462231
TCGA-AZ-5403-01	0.0415106	0.234506	0.47982	-0.0399802	0.266293	0.401926	0.422614	0.291303	0.269651	0.329039	0.326492	0.209829	0.313478	0.362374	0.346882	0.148731	0.173987	0.0703418	-0.0917778	0.0241023	0.211769	0.109786	0.0931484	0.0470831	-0.0278218	-0.070373	0.127293	0.345468	0.305276	0.168582	0.227359	0.164113	0.276314	0.285119	0.00666781	-0.208274	-0.0109038	0.12359	-0.0360197	-0.0288261	0.140828	-0.0860183	0.00828084	-0.00143107	0.191977	0.277375	0.281862	0.0635458	-0.10682
TCGA-AZ-5407-01	0.0990068	0.253822	0.492014	-0.00262796	0.280643	0.280856	0.34664	0.0824818	0.190845	0.331136	0.346317	0.229073	0.326859	0.376189	0.368621	0.170542	0.0547766	0.200381	0.00807737	0.0581919	0.126401	0.0973383	0.0388282	0.0631421	0.0422453	-0.012672	0.0911858	0.352639	0.338199	0.25216	0.207618	0.140285	0.257304	0.275414	0.0519256	0.00601511	0.107462	0.139	-0.0956619	0.164459	0.115314	-0.0676962	0.0654094	0.0622052	0.138612	0.258374	0.281983	0.100364	-0.0490312
TCGA-AZ-6598-01	0.289006	0.245124	0.509662	0.0670402	0.275486	0.327951	0.366317	0.195711	0.18726	0.342922	0.322893	0.224956	0.317838	0.367725	0.35182	0.236252	0.0438294	0.260521	-0.0494674	0.0256438	0.239366	0.126245	0.0820857	0.0422429	-0.00111617	0.0336253	0.0899524	0.374453	0.431916	0.28935	0.354075	0.163607	0.225231	0.314109	0.0516722	-0.148055	0.24337	0.102653	-0.064679	0.0525341	0.138888	-0.0685748	0.0348083	0.0309324	0.141592	0.301864	0.312856	0.109804	-0.0497522
TCGA-AZ-6599-01	0.00875939	0.239699	0.495209	-0.0790918	0.301426	0.261948	0.318635	0.0181687	0.170618	0.313162	0.315603	0.214546	0.302296	0.339161	0.355426	0.103675	0.0500541	0.0901719	-0.022124	-0.030981	0.062023	0.0830392	-0.0522686	-0.0192161	-0.0578552	-0.0804867	0.101635	0.400598	0.152088	0.153702	0.153639	0.0767981	0.258024	0.265739	-0.0197906	-0.0768276	0.0233645	-0.00475875	-0.244801	0.00274803	0.130677	-0.0550827	-0.0183506	-0.0104006	0.0935041	0.218678	0.233309	0.0381876	-0.105801
TCGA-AZ-6600-01	0.0807775	0.229801	0.523162	0.02901	0.304305	0.437326	0.388968	0.26408	0.243566	0.3335	0.322893	0.208406	0.306553	0.356541	0.342721	0.191164	0.15381	0.0945828	0.0564122	0.0542193	0.238244	0.150382	0.0860263	0.0393052	0.0402836	-0.00779696	0.203923	0.440512	0.363471	0.234199	0.239405	0.188558	0.276953	0.32487	0.078797	0.022725	0.0442077	0.203672	-0.0420395	0.072939	0.144437	-0.0746068	0.0516073	0.0519554	0.189018	0.337726	0.317323	0.0930375	-0.0612086
TCGA-AZ-6601-01	0.306218	0.258737	0.535141	0.131584	0.294221	0.397796	0.382888	0.195009	0.218649	0.352135	0.345342	0.243885	0.323868	0.38558	0.371644	0.304603	0.10612	0.269876	0.0875175	0.041838	0.277679	0.177649	0.136433	0.103637	0.0950219	0.0801736	0.248981	0.419941	0.373732	0.364689	0.43932	0.242865	0.256338	0.313484	0.133143	0.0350665	0.23476	0.0560883	-0.0135641	0.134902	0.1536	-0.0310641	0.111193	0.110078	0.252618	0.364624	0.327841	0.156041	0.0361892
TCGA-AZ-6603-01	0.229965	0.240016	0.511822	0.0119412	0.284185	0.382803	0.390598	0.236384	0.259531	0.326786	0.326879	0.21376	0.308233	0.363553	0.344671	0.209504	0.157535	0.148096	-0.0502823	0.031785	0.178289	0.119918	0.118721	0.047106	0.0219268	-0.0192873	0.193353	0.397401	0.364822	0.282373	0.429718	0.20069	0.252615	0.288103	0.0459504	-0.135735	0.0813258	0.0239065	-0.0206599	0.0385585	0.141452	-0.0489185	0.0384407	0.0409213	0.206488	0.336883	0.346964	0.0889256	-0.0739082
TCGA-AZ-6605-01	0.199936	0.227994	0.51931	0.0587466	0.312771	0.428296	0.446036	0.338511	0.351112	0.326521	0.310918	0.194044	0.307838	0.344766	0.338682	0.22218	0.200586	0.159473	0.045474	0.0995292	0.248484	0.163394	0.0817776	0.127772	0.0942483	0.0165391	0.281009	0.368829	0.400453	0.316596	0.360699	0.230639	0.291798	0.306586	0.107353	-0.000345733	0.131372	0.188502	-0.0255363	0.155024	0.147937	-0.0387661	0.092836	0.0648054	0.275784	0.35395	0.342057	0.153985	-0.0344132
TCGA-AZ-6606-01	0.0440043	0.248855	0.527264	-0.0546502	0.316756	0.31443	0.353727	0.0874798	0.194213	0.341451	0.335433	0.236883	0.320015	0.362206	0.353077	0.16289	0.0449279	0.0774188	-0.0407054	-0.00194228	0.116332	0.0827553	0.013064	0.0251914	-0.0204943	-0.0636032	0.302914	0.41938	0.218245	0.178588	0.212349	0.14864	0.229871	0.319428	-0.00863939	-0.0888634	0.00809881	-0.0866294	-0.177958	0.0111745	0.138747	-0.0608591	0.0078241	-0.000499979	0.118568	0.300866	0.331342	0.0687893	-0.0774845
TCGA-AZ-6607-01	0.247596	0.206458	0.512461	0.106082	0.297295	0.491704	0.455047	0.418682	0.335048	0.306595	0.286158	0.162253	0.286199	0.295767	0.310676	0.233412	0.208106	0.244237	-0.0073131	0.0102607	0.248476	0.166097	0.0595661	0.0939227	0.0119406	0.0380002	0.248966	0.380611	0.363357	0.308312	0.380225	0.229424	0.342283	0.357574	0.0782248	-0.146028	0.193973	0.182787	-0.0102251	0.0838458	0.165256	-0.0165175	0.0681244	0.0645613	0.25281	0.345491	0.312828	0.141276	0.086376
TCGA-AZ-6608-01	0.0594469	0.270488	0.510343	-0.0960306	0.26786	0.2631	0.320991	0.0254187	0.164697	0.344036	0.360433	0.261864	0.337012	0.397141	0.375101	0.138795	0.00843986	0.0944065	-0.129896	-0.041241	0.0811631	0.034248	0.0580179	-0.0101059	-0.0455658	-0.10158	0.0958169	0.379201	0.19399	0.154164	0.170077	0.0681235	0.168941	0.277857	-0.0481019	-0.204328	0.00783889	-0.146721	-0.148165	-0.0270023	0.107739	-0.0991503	-0.0270147	-0.0267662	0.0828477	0.25034	0.29578	0.022841	-0.147414
TCGA-CA-5254-01	0.0739274	0.239954	0.501471	-0.022612	0.310338	0.358237	0.380468	0.194574	0.199013	0.321744	0.310141	0.202731	0.307679	0.338649	0.352622	0.165435	0.098171	0.0627065	-0.0184045	-0.0406954	0.194985	0.0939387	0.0411327	0.0845837	-0.0114109	-0.0479135	0.126885	0.343773	0.285869	0.193639	0.260566	0.126447	0.227693	0.316187	0.0160553	-0.134299	0.0413891	0.222197	-0.122047	0.019952	0.137785	-0.0929269	0.0183446	0.0103231	0.0834842	0.262238	0.267937	0.114009	-0.0298275
TCGA-CA-5255-01	0.0445932	0.239552	0.51455	-0.066842	0.329768	0.329877	0.342765	0.114082	0.182231	0.318406	0.321636	0.218947	0.313372	0.337816	0.350173	0.159699	0.0694293	0.0059204	-0.0811024	0.0172699	0.123314	0.084569	-0.00820359	0.0597396	-0.0528173	-0.0799874	0.205089	0.403185	0.275991	0.176635	0.269447	0.108178	0.228402	0.298833	-0.0193935	-0.223263	-0.0276875	0.080301	-0.168869	-0.00769138	0.140827	-0.0695553	0.000360167	-0.0085686	0.110969	0.292864	0.27155	0.0884353	-0.0841359
TCGA-CA-5256-01	0.232725	0.2558	0.487157	0.00640084	0.295931	0.300976	0.368228	0.157213	0.207919	0.345491	0.343491	0.226782	0.331594	0.382027	0.361133	0.19929	0.101236	0.252676	-0.0515486	-0.0593682	0.123156	0.0577541	0.0801243	0.0696152	0.0238436	-0.0216048	0.108001	0.402241	0.348783	0.301977	0.330803	0.134393	0.223297	0.249013	0.0400235	-0.0753046	0.167621	0.0359752	-0.113248	0.135388	0.133035	-0.0644952	0.065461	0.0810769	0.170739	0.250598	0.248626	0.0884159	-0.0609189
TCGA-CA-5796-01	0.101137	0.220848	0.491239	0.000150198	0.286269	0.289068	0.359086	0.120818	0.205255	0.293956	0.305223	0.187688	0.296084	0.302963	0.320656	0.148782	0.0916225	0.130176	0.00335803	0.0356085	0.191512	0.171583	0.0205756	0.10885	0.0456553	-0.00197946	0.153492	0.396884	0.363726	0.236272	0.244329	0.148572	0.267848	0.290828	0.0578333	-0.0306587	0.0855515	0.0120681	-0.120507	0.149417	0.123431	-0.0312176	0.0709175	0.0553384	0.128239	0.257806	0.26147	0.112461	-0.0344282
TCGA-CA-5797-01	0.18234	0.246507	0.518589	0.0177506	0.295376	0.403492	0.387856	0.226756	0.245692	0.340545	0.337052	0.210674	0.315342	0.372888	0.357887	0.21404	0.145468	0.193137	-0.0620592	0.0730066	0.220801	0.10199	0.0904833	0.050621	0.00314265	-0.0231919	0.204266	0.405766	0.304659	0.256055	0.391333	0.146482	0.230967	0.28571	0.0312977	-0.139001	0.0432057	0.132541	-0.118894	0.0202758	0.14584	-0.0891653	0.0427718	0.0571172	0.146813	0.30504	0.311622	0.090001	-0.074643
TCGA-CA-6715-01	0.0108779	0.260021	0.495723	-0.122093	0.298149	0.346885	0.353382	0.176789	0.166261	0.345507	0.337541	0.231624	0.326061	0.373164	0.354421	0.12931	0.0966797	0.10199	-0.120954	-0.0260822	0.115817	0.040394	0.00555703	0.0326048	-0.0831943	-0.133432	0.0961253	0.359014	0.160118	0.117379	0.155391	0.115491	0.185975	0.29168	-0.0485412	-0.252617	-0.0418027	-0.15893	-0.119328	-0.101418	0.109005	-0.0789892	-0.0260012	-0.00927737	0.0798443	0.262797	0.319191	0.0521323	-0.155952
TCGA-CA-6716-01	0.00223575	0.229583	0.474967	-0.100862	0.28797	0.390627	0.379905	0.216159	0.258852	0.311013	0.286338	0.163527	0.298739	0.302764	0.331289	0.0979817	0.139188	0.0566012	-0.101514	-0.0432404	0.124712	0.0749952	0.0534029	0.00495865	-0.0634697	-0.111825	0.10625	0.339557	0.208242	0.142479	0.154426	0.0891412	0.232654	0.29195	-0.04227	-0.235462	-0.0186726	-0.068236	-0.211406	-0.0720981	0.118252	-0.104661	-0.032322	-0.0440998	0.0756682	0.278615	0.310992	0.0395384	-0.147551
TCGA-CA-6717-01	0.256028	0.229215	0.486112	0.107082	0.281333	0.433818	0.405419	0.256921	0.276189	0.337725	0.321187	0.209608	0.303061	0.353808	0.333025	0.248299	0.214243	0.22504	0.09848	0.0788605	0.280476	0.175701	0.109863	0.0956388	0.0839743	0.0600188	0.140038	0.347065	0.481339	0.358821	0.382524	0.224843	0.297116	0.310431	0.133225	0.0707493	0.166302	0.295392	-0.031253	0.163432	0.157817	-0.0392203	0.108753	0.101512	0.255085	0.359826	0.334138	0.148244	0.0189485
TCGA-CA-6718-01	0.37814	0.268143	0.554598	0.207478	0.296098	0.42042	0.379605	0.208141	0.209992	0.357045	0.379511	0.258269	0.334578	0.406347	0.360657	0.340635	0.0969977	0.360837	0.00547446	0.0450576	0.24776	0.16805	0.142455	0.092563	0.0783416	0.147147	0.366014	0.461566	0.498296	0.417091	0.486278	0.234026	0.252776	0.32938	0.139082	-0.053503	0.315205	-0.0362192	0.0368418	0.170764	0.16911	-0.0415354	0.120571	0.129747	0.267902	0.374451	0.377399	0.157498	0.125214
TCGA-CA-6719-01	0.159207	0.229545	0.519547	0.0345183	0.269172	0.443613	0.40256	0.274683	0.278366	0.322134	0.314792	0.207372	0.302623	0.342613	0.335571	0.200751	0.177215	0.132511	-0.0411811	0.0181886	0.258982	0.121501	0.0625977	0.063599	0.00460053	-0.00574516	0.265485	0.406463	0.389309	0.259079	0.336702	0.183742	0.26435	0.324424	0.066934	-0.123994	0.0608929	-0.0341023	-0.0183444	0.0314517	0.14636	-0.0777246	0.0485171	0.0413302	0.193738	0.355181	0.37548	0.0895549	-0.0501667
TCGA-CK-4947-01	0.193329	0.243292	0.5179	0.066006	0.318708	0.366668	0.398206	0.238421	0.28194	0.336153	0.341534	0.218611	0.31702	0.365139	0.338809	0.230558	0.125937	0.185095	0.039788	0.0819556	0.22071	0.170889	0.070111	0.0964648	0.0692411	0.0308259	0.193344	0.393916	0.41206	0.300793	0.342718	0.209724	0.276966	0.289642	0.0963987	0.00864046	0.128869	0.228635	-0.038122	0.147944	0.133659	-0.0471756	0.0933446	0.0955299	0.228231	0.329745	0.336409	0.14015	-0.0246504
TCGA-CK-4948-01	0.0320731	0.246943	0.503627	-0.010702	0.290377	0.387692	0.397544	0.271672	0.247729	0.341441	0.338138	0.234847	0.320772	0.379717	0.36023	0.186763	0.138504	0.100881	-0.0739804	0.0543884	0.248691	0.116549	0.0965377	0.0459716	0.0255305	-0.0454236	0.200525	0.336275	0.304198	0.185381	0.199477	0.201224	0.249691	0.311022	0.0356272	-0.151595	-0.0104974	0.00895191	0.00547451	0.0235197	0.141193	-0.0730977	0.0257541	0.01268	0.206496	0.297766	0.271568	0.109915	-0.0392419
TCGA-CK-4950-01	0.221045	0.234308	0.5168	0.0621813	0.29056	0.369293	0.376047	0.221478	0.237719	0.335794	0.337741	0.222365	0.311378	0.374697	0.351046	0.225661	0.121534	0.243322	0.052391	0.0805751	0.208434	0.165656	0.0953471	0.0476034	0.0566245	0.0291727	0.162569	0.424167	0.385091	0.305314	0.310785	0.208162	0.277623	0.306907	0.0963836	0.0507136	0.147112	0.27462	0.0251182	0.121873	0.144923	-0.0446534	0.0827542	0.0927273	0.241029	0.345708	0.321123	0.125693	-0.022019
TCGA-CK-4951-01	0.291658	0.230153	0.53432	0.111002	0.301249	0.379787	0.395714	0.3026	0.25625	0.332741	0.311444	0.20581	0.305329	0.359517	0.332695	0.300898	0.124226	0.270773	-0.0439715	0.0606638	0.251109	0.167367	0.147969	0.115376	0.0733332	0.0734305	0.3748	0.428887	0.448451	0.361848	0.449226	0.243604	0.256415	0.300907	0.0949931	-0.146023	0.194445	0.139175	0.0843492	0.147062	0.156234	-0.030668	0.109037	0.0982086	0.257287	0.347003	0.306192	0.153309	0.00873242
TCGA-CK-4952-01	0.0269265	0.27659	0.496696	-0.0110913	0.31125	0.31801	0.368392	0.218991	0.211425	0.36259	0.384365	0.272493	0.339176	0.417383	0.369914	0.196733	0.0495842	0.0189342	-0.0709003	-0.030704	0.195309	0.160713	0.0190682	0.00851406	-0.0552625	-0.0463557	0.0693481	0.338511	0.277645	0.14987	0.219008	0.169668	0.252699	0.322026	0.00237515	-0.190071	-0.0170621	-0.00390607	0.095788	-0.0663704	0.14336	-0.0567828	-0.0122341	-0.00557885	0.16861	0.29259	0.34171	0.0708398	-0.0524756
TCGA-CK-5912-01	0.0649402	0.244656	0.507799	-0.0572485	0.275347	0.310362	0.402912	0.150393	0.268136	0.332538	0.325331	0.212704	0.30804	0.357253	0.341226	0.134645	0.109227	0.0825473	-0.0793056	-0.00608535	0.1235	0.0761529	0.0348321	-0.0024617	-0.010819	-0.0679506	0.131707	0.409204	0.282093	0.176208	0.214899	0.14362	0.255889	0.274151	-0.0134324	-0.168849	0.0127692	0.0548157	-0.126991	-0.00496627	0.119967	-0.0739614	-0.0101305	-0.0226863	0.140866	0.241092	0.266388	0.0573937	-0.0947471
TCGA-CK-5913-01	0.230216	0.243493	0.531413	0.0666115	0.299354	0.365793	0.390877	0.234098	0.243738	0.346338	0.337277	0.234912	0.321643	0.375243	0.345553	0.268095	0.0874211	0.221918	-0.0719331	0.0622401	0.242986	0.183973	0.0741139	0.114344	0.0267027	0.0222295	0.238274	0.398617	0.455151	0.281714	0.359159	0.219503	0.286501	0.337853	0.0642643	-0.215934	0.162501	0.147639	0.0508206	0.0718137	0.139606	-0.0408197	0.0759397	0.0634276	0.247127	0.32534	0.324109	0.148951	0.0365887
TCGA-CK-5914-01	0.280012	0.269284	0.540763	0.0526055	0.331057	0.321245	0.38078	0.198725	0.240491	0.358995	0.354256	0.233797	0.340749	0.393858	0.366249	0.258353	0.0720479	0.266115	-0.0880628	-0.0136734	0.165013	0.0900413	0.0557457	0.0153468	0.00877376	-0.00429625	0.178209	0.449373	0.317447	0.276782	0.405712	0.16827	0.238214	0.293806	0.0241891	-0.238311	0.162034	-0.0786137	-0.109388	0.0453922	0.130337	-0.0626815	0.0271843	0.0272868	0.222178	0.321599	0.363838	0.0923181	-0.0542707
TCGA-CK-5916-01	0.363143	0.252417	0.512396	0.16334	0.299099	0.394619	0.373512	0.207571	0.205691	0.351508	0.339672	0.228228	0.322086	0.378882	0.346067	0.304313	0.111282	0.339535	0.00935968	0.0110162	0.254649	0.169526	0.126539	0.0963896	0.077825	0.118516	0.220085	0.388262	0.472494	0.376981	0.439283	0.229604	0.259463	0.315998	0.127364	-0.0503733	0.283426	0.105009	0.0472319	0.185053	0.143106	-0.0181797	0.123169	0.132708	0.223431	0.346988	0.326076	0.16255	0.0674087
TCGA-CK-6747-01	0.163682	0.244939	0.508048	0.000883324	0.290038	0.358016	0.372051	0.192098	0.243847	0.336738	0.327384	0.224708	0.316009	0.367979	0.354118	0.202103	0.108522	0.0995952	-0.0539301	0.0570458	0.153803	0.124922	0.0662534	0.0389049	0.00701055	-0.0266065	0.167362	0.423797	0.400617	0.249049	0.357662	0.186774	0.272385	0.292111	0.0349564	-0.102201	0.0587267	-0.0500042	-0.0827236	0.072229	0.131578	-0.0535561	0.0561058	0.080309	0.180324	0.304306	0.314216	0.0971045	-0.0537933
TCGA-CK-6748-01	0.110874	0.216981	0.487191	-0.00287429	0.286596	0.449461	0.417778	0.326763	0.294875	0.309301	0.284623	0.163559	0.299648	0.309481	0.321904	0.160345	0.193738	0.110409	-0.0910454	0.023451	0.270045	0.144925	0.0513898	0.0630729	-0.0145095	-0.0401697	0.143356	0.384789	0.419759	0.190445	0.260585	0.198911	0.285832	0.319313	0.0360238	-0.236775	0.0243375	0.00910748	0.00213532	-0.0363364	0.134708	-0.0500786	0.0164053	0.00608337	0.192412	0.326091	0.308983	0.0835462	-0.0845114
TCGA-CK-6751-01	0.162851	0.251092	0.51919	0.0299489	0.280983	0.37126	0.397766	0.246502	0.278075	0.341469	0.346465	0.233545	0.321448	0.382091	0.360761	0.223482	0.118544	0.15939	-0.0550873	0.0578985	0.19486	0.123582	0.0553052	0.0822658	0.0295405	-0.0146929	0.116021	0.37872	0.358471	0.244044	0.304833	0.165677	0.275866	0.3195	0.0381094	-0.122818	0.0949818	0.20351	-0.066181	0.0726033	0.148747	-0.0507631	0.056423	0.0470399	0.189576	0.321657	0.308778	0.128961	-0.0340882
TCGA-CM-4743-01	0.29903	0.24348	0.527937	0.0687048	0.289852	0.338924	0.372662	0.178041	0.185929	0.326314	0.303717	0.229997	0.3206	0.35773	0.351882	0.2754	0.0739106	0.300195	-0.0575512	0.0109745	0.173132	0.117892	0.0984182	0.0682795	-0.0120824	0.0247678	0.328711	0.463826	0.464216	0.327149	0.451819	0.189023	0.237683	0.337166	0.0445736	-0.139008	0.226501	-0.256567	-0.0337166	0.0701736	0.148981	-0.0778856	0.0582028	0.0563682	0.198787	0.30132	0.302589	0.129684	0.0541187
TCGA-CM-4744-01	0.297191	0.26493	0.532693	0.0972024	0.313793	0.31945	0.346229	0.104439	0.181148	0.345878	0.353471	0.245268	0.336992	0.389806	0.378876	0.276366	0.0383684	0.321388	-0.0180496	0.0704066	0.139438	0.0873367	0.0980571	0.165104	0.0682242	0.0483675	0.179702	0.424781	0.400189	0.375224	0.425179	0.166581	0.219831	0.266068	0.0831919	-0.0660136	0.27508	0.0596376	-0.0947908	0.152094	0.135669	-0.0624074	0.107407	0.0891707	0.206939	0.278351	0.274472	0.172531	0.000386233
TCGA-CM-4746-01	0.181806	0.242799	0.49516	-0.0178227	0.269047	0.316603	0.331438	0.164468	0.166184	0.330877	0.309865	0.219254	0.315255	0.373882	0.375347	0.174902	0.0633915	0.214931	-0.11054	-0.0753629	0.0998373	0.0373867	0.0525837	-0.0208936	-0.0392306	-0.0267491	0.149515	0.39544	0.227769	0.242849	0.286783	0.148205	0.231804	0.28229	-0.00527582	-0.248687	0.116359	-0.242418	-0.113806	0.0512796	0.141679	-0.0573645	0.0100937	0.0287432	0.166376	0.255522	0.253696	0.0654209	-0.0487791
TCGA-CM-4747-01	0.0338941	0.219289	0.489805	-0.00166427	0.260489	0.41076	0.356792	0.232072	0.194723	0.299147	0.293298	0.184123	0.272798	0.334934	0.364477	0.126819	0.116779	0.0399783	-0.0414794	0.0292803	0.177317	0.0779211	0.063347	0.0624077	0.0422755	-0.0448995	0.137084	0.370325	0.324087	0.211216	0.215433	0.165923	0.221886	0.277926	0.0200499	-0.129668	-0.00907108	0.0668228	-0.119795	0.0604692	0.122686	-0.0672036	0.0544858	0.0385316	0.123851	0.343705	0.316838	0.104585	-0.0968917
TCGA-CM-4748-01	0.113066	0.204968	0.505083	-0.110313	0.275957	0.409235	0.364425	0.215929	0.214947	0.314062	0.330933	0.183272	0.300759	0.364529	0.341064	0.169127	0.104691	0.129286	-0.0439759	0.0391282	0.216307	0.0550751	0.116032	-0.0099525	-0.0241368	-0.100238	0.159457	0.404641	0.366531	0.211425	0.238224	0.169199	0.24731	0.313273	0.0256254	-0.0767523	-0.0245813	0.0732963	-0.00358252	-0.0520452	0.159914	-0.0522474	-0.0220687	-0.0433463	0.231482	0.339839	0.288383	0.0317439	-0.24709
TCGA-CM-4750-01	0.15722	0.255384	0.527107	-0.00480671	0.281557	0.37098	0.363356	0.20157	0.193896	0.338473	0.346749	0.24817	0.321888	0.39537	0.380257	0.191345	0.0865339	0.188713	-0.00515144	0.0499472	0.142292	0.0505227	0.107766	0.0905917	0.0390168	-0.0366796	0.246131	0.498702	0.30397	0.266178	0.320009	0.139913	0.209883	0.284939	0.0442433	-0.0395618	0.09991	0.0264143	-0.161131	0.0788241	0.128042	-0.0858818	0.0505316	0.0262864	0.179804	0.319211	0.288082	0.124217	-0.0367238
TCGA-CM-4751-01	0.28238	0.232754	0.536955	0.0940384	0.307237	0.399698	0.387655	0.220812	0.243782	0.334819	0.325509	0.206247	0.309828	0.361905	0.349993	0.251457	0.130846	0.257341	0.0403192	0.137987	0.181401	0.139348	0.0973106	0.0700057	0.0995328	0.0260484	0.274631	0.452648	0.36165	0.359049	0.412114	0.200128	0.280975	0.339267	0.096949	-0.0135867	0.18224	0.265409	-0.0832763	0.149133	0.147482	-0.0583052	0.101978	0.108387	0.219846	0.342306	0.353145	0.133599	0.0294249
TCGA-CM-4752-01	0.272559	0.236697	0.525032	0.0576987	0.275393	0.360227	0.385509	0.211067	0.226985	0.320126	0.324419	0.212347	0.312238	0.363655	0.344603	0.219256	0.115866	0.219326	-0.00502332	0.0668578	0.163233	0.125585	0.122258	0.0529178	0.0893439	0.0371687	0.220041	0.471422	0.469531	0.349543	0.420478	0.183251	0.220926	0.278596	0.0841895	-0.0262224	0.163813	0.145737	-0.0293632	0.159787	0.128824	-0.0651576	0.0772806	0.067013	0.223898	0.334435	0.319319	0.12604	-0.0445542
TCGA-CM-5341-01	0.235019	0.233139	0.496569	0.102268	0.255858	0.346112	0.402045	0.259495	0.219916	0.320373	0.309409	0.188935	0.317275	0.346467	0.331249	0.246227	0.159898	0.19892	-0.0618747	0.0388218	0.296332	0.147514	0.0837719	0.165501	0.0556508	0.0705156	0.287008	0.464699	0.44009	0.328126	0.422534	0.219544	0.276717	0.264356	0.100744	-0.156103	0.146271	0.0719815	0.125589	0.157509	0.153225	-0.00631141	0.131539	0.126648	0.290187	0.30436	0.261755	0.146837	0.0146227
TCGA-CM-5344-01	0.0443603	0.241076	0.498456	-0.0458165	0.282368	0.440269	0.40327	0.26988	0.267773	0.32641	0.313439	0.214317	0.318714	0.358217	0.343808	0.149574	0.156036	0.0524604	-0.0858124	-0.0182009	0.206015	0.0781227	0.00372543	0.0367926	-0.0305465	-0.0749571	0.162864	0.393594	0.33179	0.156125	0.230638	0.133037	0.234897	0.31754	-0.00461227	-0.177232	-0.0225385	0.0187153	-0.181906	-0.0842421	0.12894	-0.0917865	-0.00326203	-0.0028531	0.103531	0.296943	0.309879	0.0681534	-0.130602
TCGA-CM-5348-01	0.0908849	0.202023	0.526615	0.0459612	0.277983	0.452662	0.423053	0.296312	0.298253	0.29954	0.287452	0.164257	0.270984	0.300487	0.303585	0.165635	0.212935	0.0594169	-0.0860872	0.0295442	0.319805	0.167239	0.0444129	0.0655433	0.0166887	0.0187568	0.202112	0.441616	0.397096	0.197499	0.297767	0.214157	0.298567	0.313155	0.0591138	-0.235851	0.0167995	0.20012	-0.0612	-0.0135553	0.147829	-0.0761806	0.0475367	0.0513238	0.223704	0.334635	0.283926	0.086275	-0.0182044
TCGA-CM-5349-01	0.143188	0.241043	0.495637	-0.0206763	0.281268	0.435893	0.407268	0.268499	0.287023	0.335734	0.314413	0.206294	0.315909	0.344698	0.340523	0.20972	0.183129	0.133501	0.0516497	-0.04517	0.254083	0.141247	0.124192	0.0318538	-0.00807857	-0.0365178	0.264747	0.343793	0.375383	0.246275	0.281439	0.180742	0.245568	0.299609	0.0611343	-0.0283561	0.0511025	-0.0550353	-0.0974261	-0.0445981	0.147654	-0.0594381	0.0143893	-0.000967996	0.187049	0.333225	0.302806	0.0809471	-0.0903491
TCGA-CM-5860-01	0.160586	0.242343	0.528635	0.0555613	0.287651	0.418195	0.430886	0.334196	0.33148	0.340014	0.339797	0.212309	0.318916	0.364081	0.340331	0.230788	0.167625	0.094362	-0.0692447	0.0664413	0.263956	0.10503	0.0590017	0.0832471	0.029938	0.0100044	0.214924	0.407321	0.413685	0.255798	0.375904	0.209343	0.277686	0.293873	0.0562907	-0.215528	0.0629081	0.192858	-0.0568221	0.0528764	0.15749	-0.058892	0.064539	0.0461922	0.20728	0.358923	0.36081	0.10977	-0.0396656
TCGA-CM-5861-01	0.180525	0.233483	0.538247	0.0778023	0.314108	0.366163	0.359133	0.142609	0.196941	0.322656	0.301241	0.198515	0.300343	0.329493	0.340437	0.221253	0.090997	0.154643	-0.0617047	-0.0219251	0.18108	0.107605	0.0427233	0.0337641	-0.0478131	0.012848	0.230676	0.437016	0.371601	0.266547	0.381651	0.136613	0.246559	0.313381	0.00326546	-0.198309	0.0824084	-0.125791	-0.0753537	0.0145353	0.134802	-0.0688197	0.0147315	0.0320384	0.193685	0.286071	0.290669	0.103311	-0.0132825
TCGA-CM-5862-01	0.0507985	0.238887	0.489576	-0.0726363	0.2847	0.343817	0.381499	0.222922	0.236929	0.327745	0.322448	0.208011	0.327547	0.356756	0.333298	0.124191	0.129805	0.145055	-0.122159	0.000873248	0.130498	0.0501224	0.047643	0.0344405	-0.067248	-0.104649	0.0582486	0.365809	0.137726	0.12716	0.191382	0.127947	0.223825	0.269518	-0.05025	-0.264088	0.0275398	0.0271109	-0.156464	-0.09229	0.139673	-0.0901528	-0.0398823	-0.0670082	0.132624	0.253086	0.296495	0.0545913	-0.11524
TCGA-CM-5863-01	0.0880808	0.209148	0.501338	-0.0273467	0.284021	0.422299	0.399955	0.258711	0.271362	0.301011	0.280288	0.162703	0.287886	0.306501	0.325883	0.162635	0.172969	0.0754864	-0.048197	-0.0217654	0.222914	0.138802	0.0167275	0.0426875	-0.0482981	-0.0302628	0.131576	0.377525	0.379482	0.205967	0.29097	0.198189	0.292944	0.334742	0.0397502	-0.117077	0.0161602	0.0697223	-0.0282375	0.0173575	0.143345	-0.0568214	0.0272878	0.0406789	0.202846	0.298149	0.246575	0.0669026	-0.0871663
TCGA-CM-5864-01	0.166893	0.253434	0.504534	-0.0157706	0.281208	0.309566	0.353495	0.150709	0.187696	0.338041	0.343343	0.216909	0.341019	0.374849	0.362066	0.180584	0.0923426	0.202899	-0.0386907	0.0110627	0.114248	0.0736575	0.070734	0.0475418	-0.0102626	-0.0558733	0.0986114	0.400914	0.294816	0.232901	0.275246	0.133312	0.225106	0.272546	0.0185276	-0.0919711	0.0993434	0.0548357	-0.107231	0.0620936	0.12834	-0.0863049	0.0176239	-0.00193709	0.152821	0.266799	0.303576	0.0706205	-0.0900325
TCGA-CM-5868-01	0.0532417	0.252521	0.511527	-0.0676639	0.273355	0.369807	0.3932	0.244668	0.238744	0.343149	0.342281	0.226534	0.328395	0.378094	0.353898	0.171574	0.142975	0.0512461	-0.0857887	0.00878412	0.203303	0.0671294	0.0484775	0.0589969	-0.0349291	-0.088573	0.223652	0.414537	0.299442	0.167804	0.244579	0.112415	0.208971	0.290395	-0.00496399	-0.148519	-0.0140425	-0.0305228	-0.145213	-0.0613774	0.137254	-0.0925546	0.00330845	-0.0127506	0.132636	0.273983	0.278127	0.0702294	-0.137308
TCGA-CM-6161-01	0.196987	0.253771	0.50651	0.0353456	0.328934	0.392474	0.37229	0.179157	0.236483	0.342895	0.34206	0.211138	0.326598	0.360523	0.344377	0.195035	0.123935	0.272421	-0.0418222	0.0330655	0.219506	0.120412	0.0956872	0.0359324	0.0573875	0.0293065	0.0749728	0.361004	0.408561	0.293126	0.271799	0.171868	0.261598	0.271237	0.0677846	-0.130774	0.15335	0.0500514	-0.083761	0.137917	0.125365	-0.0591579	0.0647917	0.0863797	0.169298	0.288633	0.302676	0.102912	-0.0105524
TCGA-CM-6162-01	0.268977	0.218779	0.528618	0.139183	0.295058	0.485323	0.43362	0.374078	0.321801	0.329099	0.297245	0.180188	0.283377	0.333424	0.311666	0.263698	0.21869	0.249422	0.0308605	0.0661364	0.287754	0.255622	0.105283	0.0957325	0.0578118	0.0874494	0.181455	0.443539	0.471075	0.337447	0.409713	0.293432	0.331856	0.3309	0.125856	-0.0531139	0.169457	0.248675	0.189247	0.12764	0.153787	-0.00430599	0.105892	0.135529	0.287429	0.368452	0.352768	0.151966	0.0632293
TCGA-CM-6163-01	0.149481	0.235071	0.517313	0.03442	0.291366	0.361588	0.3921	0.214451	0.242121	0.334501	0.334476	0.201254	0.308447	0.356803	0.331131	0.182805	0.139251	0.159363	0.0513633	0.0960674	0.194022	0.166927	0.0441921	0.0371396	0.0529586	0.011729	0.143708	0.400332	0.370645	0.289079	0.316789	0.185174	0.251419	0.272042	0.0777585	-0.0149967	0.072483	0.0363925	0.0280042	0.130134	0.139014	-0.055431	0.0624301	0.0559856	0.211545	0.324253	0.299492	0.0932386	-0.0509516
TCGA-CM-6164-01	0.236954	0.24327	0.521815	0.0195448	0.286064	0.386743	0.377579	0.178055	0.206612	0.330566	0.322934	0.210824	0.310761	0.363671	0.357183	0.224231	0.140628	0.233212	-0.0376159	0.0137381	0.156806	0.094915	0.0825325	0.0231453	0.00463639	-0.0360251	0.155429	0.407878	0.37374	0.291371	0.406901	0.150545	0.265307	0.298589	0.035767	-0.157583	0.126038	0.0639182	-0.0600478	0.0125397	0.124523	-0.0773632	0.0188247	0.0136746	0.197753	0.31697	0.313362	0.0838384	-0.0720558
TCGA-CM-6165-01	0.170787	0.233827	0.525894	0.0155433	0.305298	0.389974	0.398981	0.249003	0.251183	0.324773	0.331584	0.201254	0.317824	0.355246	0.338777	0.200118	0.164934	0.104768	-0.0324543	0.02486	0.255776	0.153768	0.062267	0.0961128	0.00894507	-0.00722113	0.1115	0.414864	0.379676	0.252838	0.369605	0.183526	0.261813	0.287432	0.0513479	-0.131364	0.0381258	0.151317	-0.0692983	0.04427	0.137739	-0.068127	0.051204	0.0597529	0.181186	0.298193	0.295455	0.10355	-0.070846
TCGA-CM-6166-01	0.0638197	0.257622	0.475752	-0.091831	0.284324	0.379832	0.370895	0.204107	0.242885	0.349852	0.334478	0.224754	0.330578	0.378512	0.355052	0.143379	0.125034	0.128123	-0.0971878	-0.0121558	0.134682	0.0340928	0.0755716	-0.0117119	-0.0483084	-0.112346	0.16035	0.332496	0.169711	0.156067	0.205075	0.0812523	0.219375	0.295504	-0.0510167	-0.301877	-2.68392e-05	-0.208954	-0.23014	-0.0595234	0.118758	-0.109519	-0.0418559	-0.0420707	0.0806669	0.277799	0.303382	0.0213585	-0.130551
TCGA-CM-6167-01	0.120899	0.2051	0.494859	0.0122051	0.256968	0.479587	0.446894	0.328125	0.35983	0.298015	0.281521	0.163206	0.286704	0.297575	0.302036	0.153163	0.321568	0.0792071	0.068459	0.031273	0.205688	0.163122	0.0466598	0.0580148	0.0556781	-0.00953875	0.16961	0.341098	0.400263	0.263784	0.304992	0.185885	0.342584	0.285129	0.0699832	-0.00780989	0.0760562	0.360912	-0.13779	0.0951061	0.16637	-0.0652988	0.0522506	0.0371643	0.199157	0.322607	0.283363	0.0891908	-0.0703464
TCGA-CM-6168-01	0.139041	0.226647	0.519211	0.0752113	0.305444	0.466516	0.424157	0.309614	0.305934	0.328025	0.307082	0.203061	0.300343	0.342969	0.326886	0.242112	0.216018	0.0597168	0.0372808	0.102975	0.273163	0.197568	0.0446594	0.0962914	0.0633027	0.0365594	0.181653	0.3889	0.410538	0.273249	0.354746	0.244221	0.310831	0.310217	0.0973638	-0.0205384	0.0359884	0.29613	0.0816887	0.0951622	0.15692	-0.0094846	0.0809278	0.0712044	0.25305	0.36049	0.352205	0.136773	0.000821432
TCGA-CM-6169-01	0.315523	0.216667	0.527889	0.138801	0.290714	0.433053	0.416597	0.281362	0.306935	0.314883	0.284631	0.168765	0.289367	0.316075	0.305216	0.252528	0.202696	0.308549	0.00334679	0.096888	0.279828	0.217335	0.14151	0.119722	0.0983412	0.0825724	0.257431	0.437852	0.463605	0.3574	0.437312	0.266519	0.301425	0.311517	0.124701	-0.094897	0.190355	0.253791	0.031372	0.145302	0.156436	-0.0273213	0.108923	0.0980084	0.264622	0.373059	0.3659	0.142727	0.0407626
TCGA-CM-6170-01	0.125938	0.24129	0.500725	0.0107911	0.247132	0.332955	0.394466	0.228713	0.253576	0.321267	0.323509	0.207491	0.312649	0.350595	0.348742	0.179915	0.128872	0.0663634	-0.0122748	0.0489281	0.211956	0.139591	0.0514433	0.0383425	0.0458453	-0.0228979	0.130938	0.392146	0.372609	0.244588	0.329138	0.188008	0.257657	0.287436	0.0532261	-0.0838715	0.036552	0.132843	0.0259594	0.0623334	0.139313	-0.0536275	0.0430226	0.0278274	0.182339	0.3112	0.333743	0.0734246	-0.0742481
TCGA-CM-6171-01	0.165657	0.239518	0.508368	0.045326	0.291689	0.299775	0.369143	0.16032	0.233565	0.341554	0.309654	0.206494	0.306434	0.346977	0.336904	0.215547	0.0508973	0.109189	-0.0573259	-0.00362429	0.193923	0.194619	0.0630315	-0.00521743	-0.00979282	-0.00421297	0.19414	0.421257	0.256375	0.227131	0.340841	0.190516	0.279791	0.305555	0.0298536	-0.0826908	0.0500651	-0.0938889	0.0946539	0.0123459	0.131737	-0.0645922	0.0219063	0.0269517	0.182191	0.298745	0.327132	0.0838283	-0.0192482
TCGA-CM-6172-01	-0.014119	0.238288	0.507646	-0.0451444	0.255551	0.319251	0.383657	0.240424	0.248031	0.329909	0.328101	0.201532	0.319098	0.353836	0.33242	0.131583	0.130675	0.0210043	-0.0602107	0.00979363	0.193604	0.112951	0.0211728	0.0192056	-0.0309206	-0.0642021	0.0948075	0.397047	0.279098	0.148995	0.192044	0.145026	0.26246	0.282626	0.0102188	-0.15001	-0.0332206	0.185238	-0.0837023	-0.0117467	0.114683	-0.0852626	0.00460106	0.00346868	0.13273	0.314392	0.33745	0.0555239	-0.105691
TCGA-CM-6674-01	0.264508	0.245357	0.499333	0.0525709	0.271575	0.403606	0.394527	0.265958	0.271151	0.331636	0.332908	0.233276	0.324475	0.377109	0.358327	0.258257	0.144839	0.251336	-0.0267707	-0.0379979	0.245895	0.120431	0.0935679	0.0917391	0.0172548	0.0081833	0.247607	0.410006	0.408101	0.30758	0.402698	0.182546	0.252277	0.309072	0.0667434	-0.164342	0.180082	0.0378407	-0.0476241	0.0786316	0.139495	-0.0575952	0.0696285	0.0558933	0.220496	0.306629	0.285971	0.137241	-0.0117813
TCGA-CM-6675-01	0.0874981	0.26099	0.525338	-0.0118807	0.254486	0.350063	0.364463	0.184028	0.206725	0.333782	0.366832	0.255301	0.33369	0.407089	0.373515	0.185272	0.0628955	0.0769536	-0.0886307	-0.0141744	0.169351	0.0586492	0.0147167	0.0318957	-0.0377683	-0.0400137	0.268924	0.426917	0.323435	0.197392	0.26888	0.127505	0.214403	0.330968	-0.00028406	-0.244721	0.0188612	0.112185	-0.148064	-0.00721546	0.130634	-0.0909281	0.0186502	0.0419565	0.0873337	0.336365	0.356151	0.0752877	-0.0165726
TCGA-CM-6676-01	0.0765359	0.242758	0.46504	-0.0705771	0.285156	0.393252	0.389236	0.200668	0.23343	0.331682	0.318415	0.216518	0.31155	0.353246	0.347096	0.136349	0.155903	0.0939033	-0.0992363	0.0095606	0.178876	0.0572513	0.0830117	0.00830963	-0.0310177	-0.0899434	0.118027	0.312741	0.239046	0.169984	0.220992	0.107016	0.239591	0.291681	-0.0267727	-0.274093	0.0127928	0.0655881	-0.13458	-0.0261311	0.114186	-0.110393	-0.0249878	-0.0283266	0.116858	0.281794	0.301729	0.0495545	-0.102404
TCGA-CM-6677-01	0.227442	0.26362	0.514792	0.0406628	0.287334	0.370171	0.394566	0.243477	0.243661	0.348126	0.361392	0.245142	0.339665	0.397664	0.36682	0.232453	0.12246	0.199308	0.00413819	0.0862588	0.200507	0.110772	0.100424	0.0438957	0.0594714	-0.00807887	0.101894	0.400679	0.373825	0.28367	0.373545	0.168311	0.245386	0.290289	0.0588159	-0.0798192	0.121952	0.200694	-0.0489115	0.0788733	0.140237	-0.0805866	0.046237	0.0211295	0.202893	0.32419	0.330814	0.101724	-0.0449059
TCGA-CM-6679-01	0.133342	0.229234	0.50646	-0.00423408	0.25476	0.43279	0.421978	0.294185	0.300828	0.31935	0.302131	0.188819	0.295314	0.334182	0.343147	0.170932	0.179317	0.1269	0.021379	0.0319521	0.213936	0.118797	0.103782	0.0735734	0.0453201	-0.0435492	0.192986	0.401595	0.361252	0.259491	0.276324	0.157687	0.263618	0.291603	0.052158	-0.037098	0.0642507	0.103587	-0.0517862	0.0611327	0.139374	-0.0700662	0.0440258	0.0197105	0.185861	0.335369	0.315771	0.0908797	-0.0889134
TCGA-CM-6680-01	0.189111	0.222976	0.508738	0.0438672	0.28134	0.39262	0.384052	0.250654	0.262125	0.313401	0.307373	0.184294	0.297046	0.334642	0.34248	0.216318	0.139271	0.12774	-0.0374528	0.0587514	0.237604	0.138111	0.0513084	0.06663	0.0601231	0.0138426	0.167905	0.435902	0.459375	0.295506	0.398924	0.21017	0.27543	0.309514	0.076208	-0.0932107	0.0729665	0.0818294	-0.138299	0.124032	0.15922	-0.0357052	0.0712604	0.0739854	0.214812	0.353109	0.349416	0.125978	0.000264966
TCGA-D5-5537-01	0.0117003	0.233776	0.500445	-0.0517441	0.29602	0.380498	0.386585	0.220073	0.250747	0.315976	0.300698	0.182454	0.302367	0.332409	0.354585	0.127427	0.11921	0.0473365	-0.0556766	0.0199168	0.142461	0.0744304	0.0334712	0.0506895	0.00567599	-0.0789378	0.11698	0.358601	0.310566	0.151795	0.203675	0.118521	0.237768	0.279231	-0.000376544	-0.116292	-0.0274094	-0.0335285	-0.187231	0.0201902	0.117543	-0.0819689	0.0301044	0.0387303	0.0717264	0.292269	0.262708	0.0822199	-0.107823
TCGA-D5-5538-01	0.192268	0.232122	0.519361	0.0947036	0.28171	0.400895	0.392156	0.252458	0.216205	0.329322	0.325192	0.196502	0.310196	0.356514	0.329315	0.247944	0.129403	0.144053	0.000778723	0.0558362	0.304144	0.180973	0.101533	0.12655	0.0617017	0.0461995	0.265621	0.397363	0.44368	0.284448	0.36328	0.249692	0.259275	0.306522	0.103427	-0.070983	0.0721949	-0.00473376	0.050743	0.0923117	0.146412	0.00215	0.0994619	0.0892908	0.268383	0.362456	0.329475	0.155355	0.00557242
TCGA-D5-5539-01	0.0650902	0.226336	0.495738	-0.0246608	0.292029	0.388939	0.393322	0.248573	0.27273	0.316386	0.311346	0.185167	0.298712	0.335345	0.336859	0.176993	0.155742	0.027745	-0.00115988	0.012736	0.268896	0.148161	0.0499078	0.0517436	-0.022813	-0.00807263	0.144509	0.405151	0.371473	0.202661	0.285166	0.195576	0.290033	0.312282	0.056516	-0.0698604	-0.0138703	0.184959	0.00168807	0.00452685	0.154678	-0.0420824	0.0280315	0.0214694	0.205037	0.346631	0.314342	0.0846946	-0.0870275
TCGA-D5-5540-01	0.260444	0.296452	0.473874	0.00725423	0.305227	0.315779	0.36459	0.19077	0.192792	0.364508	0.371207	0.274443	0.358237	0.413882	0.366326	0.245023	0.0708156	0.240319	-0.0963574	0.00602626	0.131866	0.0710799	0.0512394	0.0458858	-0.0116814	-0.0248094	0.111807	0.317714	0.321715	0.288218	0.389193	0.151202	0.214117	0.246833	0.0130804	-0.248735	0.14867	-0.0709239	-0.0808639	0.0375897	0.141407	-0.0433634	0.0334805	0.0164737	0.203942	0.285792	0.324694	0.0905404	-0.0228743
TCGA-D5-5541-01	0.21076	0.253124	0.516526	0.0535917	0.277486	0.351408	0.384318	0.208005	0.224574	0.341941	0.341881	0.231246	0.31923	0.376363	0.352683	0.236496	0.130723	0.154777	-0.0516128	0.0298821	0.281031	0.130316	0.0579283	0.0570098	0.026523	0.0157192	0.19582	0.40008	0.390474	0.274666	0.400566	0.195543	0.247216	0.291244	0.0684143	-0.135164	0.0816805	-0.0422738	-0.0564507	0.0500901	0.131061	-0.0499838	0.0516325	0.04715	0.206156	0.346712	0.343443	0.10321	-0.035835
TCGA-D5-6529-01	0.213552	0.221411	0.522841	0.108519	0.299967	0.434783	0.408784	0.293681	0.29447	0.319534	0.304869	0.190627	0.296955	0.329909	0.33734	0.240947	0.141182	0.169693	0.0638307	0.08687	0.260119	0.190499	0.136107	0.105299	0.124158	0.0577442	0.254369	0.391946	0.447428	0.350659	0.391926	0.247411	0.279045	0.305532	0.12775	0.0239631	0.156015	0.276126	0.0851744	0.167512	0.15822	-0.024693	0.122077	0.11278	0.272845	0.366189	0.327257	0.16436	0.0208171
TCGA-D5-6530-01	0.330831	0.241446	0.528839	0.110942	0.297251	0.291194	0.373119	0.159975	0.217355	0.323393	0.316991	0.21084	0.306259	0.346355	0.358349	0.275042	0.0403561	0.303177	0.00584842	0.0484762	0.248944	0.191745	0.151118	0.0917234	0.0590207	0.10639	0.324592	0.398078	0.342009	0.363771	0.423533	0.219745	0.263617	0.294609	0.113507	-0.0162826	0.237941	-0.0964384	0.0228891	0.154431	0.131347	-0.0250615	0.111358	0.124581	0.259881	0.325298	0.285846	0.151105	0.034391
TCGA-D5-6531-01	0.265632	0.254597	0.532521	0.123	0.328132	0.379355	0.377112	0.22997	0.230875	0.351524	0.343344	0.238679	0.319725	0.386988	0.360306	0.275628	0.1016	0.226335	-0.0456644	-0.00645616	0.245126	0.103634	0.123423	0.100533	0.05407	0.0683616	0.304989	0.429078	0.387884	0.322716	0.417722	0.202177	0.217296	0.307794	0.081883	-0.125363	0.178898	0.0741648	-0.0668468	0.0832039	0.148787	-0.0481036	0.085346	0.0829139	0.196516	0.341683	0.339283	0.13958	0.0117066
TCGA-D5-6532-01	0.0976339	0.262696	0.513761	-0.0813347	0.30664	0.301991	0.351037	0.135003	0.175159	0.344796	0.343892	0.241126	0.324787	0.37828	0.359517	0.163148	0.0633341	0.141706	-0.0658374	-0.0684835	0.105407	0.0779682	0.0995803	0.0275269	-0.0382702	-0.0973539	0.137225	0.415484	0.208804	0.19062	0.234578	0.106219	0.182582	0.285223	-0.0172175	-0.0989759	0.0331631	-0.0268124	-0.103805	-0.0412787	0.114042	-0.0944625	-0.00534592	-0.0104345	0.0867968	0.248053	0.28623	0.0611048	-0.149578
TCGA-D5-6533-01	0.140704	0.254624	0.521472	0.0195118	0.315524	0.327937	0.38227	0.188737	0.238903	0.340957	0.340527	0.237674	0.318027	0.375775	0.341212	0.215606	0.0961685	0.0872755	-0.0428235	0.0399597	0.173109	0.112222	0.0624871	0.0293957	0.018316	-0.0214171	0.238573	0.421884	0.311222	0.248682	0.356445	0.185552	0.241346	0.29286	0.0376735	-0.119557	0.0332081	-0.000626662	-0.0269557	0.0410519	0.129244	-0.0485901	0.0337173	0.0268713	0.180892	0.345502	0.381472	0.0880624	-0.0521485
TCGA-D5-6534-01	0.250081	0.186611	0.532004	0.189871	0.301317	0.472039	0.437215	0.358205	0.33757	0.280611	0.253576	0.141409	0.270675	0.276584	0.293989	0.22985	0.23643	0.20477	0.0694971	0.137149	0.307148	0.233539	0.122425	0.148099	0.16016	0.139697	0.252696	0.444443	0.499906	0.383556	0.416558	0.293352	0.333502	0.32386	0.172835	-0.00899319	0.16862	0.29221	0.04067	0.209772	0.164588	-0.00178001	0.155316	0.140321	0.308461	0.381541	0.318093	0.171971	0.0739327
TCGA-D5-6535-01	0.171915	0.238452	0.536745	0.0600746	0.298952	0.320618	0.380065	0.148769	0.243008	0.326234	0.322709	0.21169	0.298319	0.349187	0.338577	0.237544	0.0876025	0.0904819	-0.00373046	0.0598244	0.21221	0.135415	0.0621778	0.0713166	0.0634571	0.0131336	0.191483	0.406677	0.385065	0.300764	0.400159	0.201893	0.26419	0.331243	0.079475	-0.112554	0.0546098	0.0442552	-0.017671	0.122075	0.157843	-0.0323348	0.075925	0.0694802	0.224079	0.371553	0.367309	0.129318	-0.00293005
TCGA-D5-6536-01	-0.0327446	0.231446	0.498206	-0.0372592	0.279445	0.40516	0.373828	0.311513	0.213725	0.311858	0.318102	0.185964	0.304316	0.332204	0.345644	0.164184	0.142174	0.0725871	-0.114667	-0.0429103	0.220923	0.13804	0.0177046	0.0108176	-0.087016	-0.0586138	0.133186	0.421449	0.331676	0.081624	0.144349	0.207623	0.276482	0.326197	0.00355869	-0.2411	-0.0585987	-0.0067728	0.0799641	-0.156886	0.139525	-0.0428193	-0.0303343	-0.0331722	0.192861	0.317255	0.289089	0.0614891	-0.0699488
TCGA-D5-6537-01	0.170805	0.272599	0.506887	-0.00416963	0.326055	0.291607	0.352888	0.15688	0.187632	0.350735	0.372533	0.268548	0.347061	0.402839	0.374494	0.23073	0.0370777	0.207885	-0.0951153	0.00560443	0.148776	0.105452	0.0713077	0.0150342	-0.0132406	-0.0454746	0.1996	0.377287	0.211157	0.240977	0.305435	0.172997	0.228536	0.294462	0.00260469	-0.231078	0.10041	-0.080229	0.054232	0.0224609	0.128539	-0.0564043	0.014182	0.00846807	0.182767	0.292966	0.30132	0.0952543	-0.0682215
TCGA-D5-6538-01	-0.0285668	0.25427	0.468876	-0.128284	0.32832	0.355375	0.349703	0.110255	0.18862	0.336493	0.325893	0.229711	0.321052	0.365587	0.355811	0.0808724	0.0891812	0.086862	-0.124841	-0.0570499	0.135006	0.0397732	0.0365093	-0.0196214	-0.114799	-0.139156	-0.0251171	0.329103	0.133959	0.0718033	0.0908115	0.0465581	0.21135	0.289546	-0.0778494	-0.292733	-0.0802397	-0.0905186	-0.184574	-0.127852	0.101471	-0.112301	-0.0653784	-0.0633796	-0.00263872	0.237961	0.291028	0.0235822	-0.147859
TCGA-D5-6539-01	0.105116	0.23359	0.508886	-0.0127049	0.283301	0.347066	0.369227	0.176801	0.216923	0.333164	0.328751	0.213344	0.294358	0.352829	0.338411	0.163682	0.122412	0.10252	0.00774465	0.0797217	0.139944	0.166891	0.0571486	0.0468004	0.0246955	-0.0103717	0.229281	0.370613	0.386299	0.220238	0.266479	0.168825	0.252595	0.305892	0.0536646	-0.015021	0.0707037	0.0413641	-0.0812756	0.0671908	0.131834	-0.055651	0.0522945	0.0581103	0.129356	0.331396	0.356778	0.0827958	-0.0836733
TCGA-D5-6540-01	0.206186	0.257571	0.528185	0.0461874	0.275535	0.378703	0.374322	0.250611	0.218489	0.343986	0.339837	0.253428	0.323656	0.387788	0.376203	0.26778	0.0651564	0.209848	-0.101193	0.0121248	0.213724	0.140239	0.0657014	0.0739043	0.00701554	-0.0128238	0.209003	0.418112	0.302137	0.276375	0.370525	0.199271	0.274274	0.3246	0.0383956	-0.243432	0.151001	0.0029281	0.0871622	0.0387967	0.148363	-0.0427026	0.0446364	0.0278215	0.235181	0.337678	0.359407	0.11595	-0.014661
TCGA-D5-6541-01	0.255649	0.222097	0.519953	0.101152	0.270351	0.403113	0.40047	0.258002	0.245113	0.300309	0.277426	0.173437	0.29115	0.299002	0.318454	0.237304	0.144519	0.195942	-0.0304376	0.0326323	0.296257	0.163392	0.107893	0.079565	0.0273347	0.0578588	0.28557	0.418085	0.379949	0.321788	0.430518	0.219385	0.251057	0.314718	0.0905109	-0.0851756	0.1373	0.0295964	0.00156772	0.0929879	0.164223	-0.0259627	0.0805329	0.0811545	0.230319	0.289263	0.243848	0.106781	-0.000106239
TCGA-D5-6898-01	0.181586	0.238449	0.505242	0.0385756	0.268436	0.428035	0.391784	0.241869	0.234409	0.330647	0.323647	0.217739	0.299219	0.357936	0.341806	0.216446	0.163753	0.132437	-0.0387089	0.0491254	0.255791	0.141012	0.0942734	0.0623639	0.0326184	0.00188187	0.117946	0.388027	0.415358	0.265443	0.396511	0.20728	0.264674	0.297238	0.0623161	-0.110184	0.0381622	0.059088	0.00583925	0.0248028	0.140464	-0.0635766	0.0583974	0.0656504	0.216648	0.343652	0.337989	0.100243	-0.0400914
TCGA-D5-6920-01	0.189194	0.236144	0.517485	0.050306	0.274609	0.346025	0.372853	0.20348	0.236863	0.330821	0.325934	0.217226	0.301239	0.355977	0.348759	0.203493	0.0998007	0.229074	-0.009164	0.147497	0.190927	0.174834	0.118313	0.0326484	0.0773515	0.014515	0.184793	0.386321	0.309755	0.271464	0.276761	0.226271	0.271497	0.310041	0.0709896	-0.0396611	0.135195	0.217963	0.0299339	0.100592	0.141863	-0.032699	0.0616926	0.060753	0.224962	0.33798	0.347465	0.113655	-0.0217202
TCGA-D5-6922-01	0.166302	0.237212	0.522424	0.0180037	0.293444	0.428495	0.392287	0.260374	0.251776	0.333563	0.324457	0.213828	0.300543	0.359337	0.349892	0.197535	0.178294	0.0945532	-0.068056	0.0187461	0.222217	0.103098	0.0627094	0.0337398	0.0120634	-0.019662	0.189325	0.409907	0.363012	0.250272	0.391771	0.177765	0.245777	0.292102	0.032129	-0.180695	0.046806	0.0493669	-0.0469551	0.0173673	0.150835	-0.0697314	0.0449993	0.0697553	0.152671	0.340447	0.359634	0.0890077	-0.0584171
TCGA-D5-6923-01	0.082386	0.247335	0.520513	-0.0158573	0.299727	0.431066	0.413852	0.350072	0.289	0.343659	0.338793	0.229753	0.310457	0.371927	0.350891	0.189011	0.157516	0.0254669	-0.0846847	0.0193238	0.191021	0.118576	0.0413983	0.0322046	-0.00411086	-0.0545676	0.0726191	0.383037	0.287822	0.189288	0.293773	0.197426	0.27778	0.328461	0.0109347	-0.208025	-0.0118666	0.145379	0.0319409	-0.020168	0.146532	-0.0692927	0.00642842	-0.000869656	0.208016	0.339719	0.375493	0.0776702	-0.0743392
TCGA-D5-6924-01	0.243188	0.251471	0.511517	0.0654797	0.293943	0.434461	0.395899	0.276102	0.250942	0.340426	0.340497	0.226121	0.311542	0.374286	0.354552	0.250825	0.164111	0.212976	0.0258325	0.0452326	0.248795	0.164719	0.0969742	0.0335494	0.0607075	0.0147503	0.173037	0.391707	0.346293	0.334404	0.429562	0.22304	0.285949	0.300447	0.0975815	-0.037903	0.135196	0.23563	0.0374764	0.0650091	0.144757	-0.0541376	0.0707122	0.0787813	0.244882	0.359968	0.356223	0.107085	-0.0175957
TCGA-D5-6926-01	0.226353	0.238708	0.513863	0.0298589	0.274635	0.445879	0.410842	0.312822	0.253303	0.325629	0.317499	0.211856	0.302108	0.363029	0.354214	0.230601	0.166242	0.155535	-0.0507626	0.00920643	0.243705	0.13334	0.0414687	0.0519643	0.0170584	-0.0167613	0.158675	0.395035	0.375285	0.272345	0.411119	0.216609	0.258196	0.323304	0.0531653	-0.127788	0.0871479	-0.00985074	0.0789054	-0.00267283	0.142962	-0.0356198	0.0356791	0.0130432	0.222579	0.346081	0.372001	0.0937206	-0.0629845
TCGA-D5-6927-01	0.30683	0.250369	0.525591	0.12899	0.283153	0.413888	0.388365	0.251671	0.218105	0.33875	0.336844	0.23692	0.312066	0.381545	0.360284	0.297172	0.102658	0.293721	-0.0371695	0.0431534	0.268317	0.176419	0.0862731	0.0751995	0.0730388	0.0691183	0.183726	0.367069	0.359884	0.35328	0.416892	0.24297	0.26985	0.321039	0.0973747	-0.125201	0.212746	0.080546	0.10676	0.110466	0.165636	-0.0227869	0.0975099	0.0903684	0.264814	0.366469	0.365824	0.139789	0.0260218
TCGA-D5-6928-01	0.452696	0.230181	0.550282	0.352722	0.314283	0.422478	0.40658	0.260626	0.268039	0.326075	0.29931	0.197317	0.300939	0.345921	0.347335	0.357948	0.125948	0.497411	0.186003	0.146012	0.276787	0.273617	0.246637	0.172752	0.218376	0.258153	0.350746	0.437459	0.425657	0.515641	0.502953	0.314842	0.311149	0.322608	0.253513	0.21001	0.409808	0.170004	0.202156	0.34892	0.160542	0.0033054	0.224549	0.230848	0.336799	0.407186	0.378049	0.248406	0.209396
TCGA-D5-6929-01	0.204868	0.239519	0.505284	-0.0067095	0.294874	0.404876	0.407765	0.2417	0.219693	0.328018	0.314645	0.214476	0.311932	0.358029	0.349219	0.18898	0.133974	0.210922	0.00794954	0.00106018	0.215455	0.0856918	0.111207	0.0468999	0.0633446	-0.0331915	0.126197	0.403882	0.309418	0.267451	0.29894	0.156245	0.23153	0.311648	0.0604049	-0.0280514	0.131724	-0.0134601	-0.0695646	0.056085	0.136608	-0.0695367	0.0600516	0.0501699	0.148078	0.319464	0.329193	0.102119	-0.0956346
TCGA-D5-6930-01	0.304455	0.250234	0.534682	0.102511	0.280056	0.405217	0.399617	0.275321	0.267607	0.340168	0.342061	0.237116	0.321892	0.394258	0.371927	0.286889	0.135692	0.341755	0.102786	0.0329146	0.232829	0.128973	0.10923	0.0698888	0.076623	0.0556487	0.211159	0.435551	0.452463	0.366472	0.415113	0.212125	0.291872	0.308553	0.126361	0.118207	0.245753	0.198067	-0.049683	0.154737	0.141144	-0.0360151	0.0979509	0.0859254	0.261438	0.332664	0.320935	0.146908	0.0247361
TCGA-D5-6931-01	0.178159	0.246209	0.523194	0.0614774	0.325525	0.402948	0.379657	0.245723	0.230501	0.341776	0.351411	0.236712	0.325108	0.380623	0.356649	0.22675	0.106391	0.14806	0.0409566	0.106023	0.2185	0.130274	0.0372912	0.0680646	0.0572824	0.0275931	0.110673	0.412679	0.346678	0.27914	0.324576	0.199388	0.247008	0.323614	0.0850718	0.00222863	0.0872443	0.279523	-0.0296716	0.114749	0.151616	-0.0565973	0.0866646	0.073089	0.189407	0.340928	0.363515	0.124024	-0.0222133
TCGA-D5-6932-01	0.134509	0.235158	0.525594	0.0190927	0.286736	0.407642	0.384141	0.284509	0.228108	0.328154	0.307405	0.19589	0.307009	0.340805	0.349778	0.183898	0.11766	0.121814	-0.097256	0.0465554	0.210887	0.108443	0.110059	0.0774112	0.0189487	-0.0270279	0.211259	0.401244	0.304871	0.231814	0.273431	0.177866	0.234216	0.313235	0.0322009	-0.21993	0.0807501	0.0514378	-0.0572629	0.0317791	0.134481	-0.072422	0.0414689	0.0272618	0.207529	0.306482	0.308086	0.0989592	-0.070006
TCGA-D5-7000-01	0.157213	0.244017	0.523633	0.0348827	0.307584	0.398439	0.383305	0.248256	0.234032	0.336315	0.340585	0.226948	0.311516	0.360657	0.346423	0.238722	0.118279	0.132636	-0.053269	0.0509406	0.220799	0.172148	0.0397124	0.0560129	0.0255581	-0.0103705	0.130511	0.424579	0.342494	0.261191	0.357077	0.213654	0.274122	0.322979	0.0557116	-0.116034	0.0828919	0.224052	0.0324353	0.0617974	0.142832	-0.0420715	0.0435871	0.0324992	0.191893	0.340388	0.338488	0.107193	-0.0544464
TCGA-DM-A0X9-01	0.201829	0.262917	0.52206	0.030613	0.320434	0.337925	0.358759	0.141608	0.202397	0.342218	0.35409	0.241997	0.339665	0.38488	0.376561	0.213859	0.0596343	0.186551	-0.0524026	0.0136903	0.128	0.0539364	0.0426078	0.0258236	0.0237172	0.00143911	0.0882517	0.408401	0.317148	0.292233	0.336727	0.117399	0.206192	0.29129	0.0268052	-0.0665098	0.140942	-0.0588906	-0.149798	0.110122	0.126436	-0.0874985	0.0421264	0.0471681	0.128341	0.270605	0.30694	0.10225	-0.0513186
TCGA-DM-A0XD-01	0.0430639	0.258769	0.514375	-0.0445766	0.281027	0.384715	0.37449	0.203154	0.221373	0.33604	0.345581	0.244684	0.333405	0.378197	0.372118	0.179758	0.0671822	0.0770832	-0.0650404	0.0226664	0.153368	0.0149975	0.0227181	0.038717	-0.061826	-0.0848297	0.197477	0.409191	0.259499	0.155093	0.216568	0.125312	0.187636	0.321993	-0.0101117	-0.199061	0.0134931	0.227918	-0.123537	-0.0826203	0.149677	-0.0930887	-0.00392247	-0.0246933	0.130384	0.273821	0.267824	0.0597552	-0.0960373
TCGA-DM-A0XF-01	0.19232	0.276168	0.503705	-0.0134066	0.318519	0.359786	0.375513	0.175535	0.235821	0.347846	0.373013	0.259438	0.336973	0.400601	0.373209	0.216904	0.0890293	0.148882	-0.119517	0.0298695	0.15885	0.0511304	0.084707	0.11798	0.00511344	-0.0440087	0.214527	0.379915	0.373473	0.251006	0.362789	0.121555	0.20418	0.278149	0.0154746	-0.285077	0.100569	-0.0794118	-0.146629	0.026826	0.154204	-0.0804459	0.0532393	0.0396179	0.140433	0.293038	0.295777	0.11797	-0.0725407
TCGA-DM-A1D0-01	-0.0898144	0.264873	0.479256	-0.119032	0.276425	0.249085	0.335928	0.00200392	0.143673	0.341497	0.334723	0.231581	0.338499	0.368726	0.364555	0.103192	0.0444921	-0.0215061	-0.129753	-0.104395	0.145694	0.0328162	-0.00262734	-0.00457531	-0.116993	-0.127584	0.090632	0.348631	0.112562	0.0587996	0.0815165	0.054736	0.165412	0.286216	-0.0910308	-0.320757	-0.116633	-0.219691	-0.195754	-0.168332	0.127253	-0.109388	-0.0546241	-0.0286275	0.0191599	0.226779	0.250429	0.0106838	-0.158991
TCGA-DM-A1D4-01	0.165249	0.258622	0.511009	-0.038051	0.294143	0.246623	0.33967	0.0454074	0.181826	0.331005	0.333129	0.226093	0.323527	0.36588	0.371386	0.182702	0.00901298	0.13653	-0.0951048	0.0241475	0.097556	0.0512186	0.0111426	0.00215329	0.00474399	-0.0494574	0.0921674	0.413348	0.213122	0.238138	0.299179	0.0935178	0.206861	0.282959	-0.00904118	-0.178444	0.0850988	-0.0982517	-0.231832	0.0724521	0.127501	-0.0723857	0.0110963	0.00869355	0.123674	0.272779	0.313175	0.054727	-0.120497
TCGA-DM-A1D6-01	-0.0803935	0.269731	0.500537	-0.134274	0.292904	0.275549	0.339929	0.107857	0.18521	0.340111	0.363933	0.246057	0.332968	0.382897	0.366582	0.0990907	0.0583911	-0.0261275	-0.105952	-0.0914987	0.0837063	0.0474725	-0.0475583	-0.0344381	-0.121648	-0.151642	0.0718731	0.381464	0.0959297	0.0494196	0.106534	0.0468778	0.221754	0.269551	-0.0878375	-0.244656	-0.0969698	-0.144371	-0.205525	-0.118435	0.113178	-0.104571	-0.0735831	-0.0784402	0.0287423	0.230376	0.270572	0.00889712	-0.188456
TCGA-DM-A1D7-01	0.0724835	0.252031	0.502561	-0.0455528	0.283339	0.329168	0.360407	0.132834	0.211895	0.341662	0.325194	0.214293	0.320183	0.360397	0.360968	0.167309	0.0725152	0.062911	-0.0640987	0.0125336	0.0977307	0.052486	0.0390609	0.0810642	-0.00419438	-0.0645876	0.143672	0.396504	0.286374	0.204061	0.243064	0.132782	0.23972	0.303373	-7.64266e-05	-0.17097	0.0464673	-0.0191072	-0.208937	0.0436052	0.121444	-0.0828092	0.0275247	0.0132114	0.144333	0.280881	0.332219	0.083309	-0.125103
TCGA-DM-A1D8-01	0.122051	0.258614	0.523253	-0.0399506	0.256647	0.306644	0.354433	0.0980136	0.196171	0.331927	0.3363	0.224983	0.327143	0.36483	0.37228	0.165707	0.0516244	0.122738	-0.0944665	-0.0391093	0.123828	0.039659	-0.00259435	0.00322832	-0.0239172	-0.0617543	0.126907	0.44029	0.219269	0.19971	0.256253	0.0525965	0.199074	0.267013	-0.036218	-0.259878	0.0713459	-0.129683	-0.233049	-0.0101254	0.1258	-0.112997	-0.0129771	-0.0247715	0.114784	0.254694	0.279758	0.0476958	-0.0791694
TCGA-DM-A1D9-01	0.0576828	0.259834	0.507676	-0.0588756	0.277523	0.309161	0.359293	0.161255	0.223783	0.341529	0.337979	0.218845	0.330727	0.374723	0.356086	0.156567	0.0769711	0.0186515	-0.108296	-0.000837575	0.111704	0.0539486	-0.0061173	0.00274431	-0.0472316	-0.0702656	0.0980041	0.378201	0.20577	0.162603	0.255244	0.0910841	0.208815	0.279544	-0.0324953	-0.227632	3.55626e-05	-0.0658908	-0.166482	-0.0517993	0.129088	-0.094319	-0.0140722	-0.0139814	0.119628	0.272382	0.286789	0.0413345	-0.0952276
TCGA-DM-A1DA-01	0.126458	0.277437	0.523466	-0.0446753	0.318506	0.313751	0.345525	0.100542	0.181303	0.359023	0.370785	0.268219	0.346526	0.407765	0.384468	0.194247	0.0147117	0.0849968	-0.0982241	-0.0490062	0.166099	0.0542264	0.0297914	-0.0235836	-0.0400597	-0.0729883	0.150278	0.406126	0.208634	0.18564	0.29549	0.0799105	0.18274	0.290029	-0.011127	-0.197776	0.0378628	-0.00300036	-0.121805	-0.0258685	0.132936	-0.105615	-0.02012	-0.0318828	0.0851351	0.290462	0.302528	0.0436674	-0.138431
TCGA-DM-A1DB-01	0.210632	0.282054	0.501813	-0.0304158	0.293594	0.253572	0.33929	0.0595702	0.134334	0.344717	0.36769	0.276122	0.343661	0.405919	0.381008	0.199285	0.0342246	0.227564	-0.0651938	0.0448678	0.137175	0.0458871	0.119336	0.00363461	0.0122434	-0.0549499	0.158603	0.39713	0.267657	0.264687	0.338353	0.0798056	0.194038	0.266624	0.00598661	-0.151437	0.0872175	-0.0760574	-0.206541	0.0769364	0.111145	-0.108186	0.0130641	-0.00231786	0.116827	0.294784	0.302254	0.0778201	-0.117789
TCGA-DM-A1HA-01	0.164878	0.257673	0.545797	0.0123498	0.336769	0.304339	0.317276	0.0658767	0.132965	0.331447	0.335197	0.223611	0.333513	0.358616	0.359594	0.181035	-0.000942759	0.139326	-0.0791702	-0.0247512	0.105608	0.0338524	0.0133231	0.00631544	-0.0514613	-0.0246461	0.180311	0.435779	0.26001	0.229179	0.331241	0.062352	0.188431	0.277003	-0.0167906	-0.31481	0.0840311	-0.144831	-0.203528	-0.0194395	0.138631	-0.0737867	-0.0203567	-0.0153228	0.0655922	0.312519	0.315777	0.0732824	-0.0294832
TCGA-DM-A1HB-01	-0.0135461	0.252091	0.487643	-0.0207602	0.324279	0.319522	0.363652	0.180871	0.199139	0.347185	0.330808	0.233376	0.332108	0.371229	0.350946	0.173331	0.0490668	-0.0218802	-0.0865933	0.0178731	0.180717	0.073879	-0.00015657	0.073642	-0.0566225	-0.0647489	0.153854	0.33002	0.190716	0.134961	0.168191	0.152715	0.260364	0.326562	-0.0174065	-0.227124	-0.0260493	0.14219	-0.0773506	-0.0674627	0.142613	-0.0634795	-0.000146001	-0.0150447	0.182759	0.276777	0.28597	0.100745	-0.0640573
TCGA-DM-A280-01	-0.0405577	0.242256	0.497818	-0.0520928	0.31049	0.37717	0.371121	0.19151	0.178059	0.333326	0.33197	0.214777	0.324286	0.364601	0.350818	0.16853	0.0982384	0.0152283	-0.103533	-0.0137701	0.182345	0.102398	-0.0204169	0.0531455	-0.0830075	-0.0758477	0.108909	0.411268	0.272808	0.119693	0.122474	0.176567	0.243471	0.318164	-0.0141855	-0.291808	-0.0196327	-0.0114097	-0.0013895	-0.0954693	0.133257	-0.0803113	0.00516998	0.0203575	0.162784	0.243697	0.209497	0.0841989	-0.0642887
TCGA-DM-A282-01	0.0119125	0.24427	0.47795	-0.0889906	0.315099	0.372273	0.370691	0.173964	0.24406	0.329234	0.305688	0.198854	0.322355	0.35062	0.361603	0.122596	0.112566	0.0433615	-0.114237	-0.0311706	0.0961502	0.0352698	0.0244703	0.0210696	-0.0888452	-0.115794	0.158748	0.364323	0.230733	0.127493	0.191788	0.0810129	0.200252	0.27977	-0.0516516	-0.219871	-0.0328343	-0.160784	-0.23537	-0.0952944	0.112983	-0.108057	-0.0300582	-0.0104099	0.0711135	0.251837	0.289206	0.0399053	-0.166322
TCGA-DM-A285-01	-0.0865396	0.238986	0.48156	-0.118537	0.25803	0.405859	0.387971	0.205428	0.258892	0.336106	0.325676	0.212478	0.318396	0.359062	0.336459	0.104857	0.117087	-0.0843868	-0.14277	-0.103881	0.168619	0.0430718	-0.0306727	0.0081874	-0.126077	-0.121212	0.115537	0.341092	0.187984	0.0848089	0.156615	0.0746327	0.222131	0.321392	-0.067618	-0.259263	-0.130631	-0.0915942	-0.248014	-0.112554	0.144982	-0.138557	-0.0527796	-0.0519625	0.0596987	0.261966	0.277033	0.0253566	-0.165434
TCGA-DM-A288-01	-0.133642	0.252646	0.495447	-0.132347	0.282631	0.311835	0.357599	0.110929	0.191615	0.334186	0.330029	0.22394	0.32228	0.351143	0.345742	0.0900986	0.030388	-0.10691	-0.13074	-0.090423	0.177649	0.0547152	-0.026419	0.0158712	-0.117526	-0.136552	0.0714321	0.395057	0.155213	0.0352033	0.0890778	0.0575571	0.201799	0.296996	-0.0609367	-0.279572	-0.100394	-0.0195133	-0.202583	-0.221714	0.112858	-0.106786	-0.0488542	-0.0642047	0.0302381	0.298895	0.283961	0.0250109	-0.171598
TCGA-DM-A28A-01	0.146458	0.264593	0.521257	-0.0198623	0.297618	0.388483	0.380434	0.22997	0.228045	0.345285	0.3459	0.244467	0.327591	0.385074	0.373524	0.190065	0.0936886	0.114275	-0.119878	-0.00737218	0.164531	0.0539419	0.043116	0.0166865	-0.0593183	-0.0704359	0.240816	0.419893	0.309498	0.197263	0.322083	0.119461	0.208131	0.302744	-0.0149357	-0.236418	0.0346373	-0.0375869	-0.159605	-0.0670997	0.153923	-0.0973475	-0.0241024	-0.0445196	0.103777	0.315516	0.327824	0.0623022	-0.0895122
TCGA-DM-A28C-01	-0.0490454	0.243579	0.494822	-0.135891	0.269139	0.306271	0.34476	0.0933564	0.190239	0.313534	0.307844	0.197236	0.306176	0.327879	0.351333	0.0930582	0.0688907	-0.0528554	-0.0885165	-0.0229277	0.103531	0.0869177	-0.0108214	-0.0212785	-0.0866755	-0.148229	0.0766726	0.359692	0.182271	0.111594	0.159542	0.0605812	0.217125	0.282777	-0.0546184	-0.172426	-0.0824242	-0.10548	-0.218079	-0.0542861	0.0975264	-0.089014	-0.0475159	-0.0585744	0.0221235	0.240883	0.256403	0.0131925	-0.165555
TCGA-DM-A28E-01	0.0322331	0.259036	0.520581	-0.075377	0.293822	0.257349	0.326246	0.0486964	0.166715	0.335677	0.32659	0.226701	0.318513	0.361166	0.356837	0.130423	0.0424096	0.00132562	-0.104651	-0.044698	0.0321357	0.0359636	0.010949	0.0270142	-0.0247455	-0.0898082	0.120138	0.423993	0.181586	0.155027	0.23849	0.0868891	0.186748	0.283926	-0.0456655	-0.223845	-0.037408	-0.0235576	-0.175667	-0.0245398	0.116743	-0.0738429	-0.0101152	-0.0197276	0.0852907	0.267798	0.307378	0.0519881	-0.152051
TCGA-DM-A28F-01	0.116387	0.245783	0.52151	-0.0493687	0.30748	0.315258	0.355382	0.131888	0.19515	0.33245	0.33446	0.226321	0.321391	0.367805	0.345836	0.165657	0.0438218	0.0646067	-0.0230196	0.0233786	0.108731	0.0548675	0.063879	0.0229207	-0.00206218	-0.0699057	0.182081	0.409086	0.252658	0.218288	0.316241	0.103067	0.204512	0.268126	0.00106366	-0.0521336	0.0250607	-0.0350086	-0.190316	0.0368717	0.115599	-0.092175	0.0176655	0.00890059	0.138684	0.309561	0.336307	0.0652178	-0.1038
TCGA-DM-A28G-01	0.0533577	0.238377	0.470561	-0.0442171	0.310129	0.328302	0.350997	0.0993067	0.203857	0.322878	0.307864	0.201209	0.307157	0.334927	0.341333	0.125066	0.082487	0.10601	-0.0814698	0.00466331	0.111375	0.050129	7.7142e-05	0.0364385	-0.0155432	-0.0744056	0.0491914	0.35157	0.260724	0.188976	0.198716	0.10718	0.215378	0.275896	-0.00313263	-0.115944	0.0230527	-0.117212	-0.239562	0.0351868	0.118498	-0.0848797	0.0122241	0.0223466	0.101908	0.223285	0.258698	0.0626699	-0.0752867
TCGA-DM-A28H-01	0.0122007	0.290515	0.462112	-0.0639578	0.276614	0.298508	0.346235	0.112006	0.152263	0.366638	0.376283	0.271552	0.350296	0.406502	0.377284	0.143021	0.0476814	0.0470104	-0.0770563	-0.0419241	0.10873	0.0229148	0.0502175	-0.0177666	-0.0418103	-0.089243	0.0101839	0.302499	0.231652	0.13019	0.180231	0.101464	0.195379	0.285717	-0.0408297	-0.146579	-0.0461172	0.0307187	-0.177112	-0.0644148	0.110217	-0.11772	-0.015733	-0.00024325	0.105059	0.285951	0.315077	0.0347859	-0.121086
TCGA-DM-A28K-01	0.0350898	0.2589	0.528467	-0.0616679	0.292991	0.319595	0.347337	0.146337	0.189666	0.332646	0.334795	0.228825	0.317397	0.365748	0.365174	0.148287	0.0369225	0.0108986	-0.118509	-0.115293	0.160231	0.068322	-0.00689633	0.0113759	-0.0720935	-0.070833	0.0857211	0.427426	0.222487	0.150464	0.237221	0.111373	0.241557	0.328726	-0.0365026	-0.298857	-0.00872856	-0.206137	-0.174075	-0.0444426	0.132604	-0.0969937	-0.0230713	-0.0240404	0.107239	0.263079	0.274178	0.0619398	-0.0932376
TCGA-DM-A28M-01	0.0498422	0.254996	0.516043	-0.0986796	0.289946	0.298443	0.34574	0.0806057	0.171207	0.334183	0.343672	0.230261	0.336126	0.375581	0.364544	0.155968	0.0437616	0.0673086	-0.110826	-0.105406	0.0903885	0.0581035	0.0290471	0.0413618	-0.0553748	-0.127493	0.0976457	0.417999	0.17906	0.142331	0.227431	0.0922172	0.213625	0.296482	-0.0409748	-0.284568	0.00842936	-0.168763	-0.171491	-0.010022	0.13209	-0.0927585	-0.0100765	-0.0283019	0.119774	0.282331	0.273751	0.0670984	-0.129049
TCGA-F4-6459-01	0.10535	0.211682	0.489584	-0.0234703	0.263457	0.460616	0.406256	0.293185	0.254008	0.314195	0.285887	0.181734	0.284809	0.318356	0.318697	0.154702	0.235382	0.158463	-0.0579511	-0.0307559	0.217295	0.106277	0.0848385	0.0186688	-0.0200808	-0.0454096	0.125704	0.353775	0.343385	0.202476	0.250142	0.166653	0.282186	0.300688	0.0227043	-0.128979	0.0288015	0.166824	-0.0831341	-0.0122746	0.146306	-0.0811801	0.021975	0.042965	0.131439	0.321085	0.301321	0.050343	-0.101261
TCGA-F4-6460-01	0.153882	0.228175	0.498249	-0.0338525	0.294812	0.423361	0.401762	0.26202	0.296674	0.323177	0.315264	0.200576	0.305178	0.354572	0.335945	0.162976	0.214899	0.162729	-0.00660996	0.0296786	0.167206	0.0912077	0.107241	0.00887857	0.031407	-0.0568244	0.255489	0.374258	0.358926	0.269752	0.28236	0.122901	0.252156	0.268162	0.0397914	-0.0590985	0.0972699	-0.0055572	-0.176836	0.0716208	0.140924	-0.0944684	0.0173813	0.0010363	0.162221	0.33227	0.350969	0.0681451	-0.0891571
TCGA-F4-6461-01	0.0756232	0.22492	0.506862	0.0174859	0.281291	0.438785	0.389501	0.2456	0.253176	0.317333	0.30316	0.182462	0.294356	0.325038	0.341838	0.160618	0.169328	0.0387261	0.181904	0.0266054	0.229504	0.162954	0.0407116	0.109385	0.012442	-0.00649852	0.166852	0.390091	0.332368	0.234234	0.286839	0.168501	0.274513	0.324032	0.0800036	0.19312	-0.00490675	0.120306	-0.112424	0.0664128	0.133258	-0.0581561	0.0489121	0.0472637	0.140864	0.333848	0.329278	0.148633	0.0515707
TCGA-F4-6463-01	0.212201	0.219759	0.503293	0.0390882	0.321635	0.427157	0.391186	0.266515	0.278191	0.330252	0.288868	0.166248	0.290232	0.31821	0.31844	0.181867	0.189588	0.258775	-0.0484025	0.0278712	0.153533	0.0892401	0.068512	0.0124336	-0.00802383	-0.028894	0.11936	0.341622	0.298316	0.261007	0.329726	0.172078	0.268745	0.301039	0.030287	-0.123537	0.134215	0.111317	-0.160165	0.0165721	0.158078	-0.082375	0.0382972	0.0649831	0.166445	0.298293	0.30201	0.0893607	-0.00592255
TCGA-F4-6569-01	0.168489	0.218269	0.504388	0.0251658	0.284167	0.464334	0.434489	0.350666	0.305537	0.318502	0.300471	0.184494	0.288502	0.329918	0.326536	0.212961	0.235573	0.185996	0.0172894	0.0510563	0.298468	0.169977	0.0945453	0.140415	0.035	0.00168669	0.209801	0.385908	0.406193	0.266633	0.2841	0.229531	0.304668	0.324144	0.0904272	-0.045853	0.144026	0.253034	-0.00839426	0.0890609	0.146784	-0.0523374	0.0738241	0.0415964	0.211729	0.346835	0.301268	0.145111	-0.0538275
TCGA-F4-6570-01	0.345451	0.225587	0.539191	0.176399	0.28573	0.407149	0.392358	0.267309	0.239867	0.324094	0.297297	0.205701	0.307079	0.344602	0.342295	0.288487	0.110203	0.337075	0.00335911	0.0473539	0.314639	0.180204	0.1204	0.112073	0.10621	0.12737	0.220692	0.416552	0.467422	0.382377	0.463628	0.239104	0.279142	0.328577	0.140584	-0.0626318	0.275804	0.0537128	-0.0244036	0.168304	0.152273	-0.0252138	0.127412	0.124919	0.219982	0.384256	0.343782	0.165073	0.0396335
TCGA-F4-6703-01	0.382728	0.208037	0.54045	0.270043	0.276446	0.473918	0.436325	0.385178	0.276137	0.314067	0.280812	0.158163	0.287826	0.320096	0.318544	0.315741	0.225454	0.357768	0.0499916	0.125191	0.321263	0.216792	0.158146	0.138862	0.145445	0.176656	0.303577	0.448924	0.361249	0.426897	0.482919	0.315194	0.318659	0.354968	0.174977	-0.0421659	0.32427	0.263501	0.179136	0.194403	0.168914	0.0233573	0.169782	0.150511	0.334721	0.390553	0.341477	0.207198	0.182523
TCGA-F4-6704-01	0.167184	0.226399	0.524041	0.0321341	0.242134	0.462805	0.43311	0.362018	0.319784	0.316505	0.32121	0.197792	0.302234	0.354644	0.342333	0.173624	0.253316	0.130293	-0.0134029	0.030636	0.243203	0.130149	0.0549763	0.0332389	0.0219551	-0.00507782	0.16645	0.418591	0.443112	0.257874	0.341201	0.180365	0.278915	0.327513	0.0592637	-0.114952	0.0885235	0.126327	-0.0671275	0.0712987	0.158087	-0.0848262	0.0436283	0.0366881	0.156281	0.324047	0.297249	0.0858247	-0.0479736
TCGA-F4-6805-01	0.152212	0.231794	0.513732	0.0498717	0.272333	0.466849	0.412584	0.308114	0.295689	0.334518	0.322773	0.205813	0.299833	0.35036	0.33965	0.231811	0.21292	0.101309	-0.00534609	0.0534547	0.258895	0.166011	0.0780166	0.0637283	0.027609	0.0229068	0.270063	0.396736	0.43498	0.269364	0.331515	0.235562	0.306633	0.324979	0.0861084	-0.0429003	0.0530787	0.174214	-0.00253905	0.0608514	0.155547	-0.0256943	0.0552688	0.0558726	0.271624	0.351167	0.319921	0.113938	0.00101271
TCGA-F4-6806-01	0.0864169	0.223822	0.50782	-0.0395116	0.284315	0.361807	0.381325	0.214293	0.249589	0.309332	0.291569	0.177461	0.297386	0.322244	0.341566	0.1639	0.119422	0.0814574	0.0300007	0.0164883	0.153487	0.123203	0.0309007	0.102156	0.00994812	-0.0555471	0.122505	0.424253	0.389458	0.244951	0.277111	0.163605	0.261773	0.286566	0.0457779	0.0119156	0.0492838	0.0639431	-0.0900208	0.0581257	0.126358	-0.0496089	0.0505322	0.0422613	0.180734	0.295786	0.279113	0.102617	-0.0793951
TCGA-F4-6807-01	0.287858	0.226803	0.527651	0.0930661	0.283627	0.463359	0.414453	0.285589	0.307473	0.328274	0.311505	0.190333	0.298494	0.341679	0.339821	0.260217	0.217001	0.277599	0.0533522	0.0592146	0.242445	0.164238	0.11498	0.0845996	0.0900433	0.0479161	0.24506	0.396136	0.437367	0.375207	0.41836	0.235634	0.317759	0.325327	0.124111	-0.00663721	0.216018	0.21587	0.00375982	0.180908	0.155807	-0.0388986	0.097582	0.0865994	0.264307	0.364862	0.335656	0.1397	0.0276968
TCGA-F4-6808-01	0.0533173	0.246832	0.507841	-0.0850867	0.266433	0.331446	0.355695	0.163751	0.198699	0.328639	0.323328	0.223195	0.315693	0.359995	0.366169	0.144748	0.081049	0.184256	-0.0974316	-0.00327888	0.115586	0.0285579	0.0883921	0.0333791	-0.0413597	-0.122296	0.0988951	0.410433	0.123491	0.168423	0.150515	0.0965701	0.209084	0.286174	-0.0350911	-0.219801	0.0247642	-0.0696186	-0.112658	-0.0487304	0.103128	-0.0923248	-0.0209703	-0.0294569	0.0963488	0.258577	0.287866	0.0740196	-0.125286
TCGA-F4-6809-01	0.129068	0.213004	0.515435	0.0103347	0.286128	0.437498	0.40574	0.219546	0.263637	0.316893	0.288187	0.166773	0.285451	0.317647	0.336309	0.192585	0.214006	0.0905607	0.0900026	0.028328	0.198256	0.139166	0.0832512	0.0490825	0.0470909	-0.01948	0.191353	0.401649	0.372114	0.290037	0.314319	0.171316	0.312674	0.289871	0.0835519	0.037782	0.0404984	0.166656	-0.130966	0.13931	0.158112	-0.0601233	0.0594052	0.0580054	0.229389	0.329943	0.309904	0.0892204	-0.0649596
TCGA-F4-6854-01	0.246834	0.241541	0.519086	0.0192164	0.297122	0.408894	0.381874	0.237284	0.2284	0.338599	0.349229	0.224244	0.314181	0.380989	0.35106	0.215539	0.156884	0.230865	-0.0356231	0.015836	0.189559	0.102139	0.0981365	0.0331074	0.0319645	-0.0152493	0.119629	0.3715	0.333753	0.281582	0.366861	0.155019	0.244431	0.302689	0.0448058	-0.127267	0.143002	0.0181938	-0.113229	0.058075	0.142304	-0.0763307	0.0364931	0.040236	0.19718	0.343823	0.349388	0.0861983	-0.0529099
TCGA-F4-6855-01	0.0237007	0.231796	0.483256	-0.0108465	0.289004	0.438228	0.424815	0.310032	0.29007	0.312946	0.32399	0.188098	0.310761	0.347897	0.347232	0.152023	0.183394	0.0298024	-0.0674864	0.00262287	0.258233	0.103736	0.0100337	0.078747	-0.0287754	-0.0451532	0.0946932	0.37264	0.428152	0.164046	0.217327	0.166417	0.292066	0.306774	0.0225741	-0.175064	0.017478	0.058744	-0.0883447	-0.0329871	0.14754	-0.0697096	0.0239365	0.0232294	0.134471	0.327927	0.289452	0.0992883	-0.0707517
TCGA-F4-6856-01	0.182904	0.253598	0.495642	0.020451	0.291737	0.373691	0.363606	0.180812	0.205101	0.332603	0.333638	0.237347	0.312532	0.363428	0.364461	0.216454	0.0892551	0.156257	-0.0367707	0.0485766	0.181032	0.0947615	0.0556675	0.0447623	0.0265515	0.0154179	0.169579	0.445461	0.270423	0.277648	0.329718	0.161668	0.242661	0.301268	0.0395268	-0.0775577	0.131822	0.0237925	-0.102558	0.0929452	0.130576	-0.053801	0.0522673	0.0587243	0.153838	0.284733	0.29241	0.111897	-0.0255072
TCGA-G4-6293-01	0.281755	0.221988	0.521166	0.0703789	0.316711	0.358383	0.373333	0.188276	0.24314	0.309906	0.295736	0.180677	0.299006	0.320582	0.330867	0.212189	0.0884602	0.281558	0.0416046	0.125253	0.163119	0.145648	0.0890019	0.0852976	0.11045	0.0368467	0.139753	0.426997	0.419664	0.326057	0.368426	0.224827	0.257405	0.294227	0.0891043	0.00891728	0.199379	0.149859	-0.0263104	0.154082	0.132653	-0.0441421	0.0967706	0.082598	0.213016	0.306742	0.335056	0.138254	0.00643843
TCGA-G4-6294-01	0.0589495	0.249046	0.510761	-0.0531953	0.309039	0.310237	0.364358	0.161724	0.212064	0.329615	0.340977	0.212993	0.325264	0.363794	0.347616	0.156091	0.0782808	0.121534	-0.106903	-0.000781486	0.162247	0.0760398	0.061499	0.0093893	-0.0238196	-0.0743187	0.136227	0.394336	0.312762	0.199249	0.19758	0.108996	0.195529	0.277464	-0.0141845	-0.241562	0.0328277	-0.148843	-0.210529	0.0338013	0.118362	-0.0832394	-0.000577377	-0.0211116	0.100187	0.28626	0.342901	0.0442421	-0.129327
TCGA-G4-6295-01	0.322491	0.271907	0.541507	0.108872	0.282961	0.303847	0.367804	0.117572	0.234813	0.357496	0.348137	0.238372	0.327368	0.3885	0.364152	0.267174	0.0484107	0.344183	0.0513201	0.0676905	0.202711	0.130414	0.145294	0.0360928	0.104239	0.0705152	0.164899	0.442235	0.444116	0.370638	0.411856	0.189724	0.238326	0.281061	0.118977	0.0419062	0.247943	0.0609708	-0.0530243	0.183009	0.12031	-0.0452607	0.086587	0.0759376	0.233828	0.340636	0.355439	0.119748	0.00168669
TCGA-G4-6297-01	0.204113	0.224971	0.533898	0.0375531	0.307511	0.45571	0.42281	0.321691	0.297834	0.319438	0.308407	0.191895	0.285527	0.334653	0.325863	0.215091	0.167716	0.169113	0.00565523	0.0520555	0.229084	0.137385	0.0912004	0.0648803	0.00404674	-0.00702947	0.285875	0.443847	0.392055	0.271657	0.371025	0.206811	0.291271	0.327628	0.0717272	-0.0480843	0.0916946	0.120407	-0.00918526	0.0260253	0.167163	-0.0513459	0.0444223	0.0336967	0.21608	0.352214	0.361546	0.122207	-0.0402866
TCGA-G4-6298-01	-0.000742541	0.253386	0.478211	-0.105702	0.307862	0.408448	0.381683	0.230056	0.219579	0.329553	0.326727	0.223311	0.323031	0.35735	0.356949	0.125249	0.117976	0.0621789	-0.0956461	-0.0716004	0.12962	0.029545	0.00666715	-0.0305544	-0.103641	-0.136617	0.0611656	0.326345	0.175349	0.108668	0.155855	0.100445	0.213795	0.305788	-0.0558966	-0.1985	-0.0587822	-0.00544238	-0.146326	-0.096224	0.13998	-0.0838024	-0.0679589	-0.0847025	0.107091	0.268257	0.314245	0.0268274	-0.113089
TCGA-G4-6299-01	0.297067	0.2378	0.531765	0.109546	0.300565	0.371063	0.400092	0.219063	0.240688	0.3314	0.320021	0.210144	0.300504	0.35597	0.341219	0.240838	0.100866	0.310065	0.0207226	0.0706215	0.258689	0.139463	0.0621219	0.0833732	0.0572193	0.0485903	0.279322	0.401636	0.469032	0.341682	0.367632	0.169553	0.261645	0.304918	0.0989089	-0.0796708	0.232647	-0.0187377	-0.11663	0.139317	0.154049	-0.0751512	0.0859633	0.059325	0.170752	0.338352	0.301554	0.126116	0.00630416
TCGA-G4-6302-01	0.152025	0.195991	0.513751	0.0423339	0.280264	0.486893	0.435053	0.367127	0.350051	0.298908	0.264842	0.147731	0.276627	0.298473	0.306395	0.185665	0.318018	0.154705	-0.0239947	0.0112834	0.255079	0.140204	0.0797965	0.118126	0.0137817	0.00258234	0.282855	0.393385	0.421286	0.274513	0.302819	0.219304	0.338026	0.305604	0.0676883	-0.127144	0.0908128	0.115345	-0.0549702	0.0608419	0.169236	-0.0565404	0.0582437	0.0370549	0.189494	0.32225	0.261484	0.125258	-0.0300092
TCGA-G4-6303-01	0.0408216	0.234436	0.498957	-0.0173406	0.254516	0.402312	0.390068	0.246735	0.251833	0.322798	0.320814	0.209352	0.302572	0.34977	0.330479	0.159942	0.152131	0.0917295	-0.0491886	0.0294158	0.20251	0.110324	0.0441013	0.0254352	-0.00405177	-0.0455379	0.0939732	0.366439	0.347659	0.19385	0.236692	0.175522	0.270262	0.294411	0.0214943	-0.163821	0.00162218	-0.0254975	-0.0592722	0.00814943	0.129216	-0.0560293	0.0146478	0.0185027	0.18484	0.30318	0.321258	0.0564001	-0.0882304
TCGA-G4-6304-01	0.239345	0.263159	0.529742	0.00943398	0.308222	0.242922	0.339091	0.0265126	0.133231	0.334973	0.313554	0.22652	0.328406	0.358825	0.382676	0.232186	-0.00960158	0.204843	-0.0895741	-0.0259067	0.182559	0.0734801	0.0998625	0.0447184	-0.00720775	-0.00987895	0.21747	0.397458	0.353878	0.264992	0.376312	0.127921	0.183168	0.271528	0.0174343	-0.202878	0.129014	-0.156858	-0.0839151	0.00796679	0.113313	-0.0845588	0.0381838	0.0379568	0.124348	0.276864	0.261972	0.101918	-0.0488911
TCGA-G4-6306-01	0.172522	0.2392	0.529647	0.00209979	0.324789	0.217956	0.327684	0.0234549	0.180766	0.3234	0.303219	0.217707	0.308682	0.34387	0.354433	0.174384	0.0207371	0.193864	-0.039138	0.0645185	0.0833346	0.0859975	0.0678394	0.0268947	0.0268614	-0.0228451	0.197621	0.419129	0.343559	0.264956	0.283131	0.124917	0.190454	0.261975	0.0302207	-0.112911	0.116388	-0.00605305	-0.140688	0.0799585	0.10403	-0.0958385	0.031496	0.0401003	0.15202	0.267409	0.271048	0.0787408	-0.0885318
TCGA-G4-6307-01	0.0256529	0.258745	0.478156	-0.0888126	0.270454	0.289244	0.341495	0.0848589	0.166844	0.332025	0.342722	0.246825	0.329215	0.379471	0.380404	0.106856	0.05124	0.10752	0.00993907	-0.00741453	0.0866678	0.0484723	0.10545	0.0205831	-0.0323437	-0.0939067	0.0396851	0.336788	0.201111	0.156387	0.135876	0.052625	0.165866	0.274829	-0.0339389	-0.0343207	-0.00729155	-0.0515383	-0.202805	-0.054436	0.101674	-0.11681	-0.0228421	-0.0320934	0.0940359	0.234847	0.264696	0.0453084	-0.123698
TCGA-G4-6309-01	0.117502	0.264074	0.488622	-0.000473073	0.303852	0.332473	0.349548	0.168638	0.195281	0.353931	0.349844	0.261134	0.33742	0.407503	0.379538	0.19467	0.0633824	0.170126	-0.0447257	0.0435044	0.140466	0.080225	0.0174468	0.0989202	0.00563692	-0.0343119	0.108033	0.396945	0.285305	0.215568	0.246323	0.126508	0.240454	0.285728	0.0225303	-0.110594	0.0850832	0.03868	-0.154022	0.0585162	0.13449	-0.0928309	0.0438889	0.0270576	0.162643	0.285435	0.288493	0.120548	-0.0721247
TCGA-G4-6310-01	-0.0651363	0.223825	0.490162	-0.138274	0.263145	0.40886	0.409305	0.26887	0.310441	0.307492	0.304463	0.189037	0.308966	0.330992	0.326687	0.0751752	0.268226	-0.00137379	-0.127375	-0.0315876	0.0928318	0.0214923	0.014009	-0.038245	-0.15879	-0.162541	0.213332	0.353014	0.217097	0.0846308	0.145004	0.0590249	0.263134	0.266717	-0.0898395	-0.258087	-0.0981446	-0.014338	-0.304079	-0.165082	0.131078	-0.129382	-0.0970932	-0.0866527	0.0476982	0.241834	0.244829	-0.00379295	-0.207698
TCGA-G4-6311-01	0.0569381	0.237024	0.51245	0.0154739	0.288462	0.419304	0.405408	0.276752	0.265063	0.336161	0.316878	0.20907	0.306701	0.358757	0.348144	0.19027	0.123589	0.0728618	0.0978838	0.0525579	0.265537	0.125529	0.0569628	0.0378745	-0.00394096	-0.0169875	0.260555	0.395433	0.367998	0.219869	0.253008	0.18171	0.254605	0.32563	0.0732435	0.0895045	-0.015326	0.171735	-0.0377128	-0.0220077	0.140244	-0.0457037	0.0313224	0.0270101	0.205897	0.36079	0.34296	0.0845484	-0.0667801
TCGA-G4-6314-01	0.0859044	0.241525	0.49145	-0.0125601	0.281253	0.452875	0.405787	0.307825	0.299763	0.338935	0.329334	0.219131	0.309075	0.371059	0.343285	0.169628	0.222491	0.0537754	-0.0632359	0.0257149	0.186368	0.109279	0.00821325	0.0106464	0.0037333	-0.0437468	0.105972	0.334832	0.36253	0.206164	0.280887	0.171193	0.280355	0.311645	0.0214219	-0.136307	0.0102831	0.0901279	-0.121398	0.0172766	0.138167	-0.0758883	0.0254807	0.0454084	0.163712	0.355447	0.36931	0.0653715	-0.0687857
TCGA-G4-6315-01	0.0142972	0.251523	0.494301	-0.0915635	0.308245	0.299413	0.352447	0.0856476	0.186292	0.345507	0.336543	0.233562	0.319943	0.371559	0.354441	0.112112	0.0660305	0.0761595	-0.00893086	0.0168827	0.0511589	0.0677263	0.0185294	-0.0314269	-0.0318614	-0.0979629	0.0627273	0.384138	0.176936	0.160478	0.155341	0.103611	0.209791	0.30588	-0.020148	-0.0171656	0.00428736	0.0426343	-0.216051	-0.0290778	0.125707	-0.082062	-0.0213752	-0.0157436	0.0967182	0.259671	0.311986	0.0348315	-0.142591
TCGA-G4-6317-01	0.0940101	0.264331	0.495865	-0.067421	0.252414	0.258394	0.339607	0.0755921	0.174177	0.335253	0.347815	0.248102	0.34364	0.388086	0.371735	0.119748	0.0515383	0.17662	-0.11609	-0.0535795	0.0745886	0.0104402	0.0636333	0.0372236	-0.0545033	-0.100451	0.0565858	0.373278	0.11865	0.189375	0.160989	0.0167318	0.16801	0.253679	-0.0653683	-0.225639	0.0821273	-0.147133	-0.199068	-0.00720969	0.107418	-0.115216	-0.0148518	-0.0345878	0.0596265	0.236976	0.251192	0.0693432	-0.0951838
TCGA-G4-6320-01	0.0598793	0.244187	0.501009	-0.0491777	0.297956	0.270814	0.349281	0.107482	0.204802	0.326771	0.31635	0.222404	0.317278	0.357573	0.372267	0.144509	0.0244417	0.0838247	0.0392823	0.00986845	0.120265	0.0609672	0.0206761	0.0177278	-0.0180313	-0.0629271	0.0892471	0.381746	0.216591	0.192525	0.180455	0.120269	0.234247	0.29474	0.0075675	-0.0225288	0.0431136	-0.113994	-0.166053	0.0312015	0.112815	-0.0683458	0.00661579	0.00782287	0.129723	0.271303	0.313496	0.069346	-0.073083
TCGA-G4-6321-01	0.182518	0.19122	0.524479	0.0342491	0.252814	0.275872	0.352045	0.0737657	0.183907	0.264706	0.245861	0.164696	0.25906	0.260481	0.30789	0.149894	0.100155	0.302592	0.104158	0.0440881	0.149354	0.19922	0.0733637	0.0832096	0.0480486	0.0312175	0.369643	0.460072	0.326256	0.31211	0.210293	0.16725	0.269033	0.269041	0.0961383	0.0959558	0.231555	0.116365	-0.0465805	0.173317	0.105018	-0.0368823	0.0851896	0.0840865	0.175246	0.268156	0.20967	0.0972709	-0.00136884
TCGA-G4-6322-01	0.134178	0.23758	0.52549	-0.0106721	0.283837	0.34341	0.372006	0.171725	0.235248	0.330602	0.335904	0.216959	0.314899	0.367	0.354718	0.187818	0.0918857	0.0939565	-0.055186	0.0387102	0.138403	0.0747586	-0.00674582	0.012906	0.0253098	-0.000987433	0.111042	0.41807	0.302609	0.225581	0.299917	0.181275	0.269687	0.314896	0.0178589	-0.179729	0.0723793	-0.0898134	-0.139158	0.0641761	0.134769	-0.0573691	0.0319303	0.0343352	0.192161	0.329913	0.371367	0.0850873	-0.0564582
TCGA-G4-6323-01	0.0497208	0.230381	0.503117	0.014601	0.315314	0.286171	0.345294	0.0312417	0.176701	0.30592	0.295843	0.179465	0.303419	0.31598	0.343033	0.154181	0.0545182	0.0805242	0.225922	0.070767	0.117945	0.158294	0.030058	0.0778836	0.0699974	-0.00913055	0.11324	0.408162	0.336615	0.291582	0.230608	0.149051	0.234555	0.264077	0.100841	0.269658	0.057222	0.0633486	-0.202318	0.166728	0.118251	-0.0478865	0.082099	0.0853226	0.18409	0.250815	0.251604	0.120605	-0.0118451
TCGA-G4-6586-01	0.332939	0.258319	0.531984	0.101378	0.312618	0.259098	0.341586	0.056009	0.140397	0.339397	0.325217	0.248424	0.331884	0.383613	0.373259	0.267676	0.000365775	0.381008	-0.0734917	0.00158355	0.205732	0.121381	0.109773	0.124267	0.0580968	0.0589276	0.267111	0.393266	0.280645	0.37119	0.393651	0.163396	0.200344	0.27845	0.0701726	-0.109447	0.312012	-0.0788874	-0.121511	0.185034	0.118158	-0.0660557	0.0977946	0.0743288	0.195749	0.308069	0.321447	0.145753	-0.0179007
TCGA-G4-6588-01	0.18425	0.261598	0.523001	0.0395948	0.311129	0.352245	0.372881	0.23697	0.217509	0.36017	0.353723	0.252213	0.331696	0.39905	0.369738	0.260398	0.0568766	0.154682	-0.0875813	0.0319601	0.221953	0.133998	0.0528323	0.0592384	0.00435988	-0.00614064	0.205174	0.395931	0.328912	0.242512	0.332489	0.20118	0.253051	0.332869	0.035835	-0.178014	0.102034	0.0134982	0.0343116	0.0248463	0.13583	-0.0566888	0.0361698	0.0247166	0.211135	0.319734	0.352771	0.124566	-0.0274623
TCGA-G4-6625-01	0.317567	0.23565	0.543881	0.152266	0.306478	0.377777	0.392532	0.208657	0.263636	0.333134	0.320761	0.203285	0.304967	0.359518	0.349751	0.279667	0.133109	0.290675	0.093293	0.149799	0.254991	0.182518	0.174703	0.0742072	0.138597	0.100797	0.207632	0.445024	0.444883	0.390318	0.433531	0.229391	0.279815	0.286298	0.150374	0.0717419	0.225503	0.219781	-0.0666538	0.188077	0.139766	-0.0413438	0.1246	0.123328	0.297172	0.377241	0.357877	0.158584	0.0504104
TCGA-G4-6626-01	0.152184	0.276644	0.527212	-0.0422132	0.293413	0.27313	0.349262	0.105886	0.187664	0.348793	0.367777	0.253269	0.338137	0.399742	0.377129	0.192073	0.0234827	0.177388	-0.107492	0.0153289	0.0780617	0.050156	0.0670983	-0.0135918	-0.0432972	-0.0838429	0.0691249	0.392553	0.302456	0.215621	0.269738	0.11136	0.207159	0.297904	-0.0222789	-0.155553	0.0780678	0.0824382	-0.165102	-0.0101597	0.11221	-0.101058	-0.009609	-0.00992342	0.154007	0.266187	0.314365	0.0772288	-0.126177
TCGA-G4-6627-01	0.253309	0.210108	0.516844	0.0516782	0.287141	0.462729	0.418479	0.251111	0.295664	0.311035	0.294311	0.172011	0.289916	0.323671	0.326912	0.236751	0.227757	0.256923	0.0875943	0.123097	0.209327	0.188117	0.109662	0.094111	0.0595896	0.0180807	0.32499	0.361792	0.40674	0.360082	0.394435	0.236026	0.332132	0.301049	0.116034	0.050762	0.186396	0.290419	-0.0113179	0.167884	0.157917	-0.0449822	0.0873842	0.0756775	0.277156	0.363603	0.352754	0.133375	-0.038247
TCGA-G4-6628-01	0.405104	0.259905	0.543068	0.203228	0.306913	0.326938	0.366484	0.156967	0.218803	0.34702	0.321761	0.228148	0.329735	0.384276	0.374413	0.339693	0.0962571	0.428235	0.0153368	0.0934271	0.262471	0.194413	0.15248	0.11641	0.115144	0.151068	0.338362	0.460192	0.465743	0.449643	0.474873	0.251352	0.286863	0.317171	0.157759	-0.0468804	0.347642	0.0613596	0.0152555	0.248294	0.149886	-0.0188298	0.145092	0.141093	0.276264	0.380935	0.332738	0.182659	0.0861565
TCGA-NH-A50T-01	-0.0100172	0.282276	0.505833	-0.089942	0.331252	0.32444	0.356537	0.11057	0.194019	0.356086	0.364936	0.258378	0.346703	0.39751	0.374976	0.157649	0.0437229	0.0119218	-0.115115	0.00257729	0.101764	0.058993	-0.0126418	0.0247747	-0.0779406	-0.102315	-0.01807	0.400546	0.268648	0.113271	0.178682	0.104346	0.205415	0.278159	-0.0496724	-0.215843	-0.0423734	-0.0088973	-0.0959071	-0.112742	0.113195	-0.0909656	-0.0302159	-0.0384862	0.11153	0.246892	0.311931	0.075637	-0.148274
TCGA-NH-A50U-01	-0.0622004	0.250662	0.523429	-0.0442712	0.261703	0.339123	0.366096	0.163077	0.186206	0.334532	0.330977	0.234146	0.322316	0.379663	0.361504	0.147578	0.0838825	-0.010349	-0.160507	-0.0605692	0.19699	0.0942067	0.0546827	-0.013882	-0.0543838	-0.0855102	0.343279	0.392463	0.234337	0.122779	0.15236	0.0959506	0.209906	0.311922	-0.0278126	-0.302441	-0.0846055	0.0177562	-0.151151	-0.105982	0.130957	-0.100267	-0.0195255	0.00188898	0.0659319	0.28892	0.2859	0.0284923	-0.111545
TCGA-NH-A50V-01	0.150764	0.218607	0.512743	0.0420265	0.281355	0.385262	0.393222	0.24137	0.270399	0.302123	0.265488	0.165028	0.287098	0.287943	0.326509	0.189483	0.0977113	0.0670031	-0.0147837	0.0871767	0.186376	0.136419	0.0502806	0.0985826	0.0779258	0.002352	0.274928	0.398045	0.393712	0.272202	0.365061	0.207129	0.241417	0.326061	0.0532824	-0.0976021	0.0298883	-0.0754431	-0.0521982	0.116405	0.148892	-0.0415274	0.0695864	0.0462239	0.234494	0.311502	0.326184	0.122509	-0.00272435
TCGA-NH-A5IV-01	0.304768	0.259737	0.481007	0.105469	0.292093	0.334792	0.368813	0.119291	0.177484	0.335261	0.334925	0.23057	0.319628	0.374746	0.378188	0.232926	0.0396295	0.309638	-0.0484751	0.0310011	0.250849	0.109184	0.0516924	0.0471059	0.0450066	0.0696594	0.0831231	0.337664	0.462072	0.314024	0.352406	0.172944	0.238833	0.311923	0.088025	-0.135335	0.298084	-0.0328452	-0.0384024	0.0970492	0.133683	-0.0646679	0.0671839	0.0744518	0.120919	0.316598	0.311083	0.114923	-0.0072515
TCGA-NH-A6GA-01	0.0323203	0.253594	0.523091	-0.0403398	0.317244	0.355018	0.370738	0.169455	0.239559	0.331277	0.34304	0.223591	0.312384	0.369185	0.360195	0.142052	0.117052	0.115883	-0.0587214	0.0362359	0.127835	0.0696455	0.0319351	-0.000605389	-0.0237717	-0.063334	0.142971	0.405135	0.272813	0.187911	0.199362	0.128333	0.237941	0.292485	0.00885838	-0.155862	0.0247184	0.0751285	-0.116607	0.0229228	0.146531	-0.0904127	-0.013486	-0.0205855	0.100704	0.327712	0.326559	0.0476773	-0.090382
TCGA-NH-A6GB-01	0.207898	0.254942	0.531345	0.0314507	0.327888	0.307265	0.364974	0.131382	0.200017	0.347777	0.34859	0.253585	0.323183	0.384934	0.348503	0.21077	0.0525844	0.249204	-0.0563463	0.0810309	0.156218	0.114653	0.0515209	0.0288764	0.043685	0.00406887	0.102329	0.41546	0.330431	0.253484	0.289102	0.200071	0.225465	0.284176	0.0458871	-0.117887	0.149454	-0.0551359	0.0204745	0.0942017	0.121178	-0.0637762	0.037575	0.0363135	0.180216	0.310332	0.350962	0.0875904	-0.0398666
TCGA-NH-A6GC-01	-0.0260952	0.225679	0.496656	-0.0556332	0.260975	0.405404	0.383392	0.245624	0.227999	0.302926	0.298268	0.180418	0.297255	0.322555	0.347864	0.0842501	0.133624	0.0532991	-0.0375769	-0.0477585	0.141892	0.0875939	-0.0134356	-0.006935	-0.0323338	-0.0838576	0.128252	0.397438	0.309468	0.119552	0.134355	0.0860725	0.24164	0.290892	-0.012021	-0.157264	0.00778683	-0.119166	-0.238983	-0.0560265	0.129018	-0.103531	-0.014656	-0.0311812	0.0167118	0.272402	0.253106	0.0367625	-0.109362
TCGA-NH-A8F7-01	0.0182873	0.256811	0.49072	-0.120836	0.306261	0.325117	0.391597	0.0755779	0.240452	0.329884	0.331468	0.22013	0.314599	0.365932	0.358955	0.102255	0.0843913	0.0646471	-0.121268	-0.033029	0.0919083	0.047832	0.045989	0.00582109	-0.0953831	-0.115677	0.0679818	0.372702	0.139301	0.0958549	0.142994	0.0829275	0.185021	0.267576	-0.0683822	-0.236855	-0.0367171	-0.185354	-0.118367	-0.120465	0.0968811	-0.0723238	-0.0564698	-0.0568361	0.0475609	0.259967	0.306205	0.032795	-0.133758
TCGA-NH-A8F8-01	0.0687797	0.239639	0.526712	-0.00106433	0.292999	0.437104	0.380157	0.218006	0.230337	0.3084	0.295232	0.197601	0.300859	0.323654	0.336198	0.159252	0.143703	0.0207737	-0.0565365	0.00509422	0.20225	0.0964867	0.0676548	0.0119164	-0.0146123	-0.0212722	0.323926	0.412538	0.304764	0.193106	0.265216	0.159818	0.225687	0.325248	0.0225353	-0.130357	0.0089564	0.0860475	-0.10746	-0.0356544	0.152702	-0.0774724	0.00809969	0.0183975	0.159185	0.320357	0.300557	0.0628003	-0.0700115
TCGA-QG-A5YV-01	0.145761	0.264376	0.50944	-0.0168887	0.302968	0.337543	0.353488	0.127366	0.193461	0.347972	0.351001	0.242607	0.328482	0.386438	0.375672	0.187649	0.0611682	0.159576	-0.0616281	0.0403766	0.105822	0.0774889	0.0529649	-0.0127342	-0.0188991	-0.0545685	0.132724	0.394768	0.292861	0.220896	0.284015	0.126187	0.207408	0.296962	0.000480401	-0.117046	0.0581431	-0.0883032	-0.098167	0.0258265	0.138702	-0.0739723	0.00469566	0.00593259	0.129934	0.268007	0.328846	0.0526566	-0.0958257
TCGA-QG-A5YW-01	0.140689	0.233785	0.524411	0.0395879	0.28667	0.340475	0.368313	0.158231	0.217888	0.312124	0.303715	0.195818	0.304584	0.33885	0.348523	0.196604	0.0842881	0.0901382	0.00276699	0.0865903	0.194066	0.101992	0.0196837	0.0529546	0.070582	0.0114834	0.146266	0.411387	0.320902	0.282359	0.356123	0.192224	0.255474	0.290081	0.0634584	-0.0230554	0.0453875	0.147876	-0.120655	0.120493	0.126828	-0.0396338	0.0683703	0.0656658	0.192678	0.318412	0.332786	0.107324	-0.0115385
TCGA-QG-A5YX-01	-0.0227967	0.251403	0.510537	-0.0494536	0.268466	0.239173	0.338752	0.0557544	0.157217	0.326711	0.333609	0.224922	0.316677	0.366747	0.359971	0.144585	0.0525092	0.0118412	-0.0821286	0.036971	0.153221	0.0643306	-0.00780145	-0.00695029	-0.0254953	-0.0699279	0.142572	0.410135	0.294006	0.163301	0.192091	0.117515	0.214725	0.2732	-0.0129603	-0.103885	-0.0616936	0.0137478	-0.211563	-0.0116406	0.112171	-0.0906539	0.0123079	0.062182	0.122629	0.264293	0.277404	0.0542875	-0.0967031
TCGA-QG-A5Z1-01	-0.0412355	0.230331	0.464273	-0.068718	0.25897	0.407436	0.389925	0.238209	0.263538	0.316475	0.315926	0.198778	0.297971	0.335205	0.336661	0.114401	0.157776	-0.0446809	-0.121093	-0.0225496	0.200599	0.0741147	0.0342354	0.0266465	-0.0541814	-0.0973549	0.115586	0.312173	0.331916	0.128571	0.170492	0.107411	0.246086	0.312995	-0.027929	-0.241401	-0.0701374	-0.0631776	-0.155311	-0.0806359	0.127922	-0.096675	-0.0152215	-0.0139527	0.0876824	0.292956	0.33365	0.0160891	-0.161256
TCGA-QG-A5Z2-01	0.221919	0.252036	0.521228	0.0577443	0.296014	0.26561	0.338876	0.0705631	0.171742	0.328626	0.307213	0.221984	0.309867	0.348346	0.364879	0.226798	0.010439	0.215561	0.142686	0.0802818	0.14199	0.145104	0.0570742	0.0873465	0.0766083	0.0400564	0.218207	0.434485	0.36903	0.34013	0.34948	0.145132	0.227629	0.273988	0.101867	0.170557	0.13785	-0.00289493	-0.151464	0.156879	0.1232	-0.0408519	0.0915171	0.0880095	0.198233	0.294763	0.332241	0.132119	-0.00577917
TCGA-QL-A97D-01	0.231977	0.259373	0.539155	0.091894	0.317664	0.308163	0.362043	0.0993787	0.186892	0.349334	0.345843	0.224606	0.328364	0.38354	0.359168	0.242288	0.0402362	0.217068	0.038893	0.118169	0.105905	0.119536	0.0488843	0.0800876	0.0837747	0.0439164	0.174274	0.452046	0.391497	0.326577	0.360366	0.160505	0.247345	0.299167	0.0751218	-0.00134378	0.160625	0.0486333	-0.133887	0.162411	0.138191	-0.0529119	0.0878545	0.0711611	0.203247	0.319599	0.379052	0.13266	-0.0136471
TCGA-RU-A8FL-01	0.0346472	0.265235	0.51816	-0.111095	0.268187	0.221163	0.322607	0.0152364	0.139596	0.344251	0.34764	0.244429	0.333572	0.382226	0.358248	0.111712	0.00473169	0.109525	-0.120754	-0.0129307	0.0714411	0.0149729	0.0659113	0.00229036	-0.0608399	-0.117314	0.0938609	0.422945	0.107768	0.137248	0.113687	0.0513576	0.175636	0.268831	-0.0706752	-0.223182	0.000989352	-0.114183	-0.158709	-0.0896059	0.0936469	-0.117207	-0.0378548	-0.0576282	0.0786918	0.247411	0.288831	0.0329684	-0.183777
TCGA-SS-A7HO-01	0.0445839	0.27256	0.450269	-0.0520833	0.318714	0.275337	0.362175	0.081142	0.16946	0.354066	0.359381	0.257902	0.337686	0.390976	0.367921	0.109101	0.0508902	0.183846	-0.128934	-0.0123111	0.0689814	0.0663972	0.0265477	-0.0729672	-0.101911	-0.0784143	-0.0147241	0.281571	0.129847	0.13478	0.138484	0.10018	0.197589	0.292558	-0.0687723	-0.277213	0.0169355	-0.211112	-0.081138	-0.0916926	0.113563	-0.120951	-0.0695496	-0.0630508	0.0317708	0.252195	0.293787	0.00280015	-0.0829987
TCGA-T9-A92H-01	0.0657265	0.258501	0.525913	-0.0280668	0.299623	0.306553	0.345091	0.0828759	0.17567	0.339655	0.344582	0.23639	0.33075	0.383035	0.360113	0.163876	0.0355496	0.0533816	-0.0927615	0.0188063	0.0774431	0.0344579	0.00728414	0.0660267	-0.0458701	-0.0619917	0.0745911	0.454993	0.344633	0.191458	0.240177	0.0927165	0.205775	0.280259	-0.0134482	-0.162339	0.00727463	-0.0408346	-0.141916	-0.0215818	0.137492	-0.0916456	0.00687689	0.00189602	0.099846	0.284106	0.311654	0.0862035	-0.118917
TCGA-WS-AB45-01	0.24352	0.213743	0.51216	0.136555	0.305018	0.512303	0.44183	0.44799	0.313891	0.317903	0.279084	0.172316	0.275592	0.302564	0.292767	0.251753	0.247301	0.233822	0.00318383	0.0452276	0.288959	0.314532	0.0979257	0.0953757	0.0462584	0.105156	0.157074	0.4082	0.48713	0.312919	0.343467	0.333037	0.371297	0.337392	0.118365	-0.154915	0.200557	0.094994	0.328671	0.0640985	0.169422	0.02703	0.0867214	0.0894411	0.290029	0.39131	0.351141	0.144316	0.0355441
[truncated: 51 more columns]
