# Supplementary material for: Classification of colon adenocarcinoma based on immunological characterizations: Implications for prognosis and immunotherapy
Source: Front Immunol. 2022 Jul 27;13:934083. doi: 10.3389/fimmu.2022.934083 (PMC9363576; doi:10.3389/fimmu.2022.934083)
Supplement: Supplementary file 6 [file Table_10.xlsx]

## Sheet: tcga.brown.module.cox
Supplementary Table S10. Cox survival regression analysis of genes in the brown module
Tag	Cor	p.value	HR	Low.95.CI	High.95.CI
FAS	-0.375149	0.0082649	0.775844	0.642649	0.936644
GUCY1A1	-0.185472	0.702969	1.02981	0.885498	1.19764
GNA12	0.170792	0.234056	1.24102	0.869601	1.77107
MCUB	-0.365632	0.0417953	0.800185	0.645619	0.991756
RNF24	-0.00919059	0.907527	0.985029	0.763687	1.27052
CXCL10	-0.328107	0.00697904	0.870579	0.78719	0.962802
GZMA	-0.291918	0.0269398	0.856094	0.746005	0.982428
CXCL11	-0.287701	0.00204193	0.841403	0.753951	0.938999
SPP1	-0.270067	0.0348294	1.08785	1.00602	1.17635
CAV2	-0.267821	0.0191619	1.25339	1.03756	1.51411
PTGS2	-0.222386	0.686986	1.02632	0.904486	1.16457
WAS	0.00564988	0.406127	1.08041	0.900205	1.29669
SPI1	-0.0894476	0.632502	1.03762	0.891872	1.20719
SCPEP1	-0.0939151	0.119727	1.18822	0.956205	1.47652
CXCL9	-0.237373	0.019618	0.888184	0.803991	0.981195
IL10RA	-0.0842739	0.978296	1.00246	0.840055	1.19625
CTSL	-0.212471	0.0497763	1.18078	1.00016	1.39402
NOTCH2	0.0262237	0.34722	1.12078	0.883623	1.42159
DPYSL3	-0.0823761	0.372725	1.06333	0.929035	1.21703
RARRES1	-0.301987	0.322012	0.941513	0.835652	1.06078
GBP2	-0.196188	0.0381156	0.817468	0.675675	0.989015
PAM	-0.195338	0.0468307	1.2558	1.0032	1.57201
NREP	-0.0763471	0.32575	1.11867	0.894472	1.39907
CD2	-0.184507	0.0402612	0.853598	0.73377	0.992994
LIMD2	0.0532793	0.26529	1.12976	0.911509	1.40026
LRRC32	0.103068	0.108487	1.16691	0.966441	1.40896
GAS1	-0.183529	0.0482554	1.11958	1.00087	1.25237
IL18BP	0.0557855	0.645195	1.05333	0.844339	1.31405
CDH11	-0.126489	0.485233	1.05725	0.904224	1.23618
CMTM3	-0.102845	0.292139	1.10774	0.915714	1.34003
CTHRC1	-0.238416	0.107552	1.10419	0.978635	1.24586
PQLC3	-0.270804	0.54032	0.920823	0.707148	1.19906
RAC2	-0.0603545	0.548364	1.06452	0.867925	1.30565
TNFAIP3	0.0595082	0.839406	1.02388	0.814947	1.28638
DACT1	-0.104708	0.065277	1.1705	0.990091	1.38378
SLC36A1	0.250292	0.46362	1.11946	0.827841	1.51381
S100A4	-0.179618	0.0108443	1.2077	1.0445	1.3964
LY86	-0.229294	0.439868	1.07519	0.894528	1.29234
HLA-DRB6	-0.203766	0.932643	0.994853	0.882654	1.12131
PNMA1	-0.168877	0.0238329	1.25643	1.03075	1.53152
P3H3	0.0256435	0.228495	1.11343	0.934798	1.32619
FPR3	-0.233046	0.911835	0.992554	0.869552	1.13295
LRP1	0.409397	0.214663	1.12726	0.932929	1.36208
WWTR1	-0.150995	0.0269195	1.1972	1.02077	1.40413
ASAP3	0.0125624	0.902567	1.01474	0.802755	1.28272
CLMP	-0.187066	0.806728	1.0205	0.867393	1.20063
GLT8D2	-0.165719	0.790335	1.02497	0.854603	1.22929
LGALS1	-0.146399	0.0343496	1.19171	1.01301	1.40192
FKBP10	0.141348	0.0730123	1.14412	0.987521	1.32554
COL8A2	-0.0341251	0.200763	1.10396	0.948748	1.28456
MOB3A	0.121876	0.901003	1.02097	0.736198	1.4159
PLEKHO2	-0.0399598	0.185003	1.14853	0.935863	1.40953
SEPTIN6	0.0642874	0.286074	1.14407	0.893424	1.46504
VCAM1	-0.199615	0.996655	0.999626	0.839287	1.1906
CTSC	-0.25826	0.719956	1.05244	0.795885	1.39169
RELB	0.078899	0.355147	1.12767	0.874122	1.45477
COTL1	-0.0622164	0.553561	1.06633	0.862225	1.31874
CD200	-0.082587	0.353229	1.07779	0.920123	1.26248
TNFSF12	-0.0408737	0.443432	1.08428	0.881603	1.33355
GYPC	-0.116522	0.122033	1.16229	0.960566	1.40638
PCOLCE	0.0225603	0.0600344	1.16678	0.993507	1.37026
IQSEC1	0.343429	0.103459	1.25856	0.954241	1.65993
TYMP	-0.0565461	0.573466	1.04325	0.900251	1.20897
TIMP1	-0.141546	0.00803393	1.33872	1.07897	1.66099
PML	0.124908	0.493058	1.09577	0.843622	1.42328
SLC2A3	-0.140621	0.000534691	1.30096	1.12096	1.50987
FIBIN	-0.0748022	0.412234	1.06263	0.919011	1.2287
ATP2B4	-0.0621348	0.238445	1.11405	0.930943	1.33317
CYBRD1	-0.185317	0.306804	1.07826	0.933175	1.24591
KCTD15	0.0308873	0.773067	1.02886	0.84795	1.24837
RPS6KA2	0.0928444	0.198864	1.16548	0.922682	1.47216
TBC1D9	0.0742351	0.22843	1.12988	0.926255	1.37828
RAMP1	-0.138541	0.0151536	1.11661	1.02151	1.22055
MAOB	-0.138289	0.016105	1.15605	1.02727	1.30097
PLK2	-0.190336	0.122449	1.14395	0.964479	1.35681
PXDN	0.026276	0.078228	1.15681	0.983683	1.3604
NFKBIE	0.0911538	0.116678	1.29738	0.937162	1.79604
IFI16	-0.22003	0.463965	1.06073	0.9059	1.24201
RGL1	-0.0255178	0.0966674	1.19695	0.968189	1.47975
ELN	0.15782	0.0548914	1.14601	0.997148	1.3171
NAGK	0.166208	0.131191	1.35651	0.913007	2.01544
SERPINF1	-0.0654459	0.226307	1.10008	0.942587	1.28389
FBLN5	-0.0410896	0.108918	1.15555	0.968327	1.37896
KLF2	-0.134153	0.0480544	1.16816	1.00133	1.36278
SFRP2	-0.13232	0.0243885	1.0849	1.01059	1.16467
TK2	0.0809778	0.248548	0.812354	0.570742	1.15625
RGS16	-0.130242	0.0071757	1.27555	1.06818	1.52318
CCL4L2	-0.223669	0.509472	1.04964	0.908924	1.21214
CCL4L1	-0.223669	0.509472	1.04964	0.908924	1.21214
ANXA1	-0.35395	0.902142	0.990287	0.847598	1.157
KCTD10	0.0952528	0.546974	1.12301	0.769885	1.63811
SDC3	0.133235	0.393503	1.10744	0.87603	1.39997
LPAR1	-0.169722	0.710247	1.03782	0.853222	1.26237
EMP1	-0.18298	0.398737	1.079	0.904325	1.28743
GAL3ST4	-0.0198575	0.139895	1.17789	0.947758	1.4639
NDN	-0.0278091	0.363177	1.08261	0.912366	1.28463
PILRA	-0.154856	0.401264	1.07166	0.911745	1.25962
SERPINE1	-0.126159	0.00254575	1.20805	1.0685	1.36582
CCL11	-0.140831	0.298455	0.936897	0.828571	1.05938
NAPSB	0.00954504	0.636019	1.04431	0.872684	1.24968
SMAP2	-0.0772015	0.419681	1.14356	0.825585	1.584
LTB	0.0280234	0.777061	1.02475	0.865189	1.21375
NRP1	-0.165249	0.181228	1.12841	0.945261	1.34706
SYNPO	0.153374	0.0778638	1.21288	0.978695	1.5031
MSN	-0.119889	0.0377384	1.21157	1.01093	1.45204
SLC43A3	-0.116838	0.038441	1.15902	1.00788	1.33281
FSCN1	-0.116182	0.0411126	1.13637	1.00517	1.28469
SIT1	-0.0498726	0.657515	0.960076	0.801827	1.14956
ZHX2	0.118486	0.23896	1.19483	0.888462	1.60684
C3	-0.0772038	0.46178	1.0393	0.93789	1.15168
TRIM22	-0.218387	0.631444	0.961118	0.817342	1.13018
FYN	-0.109878	0.0135683	1.28413	1.05287	1.56618
HTRA1	-0.109826	0.0375023	1.18505	1.00987	1.39063
TGFB3	-0.108588	0.0322712	1.16441	1.01296	1.3385
CHST15	-0.106091	0.0330517	1.20977	1.01544	1.44129
COPZ2	-0.159802	0.0837366	1.17085	0.979191	1.40003
STC1	-0.104052	0.0273816	1.20552	1.02107	1.42329
COL16A1	0.138595	0.150315	1.12938	0.956845	1.33302
TPP1	0.0789582	0.0617219	1.31812	0.986538	1.76116
MRGPRF	-0.0405858	0.219183	1.09367	0.948105	1.26159
CALHM6	-0.23322	0.30448	0.929149	0.807553	1.06905
MZB1	0.0308989	0.594014	0.969932	0.866939	1.08516
CCN2	-0.103445	0.021199	1.19905	1.02751	1.39923
FNBP1	0.144948	0.0905672	1.19998	0.971591	1.48206
EMILIN2	-0.0850607	0.852333	1.0261	0.782325	1.34582
TGFB1I1	0.0826812	0.0520644	1.21979	0.998226	1.49053
IL1RN	-0.314703	0.731314	1.02172	0.903791	1.15503
MOXD1	-0.0918795	0.682622	1.03506	0.877456	1.22098
RNF122	-0.102814	0.0300762	1.35976	1.03007	1.79496
C5AR1	-0.0995739	0.0326154	1.18132	1.01388	1.37641
LTBP1	-0.0128666	0.300437	1.09136	0.924919	1.28775
TMEM158	0.0232707	0.336679	0.919358	0.774446	1.09138
ANGPTL4	-0.0874919	0.019021	1.19524	1.02972	1.38736
FOXO1	-0.0170002	0.819704	0.974049	0.776935	1.22117
SIRPA	0.0269008	0.343375	1.07572	0.924975	1.25102
SPARCL1	-0.119483	0.100728	1.11617	0.978891	1.27269
CD74	-0.161295	0.451891	0.946489	0.820137	1.09231
STOM	-0.306061	0.961958	1.00436	0.839874	1.20107
FMOD	-0.0854589	0.496939	1.05144	0.909777	1.21515
SLC15A3	-0.068968	0.321243	1.09669	0.913857	1.31611
BLVRA	-0.214275	0.301787	1.09949	0.91835	1.31635
RGS1	-0.202232	0.949593	0.995646	0.869671	1.13987
TPM1	-0.154207	0.533066	0.931142	0.744033	1.16531
UBD	-0.15087	0.0670148	0.905162	0.813616	1.00701
ARL4C	-0.0869637	0.00425061	1.25154	1.0731	1.45964
POGLUT2	-0.040049	0.243861	1.15698	0.905368	1.47851
CFH	-0.181541	0.360336	1.07862	0.917153	1.26851
PLXDC2	-0.186152	0.901878	1.00961	0.867225	1.17537
VPS35L	-0.0513474	0.933822	0.991351	0.807582	1.21694
GIMAP7	-0.0984521	0.829912	0.979776	0.813142	1.18056
GEM	-0.0859364	0.0167136	1.23929	1.03958	1.47736
FERMT3	0.0112783	0.357427	1.07998	0.916746	1.27228
AXL	-0.116598	0.139749	1.14138	0.95765	1.36036
FBXO32	-0.146273	0.977932	1.0025	0.839979	1.19646
PSAP	-0.073105	0.168353	1.23932	0.913272	1.68176
PREX1	0.155717	0.14078	1.17359	0.948445	1.45217
SULF2	0.108005	0.560334	1.05646	0.878157	1.27097
STAB1	0.242862	0.0736309	1.1773	0.984513	1.40784
ITGA5	-0.0828012	0.00885613	1.2103	1.04912	1.39623
MS4A7	-0.219327	0.836288	1.01717	0.865477	1.19546
APOE	-0.0807576	0.0204378	1.1259	1.01849	1.24463
ADGRL4	-0.213851	0.331258	1.09939	0.908105	1.33097
MMP2	-0.0585728	0.162786	1.09421	0.96426	1.24168
PLD3	0.15447	0.111522	1.25565	0.94864	1.66201
SERPING1	-0.0749132	0.285784	1.07653	0.940203	1.23262
NECAP2	-0.157701	0.375219	0.8462	0.585015	1.22399
FBN1	-0.0871004	0.168672	1.10116	0.959975	1.26311
GPX3	-0.0805539	0.00714559	1.21515	1.05431	1.40053
ST3GAL1	0.0641078	0.354633	1.07694	0.920511	1.25995
LAP3	-0.149822	0.597684	0.930265	0.711236	1.21674
DCBLD2	-0.0707512	0.00358841	1.27854	1.08367	1.50847
ADAM19	0.0795858	0.60699	1.04911	0.873946	1.25938
CBX6	0.0745216	0.0850221	1.16343	0.979325	1.38215
LAMA4	0.0152161	0.223225	1.12831	0.929098	1.37024
CD3D	-0.156915	0.084094	0.871163	0.744962	1.01874
RFTN1	-0.0173349	0.412707	1.08761	0.889621	1.32966
MAP3K8	-0.0320163	0.286531	1.15204	0.888029	1.49454
CDH5	0.0356594	0.0768229	1.18817	0.981605	1.4382
DCBLD1	-0.198329	0.136521	1.29892	0.92058	1.83275
TIMP2	-0.104443	0.149077	1.11421	0.961976	1.29054
FCGR3A	-0.272511	0.847428	1.01135	0.901523	1.13455
TUBB6	-0.0647685	0.0205467	1.2259	1.03182	1.45649
CNN1	-0.0620123	0.0127179	1.12572	1.02559	1.23563
HCST	-0.126321	0.445924	1.06487	0.905956	1.25166
SKI	0.305249	0.0779076	1.35071	0.966963	1.88676
AKAP12	-0.061919	0.0306439	1.13651	1.01201	1.27633
WBP1L	0.00599267	0.403785	1.16307	0.815814	1.65813
CYP17A1-AS1	0.00599267	0.403785	1.16307	0.815814	1.65813
LCP2	-0.210184	0.625068	0.956068	0.798424	1.14484
ORAI2	0.345928	0.150447	1.20417	0.934777	1.55121
APOC1	-0.181468	0.212217	1.07578	0.959142	1.20659
KCTD12	-0.229341	0.430874	0.947885	0.829695	1.08291
SLFN11	-0.148703	0.652727	1.04056	0.875102	1.2373
EMP3	-0.156424	0.246773	1.11026	0.930159	1.32523
TAGLN	-0.060768	0.0153326	1.15233	1.02753	1.29228
HLA-DRB1	-0.184067	0.823266	0.985931	0.87066	1.11646
VIP	-0.116343	0.0750399	1.10147	0.990289	1.22514
GRP	-0.0598212	0.0117491	1.18114	1.03767	1.34444
FRZB	-0.00467461	0.811529	0.983121	0.85475	1.13077
LHFPL6	-0.0584865	0.0383479	1.20526	1.01007	1.43816
NRSN2	0.0704789	0.155941	1.15366	0.946945	1.40551
PIK3IP1	0.106542	0.157102	1.18961	0.935298	1.51308
OAZ2	-0.0578771	0.0218343	1.59981	1.07067	2.39044
RNF144A	-0.117104	0.804329	1.02636	0.83541	1.26096
PHLDA3	-0.0499218	0.171173	1.11536	0.953902	1.30415
PLAT	0.00921595	0.151226	1.15302	0.949274	1.40048
CFI	-0.137402	0.986929	0.998688	0.853513	1.16856
CERCAM	-0.0577727	0.00267349	1.2638	1.08472	1.47246
CRYAB	-0.0565109	0.0093837	1.21291	1.04853	1.40306
MXRA7	-0.0993503	0.474596	1.07391	0.88325	1.30572
IL4R	0.329149	0.525109	1.11974	0.790012	1.58708
ZNF385A	-0.0547874	0.000315052	1.34406	1.14434	1.57865
PDE3A	0.0187074	0.408689	0.938311	0.806764	1.09131
NNMT	-0.255816	0.260907	1.08519	0.941037	1.25142
PPP1R14A	0.0881043	0.0548138	1.17041	0.996759	1.37431
PLA1A	-0.0489868	0.0287927	1.19995	1.01905	1.41297
ACTG2	-0.0477002	0.0443841	1.09823	1.00236	1.20327
COL14A1	-0.0225336	0.684202	1.02961	0.894547	1.18507
HLA-DMA	-0.174481	0.987344	1.00123	0.860454	1.16503
TSC22D3	-0.0451764	0.00633378	1.30463	1.07789	1.57907
COL6A3	-0.0143152	0.167301	1.09567	0.962413	1.24739
CHI3L1	-0.0801672	0.58683	1.03325	0.918263	1.16264
RHOBTB1	0.0249819	0.935519	1.00975	0.798295	1.27721
ADA2	-0.096142	0.766748	0.978581	0.848137	1.12909
MRVI1	0.0139675	0.254954	1.10423	0.930944	1.30978
RBPMS	0.0296094	0.295915	1.12813	0.899864	1.41431
NRP2	-0.0440541	0.0326489	1.1994	1.01513	1.41712
G0S2	-0.0434705	0.00779084	1.19286	1.04756	1.35831
DES	-0.0407532	0.0483918	1.06967	1.00048	1.14366
FCGR2A	-0.250159	0.671051	1.0339	0.886463	1.20586
FCGR2C	-0.250159	0.671051	1.0339	0.886463	1.20586
FN1	-0.040243	0.0419521	1.10949	1.00379	1.22631
SNAI2	-0.188124	0.640001	1.04607	0.866151	1.26335
MYH11	0.0341011	0.067253	1.08503	0.99422	1.18413
SDC2	-0.232133	0.352705	1.08295	0.915417	1.28115
TNFRSF1B	0.14884	0.465834	0.918926	0.732141	1.15336
SELENOM	-0.144492	0.241493	1.10801	0.933266	1.31547
CD82	0.0950116	0.0510909	1.25787	0.998913	1.58396
GJB2	-0.19609	0.0621497	1.2054	0.990556	1.46685
TPBG	-0.0391861	0.0186175	1.27517	1.04145	1.56135
CCL19	-0.0468411	0.971259	1.00204	0.897089	1.11926
CYGB	0.104712	0.0648322	1.22358	0.987668	1.51584
AQP1	0.0453127	0.235339	1.08952	0.945668	1.25525
STK10	0.230609	0.543725	1.10869	0.794629	1.54688
BICD2	0.283054	0.104	1.30728	0.946408	1.80576
NPC1	-0.0200487	0.329655	1.17587	0.848974	1.62864
MAP3K3	0.248266	0.148873	1.22669	0.92951	1.61888
C11orf96	-0.037377	0.00223421	1.28146	1.09309	1.50228
CCL21	-0.106973	0.71016	1.01721	0.929651	1.11303
ESAM	-0.0367769	0.00867523	1.35037	1.07903	1.68993
TMEM140	0.0567665	0.313849	1.13564	0.886629	1.45459
EVI2B	-0.26365	0.450626	0.944388	0.813931	1.09575
MFGE8	-0.0364716	0.0154934	1.23819	1.0415	1.47203
SAMHD1	-0.123558	0.849166	1.02197	0.816886	1.27855
CALHM2	-0.0312448	0.0232065	1.26126	1.03221	1.54113
ADAM12	-0.153076	0.109804	1.1079	0.977141	1.25615
ECM1	-0.0309887	0.0155609	1.23664	1.04113	1.46886
CD163	-0.166047	0.245695	1.07387	0.952123	1.21119
NFKB2	0.198316	0.112599	1.23746	0.951101	1.61004
CCN1	-0.0309875	0.00366962	1.21953	1.06671	1.39425
RASSF2	-0.103108	0.939654	1.0071	0.838439	1.2097
C1orf198	-0.0296291	0.010271	1.57006	1.11251	2.21578
FCMR	-0.0082616	0.3161	1.10132	0.911944	1.33003
WIPF1	-0.0991965	0.722445	1.03503	0.855952	1.25156
AOC3	-0.0278165	0.019221	1.16111	1.02462	1.31579
IGFBP3	-0.0935201	0.0852786	1.16746	0.978716	1.39259
CD48	-0.264941	0.316234	0.919028	0.779138	1.08403
CLEC14A	-0.025408	0.0157145	1.27597	1.04703	1.55497
CLDN5	-0.0224779	0.0657675	1.1526	0.990784	1.34085
CXCL8	-0.369644	0.976207	0.998561	0.908397	1.09767
PLPP3	0.073036	0.266853	1.15407	0.896151	1.48621
FBLN2	-4.12142e-05	0.0632836	1.11359	0.994064	1.2475
CAVIN1	-0.0253595	0.00734931	1.2459	1.06089	1.46318
KCTD11	0.118316	0.0548219	1.32569	0.994191	1.76773
MAFB	-0.18627	0.289477	1.08533	0.93274	1.26289
PTPRC	-0.208333	0.351796	0.934315	0.809809	1.07796
ELK3	-0.171858	0.267924	1.13756	0.905623	1.4289
STAT2	0.164525	0.276064	1.15372	0.891979	1.49226
CD7	-0.0432797	0.878981	1.01203	0.867671	1.1804
PLEK	-0.252907	0.872983	0.989407	0.868309	1.12739
CAVIN3	-0.142187	0.0921214	1.14127	0.978606	1.33097
HAVCR2	-0.283631	0.839198	1.01709	0.863503	1.198
HLA-DQB1	-0.169469	0.997758	1.00017	0.890378	1.12349
CPVL	-0.172751	0.0654478	1.14123	0.991589	1.31346
LATS2	-0.0247736	0.00640158	1.37503	1.09367	1.72879
HEXA	-0.173955	0.683184	1.07169	0.768538	1.49442
S1PR1	-0.143089	0.154233	1.14598	0.950099	1.38225
BGN	-0.023984	0.0217786	1.15733	1.02152	1.31119
ISLR	-0.0239032	0.0483741	1.13667	1.00092	1.29083
TXNDC15	-0.269337	0.666363	1.07983	0.761602	1.53102
IL4I1	-0.0757754	0.406294	1.06416	0.918892	1.2324
PLAUR	-0.131562	0.263556	1.13928	0.90647	1.43189
SLFN5	-0.141527	0.971828	1.00321	0.839598	1.19871
GABARAPL1	-0.0715864	0.515881	1.08706	0.845066	1.39834
CARD16	-0.214569	0.2967	0.882281	0.697342	1.11627
GPNMB	-0.196807	0.274952	1.06482	0.951279	1.19191
MIR22HG	-0.0461916	0.984996	0.997738	0.788003	1.2633
PEA15	-0.0215197	0.0481909	1.34945	1.00239	1.81668
RGS19	-0.0211547	0.0140454	1.27279	1.04993	1.54294
PDLIM4	-0.02074	0.0105741	1.23089	1.04967	1.4434
NCF4	-0.0320692	0.93868	0.993223	0.83524	1.18109
ODF3B	0.0722183	0.589101	1.05421	0.870435	1.27678
GLIPR2	-0.227294	0.721181	0.965295	0.795086	1.17194
BATF	-0.0318558	0.176357	1.10396	0.956505	1.27415
ENO2	-0.0206269	0.00480159	1.26468	1.07425	1.48888
GBP4	-0.221815	0.0980959	0.892279	0.779562	1.02129
CRISPLD2	-0.113625	0.0966193	1.14184	0.976451	1.33525
WNT2	-0.129204	0.316822	0.914899	0.768675	1.08894
GBP1	-0.234393	0.135065	0.883299	0.750632	1.03941
VAMP2	0.0895792	0.159137	1.22879	0.922403	1.63695
FZD8	0.129026	0.516214	1.06982	0.872601	1.31162
TUBA1A	-0.109205	0.095085	1.15017	0.97592	1.35554
CSRP1	-0.141007	0.16659	1.19328	0.928975	1.53278
AGAP2-AS1	-0.0387792	0.0862981	1.18336	0.976268	1.43437
LMO4	-0.261479	0.299799	1.11434	0.908116	1.36739
SLC24A3	-0.0256606	0.509913	1.05786	0.894889	1.25052
A4GALT	-0.0172634	0.0238938	1.20719	1.02523	1.42144
MNDA	-0.260735	0.662377	0.96815	0.837225	1.11955
NKG7	-0.139034	0.702358	0.974384	0.852959	1.1131
ACTA2	-0.0161363	0.0143174	1.18504	1.0345	1.3575
MSR1	-0.334376	0.520066	1.04566	0.912662	1.19803
HLA-DPA1	-0.234371	0.601561	0.968565	0.859134	1.09193
GPX8	-0.26632	0.272354	1.10278	0.926022	1.31327
BASP1	-0.129713	0.693242	1.03094	0.886091	1.19947
FZD2	-0.0142761	0.0145372	1.26591	1.04778	1.52945
MT2A	-0.115945	0.586803	1.03931	0.904394	1.19435
ST5	0.112704	0.106908	1.26386	0.950751	1.68007
F13A1	-0.112175	0.196223	1.08344	0.959449	1.22346
CCDC71L	-0.0669728	0.794939	1.04061	0.770754	1.40495
THY1	-0.0141371	0.041405	1.18573	1.00666	1.39665
GPX7	-0.0938814	0.446398	1.07111	0.89751	1.27829
COL15A1	-0.0618718	0.255445	1.08777	0.940948	1.25751
APOD	-0.0119471	0.00118639	1.17968	1.06753	1.30361
PODXL	-0.0101199	0.024382	1.28116	1.03256	1.58962
DAPP1	-0.208681	0.134749	0.873602	0.731826	1.04284
SMARCA1	-0.00682432	0.0290406	1.19089	1.018	1.39314
FGR	-0.0988897	0.459529	1.06274	0.904468	1.24872
OLFML2B	-0.00624737	0.0345508	1.17498	1.01179	1.36449
FOXF2	0.0880926	0.974293	1.00297	0.837297	1.20143
SFRP4	-0.0658064	0.175464	1.0638	0.972754	1.16337
CDR2L	-0.00513689	0.0141841	1.2739	1.04982	1.5458
LRRC15	-0.0549365	0.788168	1.0194	0.886065	1.17281
ICAM2	-0.00491694	0.0136626	1.33159	1.06053	1.67194
MS4A4A	-0.273755	0.449946	1.05786	0.914235	1.22404
EHD2	-0.00418918	0.0183568	1.20168	1.03152	1.3999
GASK1B	-0.1955	0.33529	1.08226	0.921499	1.27107
IGFBP4	-0.000704983	0.0114865	1.33434	1.06691	1.66879
HSPB6	0.113927	0.292862	1.05576	0.954234	1.16809
CRABP2	0.00414343	0.00169297	1.18768	1.06675	1.32232
MIR200CHG	0.225988	0.3622	1.10529	0.891164	1.37087
LOXL2	0.00437123	0.0424633	1.21255	1.00657	1.46068
VIM	-0.148495	0.199766	1.11807	0.942717	1.32603
STAT5A	0.160732	0.411976	1.11661	0.857959	1.45323
CD93	-0.0583249	0.212716	1.11462	0.939733	1.32205
SNX18	-0.111442	0.923711	0.986668	0.749663	1.2986
LST1	-0.244993	0.655714	0.95947	0.799904	1.15087
IL3RA	0.0758531	0.244231	1.14432	0.912023	1.43577
MDFI	0.00834529	0.0347874	1.21901	1.01425	1.46509
TGM2	0.104241	0.682794	1.0357	0.875312	1.22549
MYL9	0.00940506	0.0288795	1.15122	1.01462	1.3062
TLN1	0.28556	0.114341	1.22838	0.951579	1.58571
CPXM1	0.0796958	0.114842	1.13537	0.969621	1.32944
ITPRIP	0.00961354	0.0276887	1.30561	1.02971	1.65544
B3GNT9	0.0910726	0.430002	1.11309	0.853041	1.45242
IL1B	-0.283232	0.935197	0.99499	0.881528	1.12306
SLCO3A1	0.211689	0.472716	1.07856	0.8774	1.32583
TNFAIP6	-0.305113	0.125861	1.11158	0.970765	1.27282
PLEKHF1	0.104269	0.0509523	1.25231	0.999069	1.56975
RASSF5	-0.10372	0.0984348	1.18459	0.968972	1.44819
GADD45B	0.00969678	0.00528397	1.35359	1.09419	1.67448
FLNC	0.0107449	0.0130764	1.15987	1.03167	1.30401
PPP1R18	0.0135751	0.02945	1.25418	1.02288	1.5378
LOC107987457	0.0135751	0.02945	1.25418	1.02288	1.5378
BACE1	0.167256	0.153906	1.19507	0.935427	1.52679
TGFB1	-0.0522718	0.0521008	1.1789	0.998504	1.39189
F2RL2	0.0164576	0.0416947	0.83701	0.705288	0.993331
COMP	0.0167159	0.0137363	1.11203	1.02196	1.21004
GJA4	0.018071	0.0104184	1.29048	1.06173	1.56852
TMEM132A	0.180545	0.0719399	1.23105	0.981635	1.54384
LOXL1	-0.0461462	0.102627	1.15804	0.970971	1.38114
COL11A1	-0.0967347	0.108845	1.09366	0.980288	1.22014
NR2F2	0.0436826	0.909258	0.986299	0.778002	1.25037
FSTL1	-0.166612	0.305969	1.09093	0.923494	1.28872
OSMR	-0.153065	0.431152	1.07081	0.903101	1.26967
DKK3	-0.117716	0.577768	1.05355	0.876769	1.26598
FBLIM1	0.22548	0.667524	1.07579	0.77083	1.5014
NXN	-0.126849	0.0523012	1.16874	0.998449	1.36808
SEMA7A	0.0199031	0.0470319	1.19864	1.00238	1.43333
COL5A2	-0.0908343	0.143706	1.10621	0.966215	1.26649
AEBP1	0.0206669	0.0345148	1.13709	1.00941	1.28092
COL3A1	-0.0924128	0.0763573	1.11643	0.988401	1.26104
BDKRB2	0.0109607	0.673921	0.948344	0.740753	1.21411
ADAMTS1	0.0227056	0.0163017	1.22196	1.03758	1.43909
ADAMTS12	-0.117847	0.182765	1.11476	0.950106	1.30795
FLT1	0.0246293	0.00713822	1.35861	1.08676	1.69846
THEMIS2	-0.0452689	0.409649	1.08694	0.891535	1.32518
SPOCK1	-0.176936	0.129137	1.09568	0.973711	1.23292
VAV1	0.0332256	0.43816	1.08284	0.885496	1.32416
FGFR1	0.0257625	0.0486371	1.19947	1.00109	1.43717
CYBB	-0.241184	0.440919	0.949778	0.833121	1.08277
SH3PXD2B	0.133771	0.600423	1.06645	0.83828	1.35673
CD34	0.052804	0.0861999	1.20408	0.973917	1.48864
HAPLN3	-0.133867	0.099952	1.14004	0.975227	1.3327
CD8A	-0.155007	0.397333	0.933725	0.796629	1.09441
SPARC	-0.173547	0.0768084	1.14356	0.985665	1.32675
ENPP2	-0.119661	0.198957	1.1162	0.943835	1.32004
TNFAIP2	0.0263946	0.026264	1.20569	1.02233	1.42195
FSTL3	0.0272254	0.000891301	1.29208	1.11082	1.50291
CSGALNACT2	-0.113729	0.314316	1.12048	0.897786	1.3984
IGFBP7	-0.18065	0.462728	1.06917	0.894388	1.2781
PIK3AP1	-0.259998	0.909758	1.00987	0.852171	1.19675
WASF1	0.027669	0.00538413	1.30733	1.08249	1.57889
MYOF	-0.1091	0.294415	1.11252	0.911472	1.35791
MAGEH1	-0.0835677	0.553582	1.05681	0.880249	1.26878
CES1	0.188753	0.379434	1.04176	0.950931	1.14126
DUSP1	-0.133121	0.253785	1.09213	0.938726	1.27061
SLCO2A1	0.0579343	0.74968	1.02846	0.865616	1.22194
C3orf36	0.0579343	0.74968	1.02846	0.865616	1.22194
RTN2	0.0290113	0.000190632	1.47983	1.20448	1.81812
PDGFRA	-0.073027	0.352141	0.920182	0.772279	1.09641
PPM1M	0.0292064	0.0158306	1.38267	1.0627	1.79898
COL4A1	0.0575739	0.0656517	1.18188	0.98924	1.41204
ILK	0.141216	0.0624395	1.29202	0.986777	1.69169
KANK2	0.114339	0.157801	1.16908	0.941249	1.45206
GNAI2	0.0323586	0.00527152	1.45062	1.11702	1.88386
RCAN1	-0.174196	0.522122	1.09448	0.830146	1.44297
EMILIN1	0.0991905	0.0509237	1.15176	0.999433	1.32731
MSRB3	-0.142418	0.191231	1.09857	0.954115	1.26489
TENT5C	-0.184319	0.104648	0.872861	0.740658	1.02866
SELPLG	-0.0998375	0.199206	1.11982	0.942138	1.33102
STX2	0.028302	0.753484	1.04238	0.804487	1.35063
SPSB1	0.0292478	0.724709	0.954447	0.736316	1.2372
CSF1R	-0.0699768	0.629486	1.03701	0.894663	1.20201
ADAM8	0.0331621	0.00504511	1.2524	1.0701	1.46576
RCBTB2	0.0928836	0.637916	1.06803	0.811971	1.40484
TNS1	0.0332525	0.0173172	1.16409	1.02717	1.31925
SVIL	0.150058	0.0573417	1.23029	0.993558	1.52343
KDR	0.0363062	0.299642	1.11875	0.904989	1.38301
FGL2	-0.298312	0.0727596	0.880432	0.766103	1.01182
SRGN	-0.369401	0.939697	1.00505	0.882115	1.14511
OLFML2A	0.116165	0.225094	1.14781	0.918628	1.43417
CHST11	-0.135246	0.0800391	1.17246	0.981138	1.40109
RBMS1	0.0246289	0.076709	1.1697	0.983329	1.39139
RDX	-0.0465699	0.190733	1.11322	0.94799	1.30726
RAB13	0.0417586	0.0706654	1.31595	0.977127	1.77226
PELO	-0.0760211	0.247867	1.29832	0.833819	2.02157
RARRES2	-0.00665361	0.223582	1.10073	0.943098	1.28472
COL6A1	0.0335351	0.0288977	1.17874	1.01707	1.3661
RGCC	-0.0113065	0.0692958	1.19368	0.986114	1.44493
SMAD7	0.282259	0.824276	1.02896	0.799775	1.32381
OLFM2	0.0338642	0.00302269	1.25979	1.08145	1.46754
VAT1	0.0346936	0.0067956	1.36215	1.08901	1.70381
IDO1	-0.196058	0.303166	0.941666	0.839866	1.05581
ITGAX	-0.00432585	0.335309	1.08054	0.923011	1.26495
MXRA5	-0.0367272	0.496869	1.04529	0.91991	1.18775
BEX4	-0.0135888	0.842017	1.01555	0.87255	1.18199
SOCS3	-0.131068	0.0537511	1.17529	0.997397	1.38492
COL1A1	0.03544	0.0340237	1.12981	1.00924	1.26477
PTGS1	-0.0577448	0.73311	0.96827	0.804464	1.16543
RTL8B	0.0396081	0.00780455	1.2868	1.06864	1.5495
MMRN2	0.0403424	0.0170385	1.26642	1.04307	1.5376
GMFG	-0.220116	0.848128	1.02015	0.831767	1.25119
LUM	-0.240282	0.595032	1.03248	0.917699	1.16161
CX3CL1	0.0404776	0.0247133	1.19299	1.02272	1.39161
NFIC	0.0344139	0.903022	1.01382	0.81292	1.26438
F2R	-0.135779	0.755084	0.968911	0.794518	1.18158
SOD2	-0.266728	0.924039	1.01126	0.803412	1.27287
CRIP2	0.041973	0.00324381	1.32552	1.09875	1.5991
GGT5	0.0442627	0.0256039	1.20718	1.02323	1.4242
MMP14	0.0455644	0.0280971	1.216	1.02124	1.4479
BCL6	0.0467069	0.0391079	1.26318	1.01174	1.5771
MGAT1	0.0391717	0.168357	1.27329	0.902886	1.79564
FHL3	0.0487304	0.00166835	1.37233	1.12657	1.6717
HTRA3	0.0509247	0.0326541	1.15606	1.01204	1.32057
LBH	0.0643122	0.0602204	1.20695	0.991946	1.46855
HSD17B14	0.0514158	0.0237073	1.25795	1.0311	1.5347
CRTC3	0.207347	0.710112	1.07513	0.733776	1.57529
P3H1	0.0514597	0.0116847	1.41871	1.081	1.8619
MERTK	0.134795	0.938523	0.99195	0.80776	1.21814
MMP3	-0.168066	0.074033	0.923287	0.845874	1.00778
PECAM1	-0.141858	0.312328	1.09936	0.914811	1.32115
DBN1	0.0514789	0.00012403	1.39887	1.17851	1.66043
MYLK	-0.122511	0.275325	1.08026	0.940345	1.241
COL5A1	0.0552798	0.0454048	1.15143	1.00289	1.32197
IL2RB	-0.0574475	0.125429	0.875213	0.738033	1.03789
FAP	-0.197446	0.160464	1.10535	0.961067	1.27129
HCK	-0.187466	0.939969	0.993942	0.848559	1.16423
C1orf216	0.0564568	0.0222254	1.41641	1.05097	1.90891
MYH10	0.0729689	0.0686786	1.16798	0.988178	1.3805
SEMA6B	0.0567058	0.0100101	1.28664	1.06208	1.55867
C3AR1	-0.229127	0.920049	1.00729	0.874108	1.16076
ANXA6	0.0575815	0.00239282	1.36783	1.11745	1.6743
EFEMP2	0.0576673	0.0247641	1.22355	1.02595	1.45922
PDGFRB	0.0629042	0.0373036	1.18742	1.01015	1.39579
CH25H	0.122435	0.242107	1.10684	0.933723	1.31205
ACTN1	0.0644246	0.00484932	1.51335	1.13433	2.01902
HPSE	-0.306607	0.91086	0.988201	0.802798	1.21642
CDKN1C	0.0654448	0.0177141	1.2242	1.03573	1.44696
TCEAL3	0.0296583	0.180534	1.14378	0.939618	1.3923
TMEM47	-0.192229	0.391129	1.07439	0.911891	1.26584
BHLHE41	-0.152251	0.708918	1.03222	0.873912	1.2192
SCARF2	0.0667277	0.0166764	1.21264	1.03556	1.42002
SUSD6	0.0368286	0.604703	1.07784	0.811501	1.43161
BMP1	0.144349	0.103255	1.24092	0.957135	1.60884
TMEM119	-0.00704414	0.990563	0.999015	0.848555	1.17615
FBLN1	0.0478543	0.073911	1.12167	0.988959	1.2722
COL12A1	-0.0478943	0.623017	1.03495	0.902464	1.18689
HLA-DQB2	-0.104954	0.844958	1.01278	0.891753	1.15023
PLK3	0.0669103	0.00414584	1.4998	1.1368	1.97872
MRC2	0.0675623	0.0352542	1.17306	1.01109	1.36098
MAF	-0.0822868	0.688598	1.0398	0.859124	1.25847
LPXN	-0.0932917	0.992276	1.00118	0.787904	1.2722
OLFML3	0.0414326	0.590109	1.04237	0.896298	1.21224
CD14	-0.118411	0.25425	1.09278	0.938188	1.27284
GALNT18	0.0679106	0.0039708	1.28088	1.08232	1.51587
COL6A2	0.0694777	0.0312406	1.16628	1.01395	1.34149
GSN	-0.00399199	0.502123	1.06598	0.884539	1.28463
2021-03-02	-0.0261922	0.190934	1.2223	0.90475	1.65131
CD79A	0.00534159	0.473851	0.960432	0.859977	1.07262
CCDC106	0.272994	0.684982	0.958626	0.78161	1.17573
P3H4	0.199995	0.0799306	1.23599	0.975044	1.56678
PRRX1	-0.244583	0.310157	1.07586	0.934174	1.23904
CD3E	-0.114169	0.281057	0.912656	0.772923	1.07765
LAMC1	0.070533	0.0286124	1.30635	1.02833	1.65953
AIF1	-0.280302	0.755348	0.974351	0.827437	1.14735
NPC2	-0.264218	0.105101	1.31262	0.94463	1.82397
C1R	-0.0446267	0.161312	1.11468	0.957576	1.29756
FHL1	-0.0612406	0.091901	1.13269	0.979911	1.30929
CST2	-0.0854787	0.0538911	1.12939	0.997966	1.27812
CDIP1	0.220332	0.271153	1.09571	0.931094	1.28943
PRCP	-0.178336	0.507089	1.09267	0.840957	1.41972
SPOCK2	-0.0149826	0.456774	1.07177	0.892936	1.28642
CPQ	-0.0849859	0.235762	1.12497	0.925979	1.36672
THBS1	-0.0357501	0.180312	1.11185	0.952107	1.2984
GPSM3	0.0141928	0.323201	1.11859	0.895587	1.39713
FMNL1	0.110114	0.218264	1.14228	0.924272	1.41172
PRDM1	-0.0981585	0.916582	1.01109	0.822497	1.24293
IGSF6	-0.295482	0.218525	0.896343	0.752959	1.06703
ITGB2	-0.11568	0.439575	1.05352	0.92305	1.20243
TNC	-0.0837969	0.275413	1.06533	0.950809	1.19365
NATD1	0.224071	0.560361	1.07248	0.847435	1.35728
MXRA8	0.0715409	0.0172754	1.20858	1.03405	1.41255
SMO	0.220639	0.205116	1.11771	0.940967	1.32764
LCP1	-0.185282	0.994337	1.0005	0.870812	1.14951
PLBD2	0.0959526	0.165248	1.20728	0.925249	1.57527
SNAI1	0.0727345	0.000749782	1.47708	1.17734	1.85315
SERPINB9	-0.10422	0.583035	1.06799	0.844443	1.35072
CCR1	-0.209408	0.835787	0.983022	0.836076	1.15579
FGD1	0.313932	0.186032	1.13471	0.940892	1.36844
C1orf54	-0.141743	0.237494	1.17925	0.897013	1.55028
MCAM	0.0734743	0.042892	1.23258	1.00671	1.50911
MT1E	-0.150966	0.686272	0.980237	0.889748	1.07993
DERL3	0.0703539	0.574737	0.957119	0.821254	1.11546
APOL4	-0.192992	0.267945	0.907817	0.765047	1.07723
CLIP3	0.0749352	0.0453584	1.20554	1.00387	1.44774
CTSD	0.0769694	0.0437401	1.29938	1.00738	1.67601
ZCCHC24	0.147103	0.135463	1.13438	0.961321	1.33859
ZBTB47	0.179559	0.595684	1.06394	0.846243	1.33763
PRF1	-0.115795	0.948925	0.995116	0.856678	1.15593
IL1R1	-0.144774	0.564268	1.05151	0.886459	1.24728
PLPPR2	0.0788776	0.025029	1.28994	1.03244	1.61167
YPEL3	0.237479	0.0809261	1.19989	0.97784	1.47237
C1QA	-0.151707	0.487441	1.0497	0.915399	1.20369
CLEC11A	0.0790321	0.0217941	1.23906	1.0317	1.48811
PFKFB3	0.0803998	0.00677491	1.41191	1.09994	1.81236
TPM2	0.0824248	0.00507923	1.22278	1.0623	1.40749
UBTD1	0.0861366	0.00813835	1.34504	1.07991	1.67527
C1RL	0.077416	0.0880631	1.32799	0.958597	1.83972
SPON2	0.0878865	0.00156735	1.33614	1.11645	1.59905
GREM1	-0.212694	0.507912	1.03764	0.930126	1.15759
CLU	0.0881965	0.00404096	1.19544	1.05846	1.35015
ID4	0.0303922	0.112297	1.12508	0.972767	1.30125
CCDC3	0.0234453	0.236847	1.14251	0.916202	1.42472
CLEC4A	-0.272081	0.213708	0.886543	0.733266	1.07186
SLAMF7	-0.17915	0.0814745	0.883758	0.769056	1.01557
RAI2	0.137657	0.19113	1.10255	0.952423	1.27634
DENND5A	0.0902577	0.0168075	1.31113	1.05004	1.63715
ALOX5AP	-0.305612	0.444853	1.06268	0.909228	1.24202
CSF1	-0.0223623	0.6698	1.04596	0.850776	1.28593
PODN	0.0924542	0.0475616	1.16132	1.00161	1.3465
RAI14	-0.0544666	0.054067	1.22223	0.996499	1.49908
CD248	0.0925942	0.00574228	1.23897	1.06421	1.44244
PTAFR	-0.229148	0.854799	1.01495	0.865817	1.18977
HCFC1R1	0.096972	0.0474174	1.40056	1.00385	1.95405
CDC42EP3	-0.077882	0.283932	1.14227	0.895575	1.45692
SHISA4	0.0978348	0.009572	1.26891	1.05971	1.5194
S100A8	-0.294104	0.238071	1.06679	0.958147	1.18776
MAB21L2	-0.0709108	0.106448	1.10982	0.977941	1.25948
HLA-DRA	-0.299906	0.269506	0.935339	0.830691	1.05317
JCHAIN	-0.153951	0.198903	0.95933	0.900445	1.02206
LIPA	-0.290385	0.929823	0.990292	0.797036	1.23041
ARMCX2	0.0228546	0.273893	1.10449	0.924366	1.31972
TMEM204	0.101134	0.03592	1.2378	1.01412	1.51081
CCDC69	-0.0995239	0.750417	1.02936	0.861256	1.23027
MRC1	-0.224547	0.811445	1.01529	0.896282	1.1501
CCDC80	-0.134182	0.110017	1.10525	0.977597	1.24957
RNASE6	-0.246796	0.289467	1.12234	0.906526	1.38954
DEPP1	-0.196412	0.161579	1.11529	0.957274	1.29938
IGFBP5	-0.00846112	0.275682	1.07213	0.945934	1.21517
SPON1	-0.215304	0.324509	1.05634	0.947222	1.17802
CD83	-0.0866343	0.187457	1.16771	0.927285	1.47048
PIAS3	0.0980778	0.0525086	1.31924	0.997	1.74563
SNN	0.101876	0.0205317	1.37638	1.0504	1.80353
ACKR3	0.186958	0.186666	1.13953	0.938708	1.38331
IGLL5	-0.0656406	0.506889	0.97232	0.894969	1.05636
SERPINH1	0.107346	0.022037	1.33363	1.04234	1.70634
MARVELD1	0.108514	0.0442276	1.28974	1.00659	1.65252
LDOC1	-0.00726909	0.171271	1.1341	0.947018	1.35815
RIN3	0.0793552	0.556747	0.927154	0.720446	1.19317
ARRB2	0.189107	0.442387	1.11969	0.839122	1.49407
ANGPTL2	-0.100872	0.171684	1.10499	0.957599	1.27507
SLC7A7	-0.205071	0.168385	1.14854	0.94311	1.39872
CLEC3B	0.0784575	0.425001	1.07503	0.899971	1.28413
SULF1	-0.158867	0.395649	1.05092	0.937133	1.17852
GPR183	-0.246474	0.688452	0.969458	0.833067	1.12818
FZD1	-0.0503579	0.352823	1.13078	0.872523	1.46549
GPR68	-0.0169706	0.537768	1.05876	0.882914	1.26964
CTSF	0.110853	0.0125553	1.23196	1.04583	1.45122
ARHGDIB	-0.217008	0.946037	1.00696	0.823828	1.23079
FNDC1	-0.0204712	0.131843	1.08735	0.975133	1.21249
COL1A2	-0.0358449	0.062573	1.1232	0.99392	1.26929
HOXD8	-0.211287	0.102416	1.15425	0.971712	1.37107
PDGFB	0.112229	0.0214955	1.29452	1.03882	1.61316
HLA-DQA1	-0.194705	0.701235	0.974728	0.855248	1.1109
CCL2	-0.266167	0.695839	1.02807	0.894852	1.18112
ABI3	-0.029123	0.975988	1.00317	0.816168	1.23303
ITM2A	-0.206154	0.195314	0.892736	0.751873	1.05999
NDST1	0.300748	0.0752491	1.28454	0.974842	1.69262
PDGFC	-0.15304	0.715412	1.03426	0.862958	1.23956
COL5A3	0.112919	0.00808477	1.24537	1.05871	1.46495
CTSO	-0.223255	0.173341	0.865033	0.702086	1.0658
DPT	-0.126107	0.383596	1.05164	0.939021	1.17777
LTBP2	0.0560952	0.27462	1.09075	0.933349	1.2747
MMP10	-0.130766	0.144668	0.903577	0.788488	1.03546
EVA1B	0.113034	0.0130187	1.27748	1.05296	1.54988
RAB3IL1	0.113883	0.00102597	1.37302	1.13629	1.65905
EDIL3	-0.199702	0.935942	0.993042	0.837569	1.17738
SAMSN1	-0.289275	0.376409	0.924055	0.775694	1.10079
LOC388813	-0.289275	0.376409	0.924055	0.775694	1.10079
CD27	0.0462908	0.844567	0.983711	0.834764	1.15923
CD300A	-0.197134	0.544524	1.05541	0.886485	1.25652
TNFAIP8L2	-0.142984	0.994898	0.999352	0.819194	1.21913
ZFP36L1	0.114075	0.0313137	1.29904	1.02374	1.64838
CHST14	0.115504	0.00255555	1.55566	1.16742	2.07303
KLF9	-0.174202	0.950301	1.006	0.833553	1.21412
TYROBP	-0.216917	0.685963	1.02834	0.898072	1.1775
NFKBIA	-0.16854	0.19881	1.21128	0.904212	1.62262
RUNX1	0.127472	0.0780573	1.25796	0.974556	1.62378
LOC100506403	0.127472	0.0780573	1.25796	0.974556	1.62378
CCL13	-0.23395	0.784005	1.01546	0.909936	1.13323
CYTIP	-0.214857	0.505985	0.939511	0.781714	1.12916
TRANK1	0.120055	0.803935	0.970304	0.764798	1.23103
LAPTM5	-0.235005	0.754713	1.02338	0.885245	1.18308
GPR137B	-0.226573	0.181536	1.20494	0.91662	1.58395
HEYL	0.119544	0.000103999	1.49893	1.22183	1.83887
PCDH18	-0.0102409	0.248902	0.89214	0.734813	1.08315
NID1	0.122361	0.0431894	1.21219	1.00591	1.46078
VSIG4	-0.218389	0.0977179	1.10747	0.981439	1.24969
INHBA	-0.156129	0.0891586	1.12338	0.982354	1.28466
TSPAN2	-0.126202	0.390312	1.06692	0.920337	1.23685
VWF	0.124537	0.0035305	1.27154	1.08203	1.49425
TP53INP2	0.160038	0.519341	0.938498	0.773719	1.13837
PDZRN3	0.0487556	0.19859	1.12847	0.938566	1.3568
PDLIM7	0.125605	0.00197711	1.36059	1.11945	1.65368
VAMP5	-0.128068	0.398112	1.07538	0.908558	1.27284
IL7R	-0.205246	0.290349	0.919456	0.786918	1.07432
LCK	-0.129311	0.691359	1.03133	0.885635	1.201
HOMER3	0.1282	4.02989e-05	1.50536	1.23834	1.82995
RENBP	0.128645	0.0204783	1.21562	1.03058	1.43388
VASN	0.129132	0.00801237	1.3014	1.07113	1.58119
CDKN2B	-0.105281	0.633472	1.04185	0.880293	1.23305
LRRC25	-0.139703	0.647409	1.04181	0.874086	1.24173
CD4	-0.110473	0.689769	0.968472	0.827508	1.13345
VCAN	-0.0908479	0.205446	1.09165	0.953089	1.25035
IRS1	0.0860483	0.123916	1.17122	0.957634	1.43244
PMP22	-0.270073	0.376371	1.08267	0.907958	1.291
PTPRU	-0.0289977	0.0702281	1.12069	0.990634	1.26781
THBD	-0.0895097	0.421425	1.08645	0.887603	1.32985
MMP11	0.129146	0.0127078	1.15693	1.0316	1.29748
A2M	0.0193579	0.310487	1.09023	0.922601	1.28831
MFNG	0.130013	0.0317649	1.25299	1.01988	1.53938
HSPG2	0.309164	0.0516632	1.16886	0.998875	1.36778
FPR1	-0.266595	0.606803	1.03439	0.909404	1.17656
ITGA9	0.131587	0.0308013	1.20406	1.01732	1.42508
ACP2	0.134409	0.0158557	1.54602	1.08511	2.20271
RFLNB	-0.0708381	0.328091	1.11653	0.895227	1.39253
NLGN2	0.136648	0.0117295	1.27232	1.055	1.5344
FLNA	0.138775	0.00100315	1.25818	1.09728	1.44268
CCL3	-0.231592	0.167587	1.1056	0.958686	1.27504
HCLS1	-0.10448	0.954598	0.994793	0.831162	1.19064
MAP7D1	0.140041	0.023417	1.3814	1.04467	1.82667
RAMP3	0.0400306	0.0602811	1.21977	0.991447	1.50066
PI4K2A	0.144535	0.0217313	1.58253	1.06931	2.34206
COL10A1	-0.178541	0.175621	1.06296	0.973067	1.16116
KLHL5	-0.127652	0.178256	1.14081	0.941696	1.38204
RGS5	-0.047704	0.928381	1.00777	0.851314	1.19297
VSIR	-0.021842	0.477071	1.08693	0.863787	1.36773
PKD2	-0.0150751	0.201333	1.13963	0.932597	1.39262
MFAP2	0.0684491	0.223611	1.09818	0.944429	1.27695
TRPV2	-0.0544055	0.146118	1.15216	0.95183	1.39466
PER1	0.146363	0.0424549	1.22785	1.00701	1.49713
ADGRA2	0.1464	0.0373571	1.20402	1.01093	1.43399
SLCO2B1	0.0895658	0.320302	1.11106	0.902686	1.36754
AMOTL2	0.343071	0.101079	1.24126	0.958657	1.60716
MAP4K4	0.149383	0.00351362	1.50074	1.14266	1.97104
DEGS1	-0.263346	0.346465	1.14077	0.867205	1.50064
ENG	0.125092	0.0519773	1.22018	0.998297	1.49137
EFEMP1	-0.0937054	0.122859	1.10594	0.973148	1.25684
ITGB5	0.151023	0.0441208	1.37784	1.00847	1.88249
TMC8	0.151471	0.00642928	1.30223	1.07696	1.57463
PRXL2C	-0.269786	0.903373	1.0172	0.772335	1.33971
SOCS1	-0.0752739	0.103735	0.875131	0.745234	1.02767
WARS	-0.206928	0.879856	1.01572	0.829718	1.24342
PDLIM3	-0.155782	0.165812	1.1122	0.956898	1.2927
GLIS2	0.153953	0.00433199	1.27372	1.07867	1.50405
ZBTB4	0.128257	0.153216	1.21222	0.930861	1.57862
LOX	-0.257337	0.336669	1.07584	0.92679	1.24887
PLVAP	0.155732	0.0377588	1.23369	1.01195	1.50401
GPC1	0.160018	0.000262606	1.38941	1.16446	1.65781
TRIB2	-0.1488	0.0649743	1.17116	0.990243	1.38513
DCN	-0.24407	0.826083	1.01416	0.894643	1.14963
AKR1B1	-0.0621298	0.926043	0.992222	0.841403	1.17007
PTGDS	0.0129046	0.115138	1.10771	0.975347	1.25804
SOX18	0.064266	0.177257	1.13824	0.943077	1.37379
FCER1G	-0.289224	0.921854	1.00691	0.87745	1.15547
RAP2B	-0.181769	0.728048	1.06414	0.749576	1.51072
APLNR	-0.0313372	0.276451	1.09391	0.930637	1.28582
RGS2	-0.265268	0.0842718	1.13416	0.983114	1.30841
LAMB1	0.160962	0.0155198	1.32932	1.05561	1.674
CD59	-0.325843	0.78181	1.04393	0.770093	1.41514
TNFRSF4	0.127834	0.283994	1.11681	0.91245	1.36693
ETS1	-0.0915367	0.67876	1.04065	0.861821	1.25658
PARVA	-0.0769136	0.253919	1.23192	0.86093	1.76277
CD40	-0.0229457	0.880734	0.987751	0.840872	1.16029
RTL8C	0.161127	0.00447974	1.27709	1.07888	1.51172
CORO1A	0.113663	0.17994	1.13838	0.941922	1.37582
S100A9	-0.199789	0.153977	1.08852	0.96871	1.22314
MGP	-0.142357	0.0771575	1.10715	0.988973	1.23945
CAV1	-0.236718	0.285461	1.10294	0.921449	1.32018
AMIGO2	-0.0522977	0.0643705	1.16322	0.99102	1.36534
PLTP	0.174552	0.37371	1.06514	0.92687	1.22405
ALOX5	-0.126467	0.177778	1.10498	0.955655	1.27763
HMOX1	-0.141534	0.309974	0.90403	0.744038	1.09843
GIMAP6	-0.182635	0.817433	0.977927	0.809105	1.18197
PALLD	-0.242743	0.878573	1.01472	0.841278	1.22392
SFXN3	0.163398	0.0476072	1.33001	1.00301	1.76361
C1S	-0.132286	0.530685	1.0455	0.909733	1.20153
ACVR1	-0.0185065	0.394599	1.17544	0.810177	1.70537
PLEKHO1	-0.119673	0.359738	1.09847	0.898467	1.34299
ANO1	-0.0831608	0.149445	1.10104	0.965971	1.255
EGFL7	0.164171	0.000500095	1.41385	1.16335	1.71828
VCL	-0.0640768	0.394441	1.11739	0.865486	1.44261
ACKR1	-0.0700696	0.0878334	1.1033	0.985533	1.23514
PIM1	0.0805705	0.0930358	1.23049	0.96597	1.56745
MFAP4	-0.000152094	0.460887	1.04645	0.927479	1.18069
LSP1	-0.0362967	0.44393	1.06835	0.901989	1.2654
COL4A2	0.171151	0.012786	1.25336	1.04922	1.49721
GUCY1B1	-0.206584	0.256272	1.10923	0.927459	1.32661
PRAF2	0.173246	0.0132801	1.33317	1.06178	1.67392
FAM219A	0.410648	0.0653407	1.32357	0.982354	1.7833
PLXND1	0.177782	0.00967722	1.28187	1.06205	1.5472
ICAM1	-0.112307	0.305903	1.0963	0.919372	1.30729
MYD88	0.0955971	0.886404	0.97318	0.670202	1.41313
SLAMF8	-0.173067	0.713004	0.972125	0.836177	1.13017
EDNRA	-0.050536	0.284096	1.09114	0.930186	1.27994
TSPAN4	0.0158722	0.0504133	1.22204	0.999639	1.49392
VKORC1	-0.041574	0.159073	1.29526	0.903599	1.85667
FAM167B	0.178502	0.00459622	1.4158	1.1132	1.80066
CYTH3	0.181297	0.0205112	1.38427	1.05137	1.82258
PLA2G7	-0.193091	0.962572	1.00382	0.855969	1.17721
BCL2A1	-0.372704	0.687274	1.02747	0.900451	1.17242
EVI2A	-0.381562	0.354753	0.926647	0.788571	1.0889
CLCF1	0.175988	0.0716296	1.24966	0.980582	1.59259
PLPP1	-0.0584278	0.30699	1.14354	0.884078	1.47915
SPHK1	-0.136571	0.0547966	1.15057	0.997121	1.32763
LRRC8A	0.181539	0.000636995	1.58769	1.21774	2.07005
IRF2BPL	0.18491	0.0304043	1.43987	1.03509	2.00294
NID2	0.0281441	0.233209	1.11905	0.930117	1.34635
HLA-DPB1	-0.190298	0.980142	1.00167	0.878265	1.14242
CD53	-0.23361	0.874556	0.989105	0.863331	1.1332
SH2B3	-0.0272772	0.832731	1.02687	0.802851	1.31341
TSPAN9	0.188343	0.000350782	1.62061	1.24369	2.11178
MYADM	0.0764045	0.0817655	1.19295	0.978003	1.45514
CALD1	-0.141431	0.173679	1.09853	0.959435	1.2578
TNFRSF18	0.0168518	0.993736	1.00074	0.832233	1.20336
CCL5	-0.184156	0.234802	0.92262	0.807832	1.05372
COL18A1	0.193935	0.00469051	1.27067	1.07627	1.50019
ADAMTS2	-0.0957529	0.247415	1.08213	0.946653	1.23701
TXNIP	-0.111365	0.859756	1.01648	0.847917	1.21855
WNT5A	-0.110121	0.503222	0.938128	0.778128	1.13103
RASL12	-0.0216669	0.296114	1.11341	0.910195	1.36199
MPEG1	-0.15049	0.268385	0.921734	0.797861	1.06484
C1QC	-0.123658	0.442508	1.05279	0.92325	1.20052
FKBP7	-0.182513	0.809987	0.969672	0.754396	1.24638
HIP1	0.197812	0.0221347	1.28799	1.03696	1.5998
ITPKB	0.201048	0.0137884	1.45643	1.07978	1.96447
NOTCH3	0.201724	0.00116856	1.33318	1.1207	1.58594
PIM2	0.0630927	0.734387	1.04294	0.818041	1.32968
CCN4	-0.155254	0.562306	1.04992	0.890424	1.23797
CNN3	-0.214675	0.962898	0.994786	0.798128	1.2399
FOLR2	-0.112041	0.148227	1.10126	0.966281	1.2551
NCF2	-0.24659	0.210193	1.09479	0.950189	1.2614
FKBP9	0.205018	0.0344172	1.43499	1.02685	2.00534
ARHGAP1	0.206489	0.0255409	1.48517	1.04957	2.10155
GM2A	-0.26434	0.867385	0.973934	0.714323	1.3279
FERMT2	-0.169265	0.214492	1.11222	0.940281	1.3156
FADS2	-0.0178713	0.0855272	1.11843	0.984468	1.27063
MAN2B1	0.207237	0.0330335	1.38542	1.02661	1.86964
EPAS1	0.0807177	0.78655	1.03422	0.810685	1.31939
CSPG4	0.208538	0.0119669	1.24891	1.05014	1.4853
SLC12A4	0.213045	0.0166506	1.36229	1.05769	1.75461
TPSB2	-0.0505447	0.694033	1.02518	0.905703	1.16042
ADAMDEC1	-0.0978816	0.746022	1.02	0.904799	1.14988
RAB31	-0.235852	0.4641	1.05236	0.917974	1.20641
ANXA5	-0.239528	0.136737	1.21431	0.940278	1.56821
ID1	0.211122	0.760385	0.982999	0.880431	1.09752
CPM	-0.209156	0.457982	0.931712	0.772964	1.12306
PKIG	-0.0203851	0.90674	1.01524	0.788243	1.30761
LIX1L	-0.166711	0.692594	1.04581	0.837566	1.30582
PDGFA	0.179566	0.743953	0.966119	0.785602	1.18811
ADGRF5	-0.0728509	0.226917	1.12996	0.926814	1.37764
NDEL1	-0.0704837	0.115354	1.37638	0.924789	2.0485
CPA3	-0.239873	0.190314	0.926122	0.82563	1.03885
MEGF6	0.217329	0.00565377	1.24885	1.06697	1.46172
RCN3	0.217337	0.0166236	1.23323	1.03881	1.46405
RTL8A	0.217369	0.016221	1.18204	1.03137	1.35473
CTSZ	0.230751	0.00735245	1.47206	1.10953	1.95306
LEF1	0.0415136	0.236969	1.11368	0.931673	1.33123
NAB2	0.237449	0.000557663	1.56329	1.21297	2.0148
ARHGAP30	0.00413968	0.614505	1.04683	0.876049	1.2509
COL7A1	0.229258	0.299864	1.08385	0.930804	1.26206
LGMN	-0.224166	0.0817381	1.26217	0.971096	1.64048
ARHGAP23	0.237459	0.0297142	1.22924	1.02052	1.48066
HLA-DRB5	-0.157453	0.501867	0.964695	0.868625	1.07139
CD37	-0.0107598	0.245148	1.10352	0.934621	1.30294
C1QTNF1	0.146456	0.101047	1.17271	0.969372	1.4187
SMPD1	0.148597	0.128968	1.20627	0.946892	1.53669
APOL3	-0.106673	0.730178	0.969628	0.813738	1.15538
RIPOR1	0.24072	0.00407015	1.4556	1.12668	1.88053
SGK1	-0.219222	0.939863	1.00787	0.822102	1.23562
UNC5B	0.089254	0.362614	1.09359	0.901997	1.32588
DTX3	0.241044	0.00555438	1.32623	1.0863	1.61915
CTSK	-0.187649	0.774256	1.02173	0.882148	1.18339
SELL	-0.194048	0.602266	1.04028	0.89671	1.20683
NR2F1	0.241709	0.0274693	1.22421	1.02272	1.4654
COL8A1	-0.0788818	0.12294	1.10352	0.973697	1.25065
CXCL12	-0.0454152	0.465634	1.05946	0.907195	1.23727
PBXIP1	0.24357	0.00169716	1.47859	1.1582	1.8876
ARHGEF17	0.244437	0.000356593	1.42721	1.17403	1.73499
TRIM8	0.193551	0.170482	1.2623	0.904702	1.76124
ARID5A	0.248336	0.00967107	1.40006	1.08502	1.80656
FADS3	0.250145	0.0326422	1.30001	1.02191	1.6538
PLN	-0.228429	0.270973	1.06556	0.95165	1.1931
CCL4	-0.323653	0.928968	0.993169	0.85423	1.15471
PLEKHA4	0.275081	0.142462	1.13016	0.959683	1.33092
HEG1	-0.0414738	0.309968	1.08885	0.923855	1.28331
SHC1	0.259346	0.0208244	1.55159	1.06903	2.25198
BMF	0.268502	0.60685	1.0632	0.841854	1.34275
ABHD4	-0.0483237	0.276903	1.15778	0.889064	1.50772
DAPK1	-0.132504	0.138523	1.11846	0.964473	1.29702
PIP4K2A	-0.106413	0.218643	1.19574	0.899374	1.58976
FADS1	-0.0624601	0.0987597	1.14684	0.974677	1.3494
NOS3	0.260445	0.00375864	1.36284	1.10537	1.68027
GNG11	-0.255141	0.587488	1.05758	0.86391	1.29467
TNS3	0.296252	0.395168	1.11523	0.867338	1.43396
ZNF362	0.264113	0.0438935	1.32221	1.00767	1.73493
LRIG1	0.271624	0.0385696	1.24586	1.01163	1.53433
KIRREL1	0.110999	0.0764362	1.18511	0.98212	1.43004
LAMB2	0.271731	0.00509375	1.32622	1.08847	1.61589
RAMP2	-0.00314255	0.0751523	1.20201	0.981517	1.47203
LY96	-0.349015	0.599468	1.04081	0.896479	1.20838
PLAU	-0.0757526	0.476835	1.06808	0.890844	1.28057
GLIPR1	-0.19795	0.142749	0.876351	0.734551	1.04552
CDK2AP1	-0.174097	0.102607	1.32981	0.944397	1.87252
ABTB1	0.277943	0.00472783	1.45231	1.12105	1.88147
PBX3	-0.0532334	0.26244	1.14449	0.903859	1.44919
LTBP3	0.282803	0.00032529	1.38103	1.15811	1.64687
CD86	-0.295484	0.682375	0.965614	0.816621	1.14179
CD99L2	0.283151	0.0199894	1.4104	1.05568	1.8843
TNS2	0.28866	0.0172695	1.32343	1.05079	1.66681
SORBS1	0.153907	0.584531	1.04365	0.895447	1.21639
RAB34	-0.125625	0.195892	1.12819	0.939726	1.35445
TBKBP1	0.29036	0.012291	1.33248	1.06432	1.6682
ANTXR1	-0.12076	0.332266	1.06274	0.939731	1.20186
DCHS1	0.29072	0.00963253	1.29474	1.06475	1.5744
SIPA1	0.291762	0.0136019	1.45159	1.07968	1.95161
VEGFB	0.293215	0.0274525	1.36828	1.03546	1.80808
IGFBP6	-0.0460391	0.0660801	1.14934	0.990797	1.33326
FILIP1L	-0.0649021	0.510222	1.0612	0.889224	1.26644
RASA3	0.110756	0.309099	1.0997	0.915672	1.32071
DRAM1	-0.297756	0.58188	0.934365	0.733792	1.18976
DOK2	-0.0915819	0.794562	0.977398	0.822888	1.16092
CXCR4	-0.207419	0.359064	1.07145	0.924529	1.24172
BCL9L	0.306682	0.0113092	1.36813	1.07348	1.74365
ASPN	-0.171626	0.109395	1.08982	0.980893	1.21085
PCED1B	0.181326	0.0645824	1.2308	0.987513	1.53402
WWC3	0.307934	0.00585951	1.43901	1.1108	1.86421
AHDC1	0.251746	0.0928177	1.24639	0.964068	1.61138
PACS1	0.321694	0.0284875	1.39393	1.03557	1.8763
MEF2D	0.334235	0.0230333	1.41883	1.04934	1.91841
HLA-DMB	-0.252659	0.67593	0.969678	0.839323	1.12028
ITGA11	0.00816299	0.112673	1.12378	0.972885	1.29807
HAS2	-0.0108847	0.517394	1.05928	0.889786	1.26107
COX7A1	-0.110135	0.109989	1.16561	0.965912	1.40659
CCL18	-0.231559	0.519901	1.02705	0.946852	1.11405
RUSC2	0.380901	0.0603262	1.24301	0.990599	1.55973
PXDC1	0.0541315	0.122542	1.19386	0.953411	1.49495
OSM	-0.151179	0.117713	1.10629	0.974786	1.25553
MS4A6A	-0.245174	0.54104	0.952338	0.814301	1.11378
ST3GAL2	0.341199	0.0453461	1.36977	1.00654	1.86407
BCAM	0.3504	7.09184e-06	1.45565	1.23565	1.71483
MDFIC	-0.170472	0.342861	1.08996	0.912243	1.30229
GALNS	0.364663	0.0173012	1.46519	1.06977	2.00676
HLA-DOA	-0.138926	0.738113	0.977362	0.854594	1.11777
FAM20C	0.0511042	0.101222	1.15285	0.972525	1.36662
CTSB	-0.19503	0.858332	1.02246	0.801174	1.30487
GJA1	-0.169883	0.470507	1.06763	0.89378	1.2753
MMP12	-0.283474	0.138036	0.928746	0.842312	1.02405
IL34	0.267637	0.927577	1.00827	0.844135	1.20433
LAMA5	0.369738	0.000590591	1.3116	1.12358	1.53109
ENTPD1	-0.15083	0.997606	1.0004	0.768887	1.30163
PDPN	-0.199506	0.829341	1.01762	0.868166	1.19281
MT1X	-0.119772	0.8243	0.980966	0.827891	1.16234
MMP9	-0.0461242	0.925548	0.994795	0.891655	1.10987
TCN2	-0.088937	0.26072	1.11447	0.922667	1.34613
SASH3	-0.076272	0.468597	0.939438	0.793408	1.11235
POSTN	-0.218265	0.103133	1.08993	0.98271	1.20884
CRY2	0.392056	0.000734158	1.84586	1.29324	2.63464
ZSWIM4	0.402449	0.0175734	1.41155	1.06202	1.87613
RAB23	-0.217226	0.883484	1.01685	0.813228	1.27145
RUNX3	0.0992999	0.133284	1.13182	0.962873	1.33042
GRK5	0.0718462	0.933875	1.01062	0.787403	1.29712
GPR34	-0.331142	0.154068	0.886498	0.751154	1.04623
MMP1	-0.277763	0.133417	0.936227	0.859024	1.02037
MICB	-0.105834	0.940133	1.00703	0.838704	1.20915
ROBO1	0.0668975	0.14129	1.13729	0.958139	1.34994
RAB11FIP5	0.244797	0.0589279	1.35841	0.988514	1.86672
GIMAP4	-0.222028	0.916849	0.990741	0.831996	1.17977
MSC	-0.0226311	0.248535	1.12257	0.922412	1.36616
THBS3	0.40873	0.000225576	1.57719	1.23804	2.00925
SGCE	-0.164488	0.139061	1.14777	0.956206	1.37771
HLA-DQA2	-0.127763	0.913768	0.994535	0.900623	1.09824
SYDE1	0.039216	0.079663	1.19864	0.978796	1.46786
C1QB	-0.162736	0.580394	1.03657	0.912625	1.17735
KLHDC8B	0.1015	0.0536751	1.24921	0.996487	1.56602
TBC1D2B	0.267251	0.757063	1.04496	0.790852	1.3807
NES	0.41031	0.00625344	1.24574	1.0642	1.45826
ACP5	-0.0647767	0.883201	1.01229	0.860045	1.19149
TNFRSF1A	0.0549341	0.92279	0.982386	0.685823	1.40719
CD52	-0.203067	0.713891	0.971665	0.833266	1.13305
LITAF	-0.174611	0.264836	0.840972	0.620247	1.14024
NCS1	0.0997878	0.23174	1.14392	0.917677	1.42594
SLC39A13	0.434657	0.00511943	1.60869	1.15323	2.24403
SEC14L1	0.164364	0.056633	1.33894	0.991791	1.80759
CITED2	-0.11406	0.463423	0.905521	0.69452	1.18063
LMOD1	-0.00833343	0.0536215	1.11552	0.998297	1.24651
TSPYL2	0.436066	3.36031e-05	1.78722	1.35834	2.3515
TREM2	-0.197283	0.152603	1.09435	0.967172	1.23825
SEMA4C	0.438206	0.000124455	1.60415	1.26011	2.04211
THBS2	-0.0856943	0.0505258	1.10636	0.999769	1.22432
PLA2G15	0.305193	0.0601355	1.40178	0.9857	1.9935
CXCL13	-0.268114	0.288228	0.94375	0.848117	1.05017
CST7	-0.0119327	0.508988	1.04851	0.910996	1.20678
HDAC7	0.450584	0.00163542	1.70896	1.22434	2.3854
CSF2RB	-0.109863	0.629313	0.962509	0.824177	1.12406
TPSAB1	-0.0714049	0.683299	0.974505	0.860798	1.10323
TPST1	-0.171041	0.098902	1.17701	0.969871	1.42838
PRNP	-0.098845	0.107587	1.17543	0.965374	1.43119
FOXF1	0.0736773	0.85928	1.01667	0.846868	1.22051
CLSTN3	0.480265	0.000102243	1.69517	1.29892	2.21229
SDS	-0.139365	0.120513	1.1532	0.963295	1.38054
