# Supplementary material for: Classification of colon adenocarcinoma based on immunological characterizations: Implications for prognosis and immunotherapy
Source: Front Immunol. 2022 Jul 27;13:934083. doi: 10.3389/fimmu.2022.934083 (PMC9363576; doi:10.3389/fimmu.2022.934083)
Supplement: Supplementary file 7 [file Table_11.xlsx]

## Sheet: tcga.darkolivegreen.module.cox
Supplementary Table S11. Cox survival regression analysis of genes in the darkolivegreen module
Tag	Cor	p.value	HR	Low.95.CI	High.95.CI
USP18	0.802857	0.514804	1.06513	0.880949	1.28781
FBXO6	0.566577	0.0818284	0.841571	0.69298	1.02202
STAT1	0.871418	0.423695	0.924604	0.763046	1.12037
IFIT5	0.751579	0.103777	0.832608	0.66771	1.03823
HLA-F	0.635035	0.739797	1.02715	0.876965	1.20305
DTX3L	0.744737	0.207634	0.842324	0.645013	1.09999
DDX58	0.804717	0.942108	0.991874	0.795834	1.2362
JAK2	0.70415	0.0894328	0.829342	0.668269	1.02924
BTN3A2	0.676376	0.665618	0.948797	0.747567	1.20419
PLAAT4	0.772835	0.300755	0.937328	0.829189	1.05957
IFI44	0.762985	0.572788	1.04264	0.90179	1.2055
PARP14	0.836995	0.557934	0.935322	0.747863	1.16977
HLA-B	0.589754	0.495124	0.937823	0.779869	1.12777
IFIH1	0.761107	0.890253	0.984383	0.787164	1.23101
HCP5	0.529577	0.893021	1.01193	0.851337	1.20281
OASL	0.667725	0.426502	0.932236	0.784178	1.10825
OPTN	0.634588	0.291433	1.17136	0.873125	1.57146
TRAFD1	0.694303	0.437648	1.15922	0.798243	1.68344
SP100	0.726362	0.923545	1.01408	0.762237	1.34912
ETV7	0.726374	0.110147	0.858254	0.711493	1.03529
UBE2L6	0.838711	0.104634	0.860598	0.717883	1.03168
PARP9	0.910233	0.236932	0.871912	0.694741	1.09426
SAMD9L	0.832209	0.227988	0.900812	0.760114	1.06755
IFIT2	0.830292	0.901162	1.01105	0.85012	1.20243
TRIM69	0.783342	0.443414	0.903021	0.695676	1.17216
IFIT3	0.913524	0.512832	0.951005	0.818168	1.10541
RNF213	0.645867	0.972251	0.996279	0.807518	1.22916
ISG20	0.643088	0.192977	1.15155	0.931146	1.42413
ZNFX1	0.535803	0.991979	1.00146	0.753087	1.33176
BIRC3	0.679967	0.200089	0.902316	0.771032	1.05595
ASPHD2	0.612602	0.331062	0.906883	0.744655	1.10445
ISG15	0.639622	0.0278536	1.17232	1.01745	1.35076
TAP2	0.750213	0.903615	1.01434	0.805525	1.27729
OAS3	0.793272	0.953504	1.0057	0.830865	1.21732
OAS2	0.858989	0.841707	1.01344	0.889021	1.15526
IFI27	0.525232	0.952444	0.99501	0.844163	1.17281
TRIM21	0.644234	0.504281	0.896249	0.649834	1.2361
CMPK2	0.842237	0.487955	0.93831	0.783788	1.12329
IFI35	0.682003	0.281039	1.1396	0.8986	1.44524
RSAD2	0.783238	0.766334	1.02349	0.878168	1.19286
LAMP3	0.674758	0.494942	1.06935	0.882048	1.29642
BATF2	0.665696	0.413	0.925926	0.770109	1.11327
NLRC5	0.69265	0.191255	0.866338	0.69861	1.07434
PSMB8	0.559931	0.662221	0.947989	0.745985	1.20469
HLA-A	0.427865	0.711627	0.962229	0.784552	1.18014
SECTM1	0.665299	0.826165	1.01453	0.891957	1.15396
BTN3A1	0.787743	0.287075	0.87532	0.684999	1.11852
IFIT1	0.705593	0.360357	1.06736	0.92821	1.22737
BST2	0.687769	0.212551	1.07347	0.960239	1.20006
HLA-E	0.775144	0.658873	1.06181	0.813589	1.38577
IRF7	0.583316	0.0256295	1.26928	1.02947	1.56496
APOL1	0.732013	0.284	0.923688	0.798835	1.06805
BTN3A3	0.771675	0.495279	0.92461	0.738108	1.15824
DHX58	0.647353	0.0945193	1.24824	0.962536	1.61874
B2M	0.69653	0.431019	0.91722	0.739724	1.13731
DDX60	0.827439	0.41001	0.926074	0.771431	1.11172
HERC6	0.752037	0.84085	0.977127	0.779598	1.22471
APOL6	0.745741	0.0465496	0.798982	0.640565	0.996577
HLA-C	0.636638	0.718006	0.964077	0.79046	1.17583
RTP4	0.725177	0.140868	0.866152	0.715373	1.04871
MX1	0.804215	0.291493	1.07558	0.939399	1.2315
SP140L	0.607446	0.461452	0.910202	0.708581	1.16919
RNF19B	0.604822	0.400617	0.883116	0.660905	1.18004
EPSTI1	0.639432	0.27497	0.914286	0.778413	1.07387
TAP1	0.811444	0.299805	0.906661	0.75336	1.09116
PARP12	0.719978	0.85557	1.02574	0.780151	1.34865
IFI6	0.660196	0.303919	1.06689	0.942994	1.20707
CASP10	0.606403	0.0231002	0.711797	0.530857	0.954411
PSMB9	0.722195	0.355614	0.921948	0.77593	1.09544
PSMB8-AS1	0.645861	0.637715	0.937519	0.716728	1.22632
HSH2D	0.62122	0.528075	1.10823	0.805357	1.52502
TNFSF10	0.650605	0.027247	0.765544	0.60391	0.970438
IRF1	0.815215	0.0638872	0.811865	0.65124	1.01211
SAMD9	0.758214	0.653202	0.961717	0.811143	1.14024
APOL2	0.786439	0.363036	0.905255	0.730503	1.12181
IL15RA	0.724638	0.500148	0.906597	0.681748	1.2056
