# Supplementary material for: Classification of colon adenocarcinoma based on immunological characterizations: Implications for prognosis and immunotherapy
Source: Front Immunol. 2022 Jul 27;13:934083. doi: 10.3389/fimmu.2022.934083 (PMC9363576; doi:10.3389/fimmu.2022.934083)
Supplement: Supplementary file 8 [file Table_2.xlsx]

## Sheet: gse39582.exp.immu.IOBR
Supplementary Table S2. The enrichment score of immune characteristics in GSE39582 dataset
Tag	CD_8_T_effector	DDR	APM	Immune_Checkpoint	CellCycle_Reg	Pan_F_TBRs	EMT1	EMT2	EMT3	Cell_cycle	Mismatch_Repair	Homologous_recombination	Nucleotide_excision_repair	DNA_replication	Base_excision_repair	TMEscoreA_CIR	TMEscoreB_CIR	CD8_Rooney_et_al	B_cells_Rooney_et_al	Treg_Rooney_et_al	Macrophages_Rooney_et_al	Neutrophils_Rooney_et_al	pDCs_Rooney_et_al	Co_stimulation_APC_Rooney_et_al	Co_stimulation_T_cell_Rooney_et_al	Co_inhibition_APC_Rooney_et_al	Co_inhibition_T_cell_Rooney_et_al	Type_I_IFN_Reponse_Rooney_et_al	MHC_Class_I	MHC_Class_II	T_cell_inflamed_GEP_Ayers_et_al	IFNG_signature_Ayers_et_al	MDSC_Wang_et_al	GPAGs	PPAGs	HLA_signature_gene	B_cells_Danaher_et_al	Cytotoxic_cells_Danaher_et_al	Mast_cells_Danaher_et_al	Neutrophils_Danaher_et_al	T_cells_Danaher_et_al	TIP_Release_of_cancer_cell_antigens	TIP_Cancer_antigen_presentation_1	TIP_Priming_and_activation_1	TIP_Priming_and_activation_2	TIP_Trafficking_of_immune_cells_to_tumors	TIP_Infiltration_of_immune_cells_into_tumors_1	TIP_Infiltration_of_immune_cells_into_tumors_2	TIP_Recognition_of_cancer_cells_by_T_cells_1
GSM971959	-0.00409509	0.258334	0.475907	-0.128833	0.153164	0.303823	0.367976	0.135054	0.261644	0.327598	0.403942	0.258813	0.365163	0.413418	0.39324	0.150846	-0.0718375	-0.0214729	-0.164122	-0.103308	0.0486305	0.0426837	0.0817177	-0.00943677	-0.12754	0.143644	-0.143048	0.192178	0.482453	0.126438	0.0840247	0.171008	0.100985	0.239178	0.298826	-0.0572036	-0.2243	-0.0485579	-0.100486	-0.0620776	-0.0745598	0.0870192	-0.0931213	-0.0672568	-0.125315	0.125619	0.312225	0.393135	-0.014211
GSM971960	0.0519127	0.239385	0.45655	-0.147668	0.22595	0.266818	0.290395	0.038694	0.177371	0.300216	0.366582	0.226954	0.350432	0.375438	0.356692	0.112195	0.0055506	0.12425	-0.0679699	-0.098954	0.0734437	0.0666409	0.113718	-0.0156595	-0.0604116	0.106344	-0.13527	0.132328	0.489937	0.212227	0.218273	0.146734	0.106006	0.192076	0.258943	-0.0135508	-0.0406441	0.0942149	0.167008	-0.147593	0.0151062	0.0712023	-0.10113	-0.0289893	-0.078681	0.14899	0.28041	0.377749	0.0103214
GSM971961	0.0504002	0.201166	0.493839	-0.04996	0.212759	0.374217	0.408137	0.288188	0.24381	0.258899	0.318996	0.172044	0.316616	0.300334	0.294543	0.148615	0.138645	0.0524051	-0.0812755	-0.125841	0.304577	0.156964	0.0831042	0.0269809	-0.0756236	0.149234	-0.0308663	0.316367	0.515726	0.292108	0.191272	0.164019	0.19109	0.247273	0.307098	0.0455228	-0.161416	0.025573	0.131342	0.0594909	-0.0565315	0.0995873	-0.0214818	0.00382197	-0.0472646	0.137593	0.369631	0.405617	0.0410973
GSM971962	0.23959	0.217752	0.502742	-0.0102311	0.220011	0.436766	0.381985	0.347285	0.334577	0.280555	0.329144	0.182441	0.324496	0.327724	0.329739	0.221114	0.250423	0.179258	-0.0729735	-0.0803046	0.207114	0.179261	0.122454	0.0600865	0.00169575	0.188105	0.00784482	0.346532	0.521826	0.220356	0.302811	0.389075	0.20194	0.301454	0.30678	0.0546357	-0.0955593	0.151348	0.223494	0.00992574	0.0428892	0.140938	-0.0386971	0.0294311	-0.0427868	0.25368	0.348685	0.377427	0.0962128
GSM971963	0.487459	0.237473	0.548726	0.20602	0.260712	0.375426	0.274177	0.16458	0.231954	0.292618	0.313496	0.209895	0.339424	0.336796	0.356645	0.365895	0.0499919	0.416932	-0.012116	-0.0457032	0.241012	0.215663	0.183073	0.148549	0.0859625	0.324697	0.199326	0.440228	0.560449	0.379194	0.487922	0.538288	0.265122	0.237733	0.2815	0.184265	0.0281333	0.478438	0.187472	0.0579459	0.213679	0.128714	0.0141512	0.156233	0.108385	0.28583	0.360944	0.383253	0.17695
GSM971964	0.0909115	0.250274	0.513047	-0.112336	0.231744	0.322776	0.316961	0.122776	0.199039	0.308586	0.371345	0.227774	0.350082	0.392026	0.36809	0.167284	0.0127612	0.110827	-0.123322	-0.10169	0.033454	0.0566618	0.0753433	-0.0489248	-0.0620002	0.170334	-0.114514	0.155543	0.527906	0.164095	0.181274	0.208343	0.114604	0.240495	0.287818	-0.0287112	-0.146378	0.076953	0.152809	-0.103479	-0.038636	0.100998	-0.0851677	-0.0370132	-0.0827094	0.141862	0.321474	0.411715	0.016592
GSM971965	0.0858382	0.21362	0.481162	-0.16768	0.229395	0.381355	0.336444	0.221484	0.243055	0.281558	0.334141	0.184353	0.33011	0.326734	0.334553	0.116168	0.0911786	0.0430126	-0.104746	-0.112758	0.111579	0.0871003	0.0784862	-0.039351	-0.0974723	0.0995043	-0.141021	0.193246	0.503701	0.197212	0.188815	0.261035	0.0990109	0.219551	0.302952	-0.0242773	-0.179244	0.0271467	0.172865	-0.121514	-0.0475774	0.103306	-0.078634	-0.0676578	-0.125254	0.132637	0.288933	0.343971	0.0102326
GSM971966	0.189162	0.258397	0.526001	-0.142184	0.223307	0.348996	0.318645	0.197253	0.145448	0.308372	0.372871	0.244155	0.363506	0.379661	0.355108	0.170095	0.0726792	0.186502	-0.127139	-0.124732	0.14407	0.0501572	0.0995063	0.0119024	-0.143223	0.115702	-0.141406	0.353936	0.538004	0.188741	0.186262	0.277581	0.110559	0.197175	0.303599	-0.0313198	-0.255403	0.111942	0.00976423	-0.00941656	-0.0971713	0.127341	-0.0719342	-0.0713575	-0.131635	0.128681	0.282932	0.317152	0.0159696
GSM971968	0.20963	0.215485	0.487702	-0.034387	0.184502	0.399977	0.344657	0.270694	0.262435	0.274603	0.335408	0.179341	0.3296	0.314599	0.327236	0.206173	0.160284	0.169798	-0.0597343	-0.107544	0.250337	0.182409	0.144742	0.0529692	-0.0527916	0.0795956	-0.0197863	0.372023	0.507489	0.277103	0.25554	0.334215	0.195497	0.236827	0.266778	0.049026	-0.17864	0.140008	0.166701	-0.0323835	-0.00319222	0.12583	-0.0429177	0.0104531	-0.0571513	0.163734	0.298472	0.283123	0.0351282
GSM971969	0.337884	0.237128	0.53491	0.0267202	0.243415	0.309227	0.293712	0.142847	0.18904	0.309373	0.360926	0.220314	0.353645	0.382996	0.372955	0.274267	0.00398768	0.310003	-0.0379559	-0.0841542	0.18191	0.166282	0.182306	-0.0331697	0.015758	0.254126	0.0505063	0.437712	0.55024	0.257252	0.393547	0.438659	0.183321	0.174399	0.255263	0.0912916	0.041864	0.310285	0.130899	-0.0142499	0.105301	0.109027	-0.0600097	0.0459899	0.00770839	0.24704	0.334153	0.357811	0.0779815
GSM971970	0.116315	0.251505	0.522958	-0.123318	0.226898	0.323816	0.313508	0.142952	0.191552	0.325356	0.38327	0.228769	0.369085	0.393123	0.380012	0.153096	-0.0739314	0.0514758	-0.179178	-0.136934	0.0523971	0.0263287	0.08653	-0.0281982	-0.13481	0.0512379	-0.112789	0.181836	0.53671	0.0836051	0.167483	0.255915	0.0796122	0.178025	0.301236	-0.0724116	-0.242563	0.0413785	-0.031839	-0.0674175	-0.0814943	0.104332	-0.104162	-0.0783508	-0.123801	0.131479	0.257331	0.302177	0.0292604
GSM971971	0.370807	0.243023	0.529266	0.0346929	0.244051	0.322843	0.296892	0.110137	0.170246	0.320322	0.364488	0.228704	0.356485	0.37525	0.37082	0.294635	-0.00602768	0.327152	-0.0727344	-0.0561405	0.15165	0.116784	0.179035	0.0292323	-0.000814856	0.232369	0.0317094	0.378184	0.53847	0.245422	0.389125	0.470269	0.184042	0.217383	0.285794	0.0738904	-0.124787	0.32222	0.0441729	-0.0506888	0.0846615	0.129983	-0.0552202	0.0469473	-0.00618314	0.251044	0.329571	0.363138	0.0876858
GSM971972	0.246458	0.231791	0.493333	-0.0663423	0.220944	0.358392	0.335011	0.21588	0.239029	0.311072	0.356408	0.219006	0.345685	0.376719	0.364443	0.184622	0.0257328	0.200035	-0.141616	-0.0870711	0.0889462	0.0441538	0.107785	-0.0200244	-0.079019	0.122096	-0.0857325	0.188778	0.509677	0.178046	0.270428	0.360183	0.0920995	0.159788	0.290154	-0.0153911	-0.186923	0.161565	0.0730827	-0.119416	0.00151742	0.116599	-0.100346	-0.0148514	-0.0404236	0.132369	0.273689	0.320085	0.0351598
GSM971973	0.142602	0.26037	0.467967	-0.14769	0.208568	0.299151	0.261905	0.0586134	0.0915004	0.309931	0.396811	0.239925	0.377365	0.392371	0.372882	0.156484	-0.034478	0.0738692	-0.162723	-0.129173	0.112746	0.0044942	0.0905372	-0.0528471	-0.0921929	-0.0494612	-0.15768	0.224417	0.497528	0.100499	0.119512	0.288924	0.0705694	0.167327	0.290173	-0.0714465	-0.267514	0.0311367	-0.237319	-0.0557867	-0.140512	0.134195	-0.103811	-0.0942402	-0.169859	0.11538	0.253447	0.301547	-0.0207849
GSM971974	-0.0206379	0.207236	0.480809	-0.135193	0.198442	0.360098	0.346356	0.21476	0.263759	0.271406	0.316168	0.1832	0.315597	0.320148	0.344664	0.0798423	0.0333169	-0.0368393	-0.126604	-0.0980985	0.0887392	0.0715988	0.0721664	0.0189906	-0.0663153	0.119884	-0.127131	0.178285	0.50566	0.133228	0.135545	0.159419	0.118398	0.208496	0.311346	-0.0215595	-0.20078	0.00483298	0.101566	-0.0886875	0.0157776	0.115791	-0.0961758	-0.0444593	-0.102017	0.12421	0.264525	0.332062	0.026559
GSM971975	0.125586	0.241063	0.50547	-0.0836125	0.231827	0.280776	0.315436	0.121375	0.223318	0.310603	0.362984	0.235443	0.335383	0.385839	0.367409	0.187271	-0.0479613	0.0883633	-0.124084	-0.0848209	0.0760501	0.0636408	0.125976	0.000835147	-0.0578986	0.10544	-0.0901948	0.105336	0.516504	0.209438	0.213212	0.261888	0.152001	0.195753	0.300653	-0.0184208	-0.154393	0.0827554	-0.0697614	0.111602	-0.0458994	0.113588	-0.0711516	-0.0231715	-0.0967064	0.172493	0.307128	0.403196	0.0418113
GSM971976	0.1111	0.264834	0.46607	-0.1831	0.200704	0.31047	0.288198	0.203209	0.196913	0.318565	0.354376	0.250166	0.346323	0.382726	0.369175	0.121759	-0.0132184	0.0559045	-0.157345	-0.119389	-0.0148782	-0.0230075	0.12529	-0.0550649	-0.125423	0.0694279	-0.194556	0.124706	0.467848	0.0938645	0.122311	0.224361	0.0552466	0.167783	0.291907	-0.0954038	-0.246012	0.00708922	-0.00509734	-0.116541	-0.0899989	0.0976895	-0.136645	-0.0951874	-0.158369	0.0744806	0.239183	0.333617	-0.0195463
GSM971977	0.270568	0.222733	0.497943	0.0153817	0.226177	0.410743	0.323863	0.277816	0.246473	0.288078	0.30889	0.20068	0.338236	0.340779	0.341557	0.249042	0.0954934	0.190622	-0.0990314	-0.097847	0.214421	0.169976	0.125649	0.058636	-0.0433712	0.143477	0.00877167	0.351201	0.515333	0.178878	0.320681	0.418872	0.198995	0.263514	0.316122	0.0560149	-0.147687	0.131359	0.14877	0.0583919	-0.00351016	0.136244	-0.040837	0.0227003	-0.00677897	0.248537	0.332586	0.355111	0.0787771
GSM971978	0.363607	0.258913	0.521884	0.00538116	0.246802	0.311968	0.302126	0.127019	0.202397	0.324167	0.357529	0.257796	0.358491	0.399662	0.388859	0.294009	0.00347777	0.29553	-0.111211	-0.0896633	0.148942	0.103862	0.117628	0.0315277	-0.0431228	0.169242	-0.0322473	0.299547	0.532635	0.259978	0.350023	0.463285	0.135603	0.199575	0.264497	0.0380484	-0.139758	0.295025	0.136746	-0.0504478	0.0192301	0.109121	-0.0808182	0.00804141	-0.0536157	0.205486	0.30751	0.360506	0.0567953
GSM971979	0.0891545	0.238833	0.484137	-0.112046	0.219471	0.371582	0.341218	0.24035	0.217116	0.310251	0.340712	0.218225	0.337975	0.372695	0.357529	0.197812	0.00994587	0.0266225	-0.175245	-0.117893	0.182566	0.178646	0.142591	0.00607878	-0.122895	0.108263	-0.102011	0.343376	0.494483	0.102797	0.13206	0.260204	0.17858	0.269656	0.337199	-0.0346748	-0.250242	0.00835068	0.058716	0.146718	-0.129475	0.133131	-0.062427	-0.0583822	-0.118251	0.204988	0.333589	0.382637	0.0241373
GSM971980	0.349347	0.19463	0.536401	-0.0309219	0.189774	0.317993	0.329723	0.194333	0.266821	0.261001	0.302694	0.164264	0.307892	0.293696	0.311545	0.265758	0.0609047	0.314476	-0.0520351	-0.0932544	0.147363	0.186711	0.118724	0.0635447	-0.0656853	0.194474	0.0205947	0.48309	0.549084	0.177206	0.37715	0.461918	0.175278	0.232805	0.310884	0.064575	-0.0902567	0.280179	0.218137	0.0285126	0.0519875	0.128544	-0.037541	0.0208143	-0.0345221	0.214963	0.326186	0.380664	0.0539133
GSM971981	0.369875	0.239732	0.520082	0.0674322	0.229241	0.374818	0.295341	0.194355	0.157324	0.307061	0.343181	0.208836	0.340635	0.367793	0.366097	0.295783	0.024442	0.296308	-0.0897375	-0.095011	0.209822	0.157116	0.142825	0.104239	-0.0137198	0.253159	0.0227394	0.337754	0.531197	0.250928	0.371277	0.495007	0.206471	0.215358	0.299554	0.0702595	-0.135454	0.306207	0.198778	0.0465132	0.0621412	0.126046	-0.0244511	0.0630103	0.00564935	0.17795	0.306987	0.320185	0.1218
GSM971982	0.34869	0.223752	0.535615	0.0558357	0.236813	0.386546	0.383244	0.254545	0.30011	0.299192	0.3208	0.196035	0.327243	0.329872	0.333048	0.317057	0.076605	0.298802	-0.108124	-0.0985363	0.264573	0.165551	0.131772	0.0951493	-0.040994	0.203401	0.0153614	0.454785	0.549757	0.17637	0.354281	0.462123	0.223499	0.248755	0.342791	0.0645656	-0.216995	0.299197	0.222776	0.107815	0.0327365	0.145966	-0.0216143	0.0472274	-0.00975604	0.243664	0.331569	0.37674	0.10464
GSM971983	0.346621	0.22874	0.508738	0.0412427	0.215744	0.364271	0.38011	0.218147	0.298443	0.305974	0.339513	0.202026	0.333282	0.360657	0.361861	0.313631	0.0638996	0.308287	-0.0405298	-0.0841531	0.215393	0.194551	0.146526	0.0503924	-0.00288946	0.195555	0.0328471	0.388528	0.530307	0.214783	0.378138	0.453749	0.222661	0.278297	0.308788	0.0944175	-0.0782927	0.301588	0.177124	0.143533	0.063718	0.138032	-0.0254392	0.0444379	-0.0164632	0.274902	0.375908	0.414426	0.0965389
GSM971984	0.339653	0.256151	0.526334	0.06362	0.243383	0.350462	0.311073	0.218104	0.213856	0.333671	0.37004	0.242159	0.360021	0.386662	0.37534	0.304073	0.0194669	0.290918	-0.0882386	-0.0906069	0.196781	0.101561	0.14157	0.0568505	-0.0353456	0.120247	0.0123835	0.261993	0.540811	0.254593	0.369184	0.455524	0.165617	0.196799	0.276806	0.0534126	-0.189508	0.290052	0.0290043	-0.0688379	0.0689129	0.142783	-0.0595636	0.0341919	-0.0278052	0.183169	0.3291	0.363764	0.0923938
GSM971985	0.111621	0.237475	0.502785	-0.131071	0.21891	0.271723	0.270241	0.0451135	0.192627	0.287036	0.346245	0.200018	0.346074	0.346355	0.343953	0.143361	-0.0194999	0.120539	-0.0724875	-0.0834793	0.0719285	0.0532793	0.0743518	-0.0241251	-0.052124	0.175157	-0.109511	0.226593	0.523924	0.173664	0.22612	0.273463	0.116994	0.196134	0.260349	-0.000603338	-0.109545	0.0956191	0.142959	-0.128515	0.0135672	0.0897192	-0.0624865	-0.0263135	-0.0757066	0.144502	0.272206	0.331993	0.0194043
GSM971986	0.288707	0.14763	0.50971	-0.0289825	0.127767	0.406378	0.339365	0.257428	0.250116	0.2203	0.276162	0.145167	0.286196	0.263187	0.305576	0.1383	0.0959773	0.24546	-0.0447383	-0.0673327	0.171751	0.143836	0.168232	-0.0249619	0.000766874	0.0918717	-0.0543782	0.244299	0.533036	0.206095	0.334323	0.443229	0.167997	0.2478	0.300947	0.0494025	-0.170622	0.13135	0.304771	0.00378277	0.0856136	0.0993103	-0.0702773	-0.00877509	-0.0613522	0.254138	0.326077	0.335871	0.0192213
GSM971987	0.136993	0.203212	0.485922	-0.0765411	0.16184	0.36027	0.34013	0.1531	0.250876	0.247446	0.309119	0.152531	0.319653	0.285381	0.301736	0.11702	0.229332	0.114264	-0.0482245	-0.102738	0.144958	0.150159	0.0520823	-0.0632543	-0.0243316	0.172702	-0.0345543	0.27045	0.515161	0.254963	0.286686	0.289191	0.114749	0.26594	0.264607	0.0490801	-0.022378	0.115339	0.351368	-0.153431	0.0550048	0.105161	-0.0724209	-0.00762874	-0.0623731	0.137683	0.287875	0.303919	0.00423375
GSM971988	0.0840396	0.20398	0.497346	-0.150449	0.166057	0.331966	0.3031	0.179343	0.249877	0.262806	0.325359	0.19665	0.322247	0.31484	0.336867	0.10785	0.0282217	0.0402866	-0.0784333	-0.103617	0.0914752	0.0533399	0.10744	0.0284728	-0.0916008	0.203182	-0.133251	0.470751	0.519203	0.173302	0.135609	0.268277	0.098197	0.210631	0.29044	-0.0252399	-0.193746	-0.0273014	0.0286455	-0.0818997	-0.071054	0.10111	-0.0680414	-0.0640438	-0.0939967	0.124124	0.262649	0.289258	-0.0158388
GSM971989	0.0445324	0.236569	0.503196	-0.136186	0.221592	0.286146	0.266496	0.0970902	0.190329	0.284367	0.341578	0.201551	0.336488	0.330983	0.343011	0.0983564	-0.0389215	0.035959	-0.127341	-0.140524	-0.00227597	0.0279297	0.0479118	-0.00477939	-0.100252	0.177121	-0.144576	0.282294	0.521474	0.142817	0.142705	0.208845	0.0569569	0.19154	0.279151	-0.0473772	-0.154268	0.00358914	0.0521011	-0.182741	-0.0555145	0.0893082	-0.0809773	-0.0621764	-0.132107	0.0616228	0.280871	0.32704	0.00481539
GSM971990	0.327284	0.251017	0.523626	-0.0129574	0.241516	0.289731	0.277164	0.130584	0.190902	0.314745	0.379331	0.217494	0.362278	0.389847	0.37728	0.272356	0.00490659	0.266928	-0.0579593	-0.0618956	0.133452	0.131932	0.117729	-0.0156546	-0.0358069	0.209844	-0.0229614	0.277874	0.54015	0.152347	0.341271	0.449345	0.163075	0.220714	0.282807	0.054445	-0.0629306	0.27307	0.241143	-0.0181765	0.0267866	0.120558	-0.0392363	0.00258407	-0.0483295	0.250388	0.349274	0.427936	0.0666269
GSM971991	0.294496	0.227061	0.509983	-0.0618723	0.227208	0.371023	0.378739	0.244796	0.233987	0.298856	0.361628	0.193649	0.344602	0.339829	0.338101	0.202016	0.0529271	0.264789	-0.108103	-0.0841502	0.132242	0.0572573	0.133865	0.01316	-0.0678543	0.126204	-0.096789	0.134978	0.530161	0.232604	0.311775	0.415823	0.16032	0.216037	0.29811	0.00640405	-0.212177	0.197526	-0.0406479	0.0358792	0.0114421	0.107632	-0.0701879	-0.0243402	-0.0772237	0.198448	0.317039	0.396079	0.0500128
GSM971992	0.182868	0.253273	0.504524	-0.0971464	0.258069	0.279879	0.282361	0.061762	0.161889	0.313072	0.375163	0.24618	0.348618	0.387219	0.367391	0.189315	-0.0496846	0.103052	-0.105782	-0.0973058	0.0949972	0.0606434	0.133136	-0.00285711	-0.0608689	0.127969	-0.102925	0.150691	0.523103	0.195127	0.228878	0.35972	0.104746	0.172443	0.288473	-0.00825489	-0.115113	0.0773715	0.0561737	-0.062483	-0.022086	0.0965407	-0.0915999	-0.036972	-0.103499	0.138237	0.296662	0.366629	0.0612383
GSM971993	0.27882	0.263627	0.518726	-0.0403092	0.22198	0.303553	0.300521	0.164311	0.181204	0.315759	0.381729	0.256486	0.36161	0.387513	0.373087	0.258768	0.00569498	0.219451	-0.0748244	-0.0797091	0.121735	0.14904	0.121596	0.00768571	-0.0178518	0.19138	-0.0454494	0.288241	0.534739	0.222901	0.321261	0.432029	0.165064	0.220324	0.287464	0.0334144	-0.0827074	0.18325	0.129759	-0.0240125	0.0172538	0.120906	-0.0647085	0.0146336	-0.0335945	0.24444	0.306972	0.365513	0.0675333
GSM971994	0.018549	0.246263	0.464192	-0.143705	0.243861	0.364196	0.314467	0.197613	0.226065	0.327844	0.367445	0.236515	0.358753	0.385054	0.370724	0.128726	0.0716783	0.0566174	-0.155701	-0.122309	0.0776034	0.0126889	0.0938031	-0.0340821	-0.145842	0.0590256	-0.160656	0.178849	0.480915	0.131154	0.1121	0.144161	0.0945405	0.214723	0.290731	-0.0617202	-0.216953	0.0769961	0.0690092	-0.106167	-0.08096	0.107829	-0.0984964	-0.0663139	-0.0860957	0.0398632	0.291017	0.383235	-0.0163638
GSM971995	0.218597	0.199965	0.509503	-0.102623	0.164872	0.334834	0.298348	0.170297	0.196734	0.257241	0.316257	0.168426	0.317959	0.315898	0.331381	0.146627	0.0774902	0.169383	-0.124812	-0.104906	0.110713	0.113295	0.114639	-0.056694	-0.0527992	0.180613	-0.0708406	0.295485	0.531314	0.177642	0.262599	0.348213	0.1269	0.188399	0.259216	0.0187325	-0.12683	0.186461	0.247509	-0.104012	-0.0113162	0.109025	-0.0919136	-0.0296288	-0.0749957	0.173239	0.278563	0.341127	-0.00217299
GSM971996	0.356592	0.213953	0.527452	0.0705584	0.185602	0.450875	0.366214	0.374258	0.327553	0.269379	0.328331	0.17375	0.330911	0.331885	0.340275	0.285936	0.193173	0.325189	-0.0840775	-0.0559717	0.239719	0.186357	0.143509	0.0856996	0.044371	0.181542	0.0510847	0.408358	0.54323	0.283584	0.396662	0.448341	0.230109	0.264814	0.309815	0.0993293	-0.141362	0.371828	0.308671	0.0515066	0.0759124	0.134999	-0.040219	0.0759598	-0.00361695	0.279534	0.345704	0.363526	0.108729
GSM971997	0.435239	0.239871	0.538305	0.0707477	0.205849	0.337796	0.292723	0.164319	0.207593	0.294181	0.360655	0.228187	0.342253	0.375306	0.35204	0.312244	0.038663	0.383352	0.123601	-0.0767474	0.1886	0.197375	0.179855	0.047553	0.0568587	0.159823	0.101058	0.410744	0.55283	0.307827	0.444918	0.50701	0.182091	0.243202	0.282186	0.157344	0.179211	0.425406	0.241595	-0.0555736	0.210113	0.115337	-0.026721	0.0973106	0.0480995	0.285704	0.362315	0.380631	0.0954598
GSM971998	0.216703	0.193974	0.506707	-0.132026	0.173922	0.328482	0.312209	0.16202	0.18075	0.265111	0.300423	0.175804	0.30977	0.303652	0.315365	0.13532	0.102526	0.175106	-0.110243	-0.099914	0.105677	0.160649	0.0963975	-0.0483508	-0.0779267	0.177283	-0.087214	0.342382	0.528923	0.18488	0.249088	0.353364	0.126677	0.207425	0.282482	0.013989	-0.111317	0.135273	0.244967	-0.104409	-0.0135935	0.109936	-0.0698372	-0.0485425	-0.0976174	0.140314	0.290407	0.357076	-0.0188598
GSM971999	0.290966	0.224932	0.508551	-0.0382612	0.231355	0.369108	0.360464	0.201721	0.248369	0.299568	0.356528	0.207423	0.335951	0.358907	0.34757	0.212648	0.108461	0.28619	-0.0496517	-0.0489907	0.158241	0.158637	0.152121	0.00417199	-0.0233072	0.153817	-0.0247277	0.336986	0.529862	0.19021	0.326706	0.366587	0.186467	0.279517	0.308817	0.0597199	-0.0319884	0.216889	0.221754	0.00221558	0.0399412	0.133195	-0.0529926	0.004976	-0.052014	0.22157	0.375886	0.427039	0.0540311
GSM972000	0.0767313	0.217511	0.456255	-0.137455	0.166024	0.360797	0.321534	0.157241	0.200422	0.284065	0.336209	0.201196	0.324038	0.340858	0.333151	0.085878	0.0326427	-0.0325421	-0.160311	-0.125192	0.155795	0.0315156	0.0434244	0.00436133	-0.0924108	0.0769248	-0.147078	0.18775	0.471576	0.232403	0.165748	0.294375	0.0660342	0.169541	0.285943	-0.0426185	-0.253998	-0.0241848	0.0103874	-0.100202	-0.0506526	0.0834969	-0.119001	-0.0556445	-0.119562	0.081511	0.256957	0.317109	0.00130578
GSM972001	0.206594	0.244616	0.500948	-0.117281	0.196507	0.289594	0.28677	0.04518	0.164606	0.298723	0.354638	0.233997	0.352297	0.370756	0.361667	0.172084	-0.0384582	0.18044	-0.0840016	-0.0849121	0.0787868	0.089899	0.131686	-0.0358507	-0.0554573	0.0917031	-0.103599	0.231929	0.518941	0.115412	0.259604	0.334603	0.0996527	0.188172	0.275597	-0.000465612	-0.0518708	0.141532	0.194144	-0.119207	0.0381756	0.0982139	-0.10749	-0.0270075	-0.0876218	0.148173	0.29136	0.373519	0.0133374
GSM972002	0.0419602	0.268278	0.513379	-0.152326	0.181666	0.302389	0.32806	0.170297	0.240862	0.323217	0.391491	0.25872	0.363314	0.406618	0.372445	0.164079	-0.00472251	-0.0161669	-0.14512	-0.141684	0.0718872	0.0561175	0.0531413	-0.0508348	-0.149079	-0.0245408	-0.144937	0.13991	0.531094	0.0475505	0.112868	0.212251	0.109595	0.231848	0.342949	-0.062202	-0.263414	-0.0418687	0.00349562	0.0196448	-0.103942	0.117109	-0.0749398	-0.0888923	-0.146018	0.154177	0.300998	0.401569	-0.0217396
GSM972004	0.209571	0.227527	0.483628	-0.137766	0.195602	0.325536	0.336673	0.170391	0.250788	0.290795	0.352214	0.20956	0.33902	0.354217	0.355049	0.164051	0.00259239	0.177683	-0.120505	-0.102789	0.0713565	0.0400267	0.0916754	0.000588636	-0.0612572	0.136255	-0.129589	0.160605	0.507778	0.137985	0.235212	0.336619	0.108997	0.199814	0.297905	-0.020222	-0.159244	0.143261	0.169272	-0.106598	0.0057943	0.0803348	-0.0976262	-0.0382881	-0.113972	0.149014	0.253544	0.323865	0.0127411
GSM972007	0.168207	0.194938	0.500346	-0.0969268	0.200162	0.429126	0.334155	0.291026	0.249642	0.254341	0.305642	0.167289	0.307019	0.285917	0.316632	0.139354	0.19911	0.109213	-0.0992033	-0.0797287	0.186754	0.136596	0.0880846	0.0652618	-0.0296153	0.201073	-0.0438259	0.42865	0.524405	0.269836	0.247987	0.328626	0.165913	0.235392	0.322725	0.041839	-0.184876	0.0961508	0.222065	-0.0602247	0.0498536	0.118088	-0.0421256	0.00560115	-0.078988	0.143948	0.299076	0.288998	0.0207305
GSM972008	0.116596	0.232213	0.516069	-0.0332187	0.229231	0.417169	0.377628	0.345161	0.25061	0.294732	0.366654	0.210481	0.359484	0.361076	0.359255	0.208154	0.11195	0.0586815	-0.144767	-0.112069	0.212498	0.180357	0.101078	0.0550349	-0.0900072	0.161573	-0.0492801	0.433423	0.532571	0.183282	0.174616	0.307791	0.203853	0.255871	0.358409	-0.00230755	-0.271127	0.0183258	-0.0968059	0.230321	-0.108989	0.151391	-0.0391112	-0.0187094	-0.0732258	0.176809	0.333524	0.368116	0.0579701
GSM972010	0.230328	0.237767	0.509454	-0.09797	0.193844	0.407093	0.354133	0.246828	0.2363	0.293283	0.368158	0.221233	0.346152	0.363938	0.348502	0.20771	0.11855	0.1848	-0.126215	-0.0976686	0.15726	0.0947521	0.0931854	0.0602948	-0.0868073	0.110021	-0.108329	0.185243	0.524334	0.158746	0.236623	0.364765	0.157305	0.255056	0.302415	-0.000182358	-0.228647	0.143192	0.117246	-0.00112546	-0.0197955	0.120399	-0.0887014	-0.0285177	-0.0957289	0.20677	0.331535	0.379556	0.0611318
GSM972011	0.268026	0.189563	0.501549	-0.0764222	0.212549	0.450045	0.382782	0.32742	0.320954	0.233764	0.303944	0.142324	0.312071	0.270773	0.286612	0.133477	0.232139	0.187628	-0.0120062	-0.121468	0.174344	0.16622	0.105328	0.0603572	-0.0465733	0.0644922	-0.0507125	0.441897	0.52615	0.196139	0.305675	0.402405	0.145742	0.287136	0.295338	0.039771	-0.0735435	0.125946	0.259643	-0.0643435	0.0226611	0.123361	-0.0583145	-0.00530778	-0.0892181	0.152828	0.316787	0.313705	0.0168425
GSM972012	0.138638	0.226901	0.510896	-0.119805	0.203606	0.309937	0.292321	0.0921276	0.189578	0.289729	0.348798	0.200966	0.343115	0.352009	0.350034	0.16558	-0.0405152	0.0146057	-0.153965	-0.0833393	0.0346958	0.0153144	0.080723	0.0301507	-0.0502883	0.190326	-0.135167	0.121576	0.529129	0.201298	0.208015	0.378998	0.123161	0.188662	0.311483	-0.0283756	-0.197555	0.0377036	-0.172945	-0.121083	-0.00450513	0.104593	-0.0733168	-0.0310361	-0.0908647	0.145126	0.304611	0.383632	0.0455137
GSM972013	-0.0205274	0.253936	0.492316	-0.172432	0.220552	0.384516	0.320305	0.214773	0.227536	0.310603	0.352435	0.239765	0.33952	0.359558	0.338344	0.115021	0.0747004	-0.0490389	-0.178942	-0.121651	0.0160421	0.0210083	0.0509621	-0.0194582	-0.13793	0.135929	-0.178176	0.18807	0.510038	0.0134893	0.0949077	0.163194	0.105187	0.226223	0.305429	-0.0925873	-0.259707	-0.060865	0.0487087	-0.0594865	-0.132777	0.10184	-0.0883562	-0.102611	-0.156292	0.134594	0.279661	0.383251	0.00384386
GSM972015	0.204317	0.251881	0.498485	-0.127641	0.253794	0.335108	0.306496	0.216564	0.164428	0.316525	0.344823	0.228293	0.35613	0.364169	0.370743	0.199485	-0.00574452	0.171398	-0.121512	-0.121997	0.11597	0.076991	0.110444	0.0597583	-0.140149	0.118489	-0.131131	0.311867	0.506254	0.0791684	0.230533	0.359189	0.107343	0.215967	0.315956	-0.0468864	-0.263011	0.138731	-0.0542124	-0.017386	-0.0921111	0.123059	-0.0617053	-0.0588372	-0.131623	0.127633	0.294021	0.326227	0.0475027
GSM972016	0.0903153	0.219535	0.523454	-0.108745	0.21206	0.375123	0.332812	0.237421	0.205644	0.29837	0.327417	0.212845	0.330039	0.35805	0.359293	0.174025	0.0672386	0.0439396	-0.094248	-0.104149	0.164683	0.124137	0.0697444	-0.00454128	-0.0559982	0.189841	-0.0826841	0.274889	0.538145	0.146881	0.194883	0.236478	0.150917	0.248787	0.313871	-0.00729822	-0.12966	0.0182711	0.135645	0.0659778	-0.0675995	0.117911	-0.0684237	-0.0298004	-0.101383	0.211321	0.333207	0.403127	0.0842457
GSM972017	0.163956	0.231716	0.505184	-0.0767609	0.225749	0.367831	0.297722	0.154074	0.21246	0.278173	0.336254	0.215722	0.336958	0.337631	0.357195	0.159332	-0.00112565	0.148839	-0.143349	-0.087548	0.154143	0.0647253	0.143776	0.0360308	-0.000502353	0.087487	-0.073989	0.283083	0.525959	0.143337	0.284948	0.308238	0.126787	0.167821	0.284885	0.012701	-0.184857	0.100035	0.0364752	-0.0289944	0.0219879	0.0989875	-0.0790993	0.00450826	-0.0795708	0.163938	0.278058	0.312137	0.0557897
GSM972018	0.245772	0.222582	0.520567	0.0266806	0.224289	0.33621	0.34914	0.203955	0.25204	0.28114	0.319673	0.191147	0.325371	0.323473	0.324861	0.223736	0.0400199	0.157039	-0.142249	-0.0895824	0.184384	0.167963	0.140028	0.00850245	-0.0294411	0.206984	-0.00637081	0.46049	0.537538	0.219899	0.316077	0.444321	0.194327	0.210538	0.295537	0.0367181	-0.209842	0.155993	-0.0324161	0.0849867	0.0153378	0.123155	-0.0504643	0.0151122	-0.0246095	0.219337	0.343706	0.369374	0.0729945
GSM972019	0.338044	0.215033	0.532548	-0.0273896	0.230597	0.398181	0.385498	0.277663	0.308878	0.279637	0.322805	0.177949	0.333132	0.32039	0.322848	0.261529	0.143079	0.273213	-0.00706445	-0.0668119	0.185104	0.16137	0.108659	0.0783912	-0.0210247	0.16363	-0.00598313	0.379486	0.546394	0.172711	0.381759	0.466332	0.155728	0.253089	0.301023	0.0803814	-0.0362227	0.225769	0.237078	-0.0853631	0.0920789	0.13561	-0.0589815	0.0426681	-0.0490076	0.20485	0.341233	0.381671	0.0655297
GSM972020	0.197131	0.229559	0.5139	-0.111311	0.232227	0.334738	0.332454	0.176923	0.222233	0.299402	0.344433	0.195855	0.342626	0.354522	0.33723	0.180244	0.0806688	0.162135	-0.0817893	-0.103311	0.0954647	0.119713	0.103174	-0.0106103	-0.0671641	0.144034	-0.107951	0.327279	0.527305	0.151235	0.260843	0.349217	0.161198	0.254545	0.28569	0.0165823	-0.0688532	0.120814	0.216209	-0.0633422	-0.00920954	0.11372	-0.0737244	-0.0319006	-0.084284	0.220898	0.322767	0.410447	0.0222481
GSM972021	0.049048	0.287801	0.466899	-0.149306	0.195513	0.258714	0.295756	0.127301	0.0789161	0.330478	0.405836	0.269035	0.383343	0.407975	0.377571	0.175504	0.00180423	-0.0134328	-0.199122	-0.18116	0.156566	-0.0431317	0.0306122	-0.11498	-0.153738	0.0986256	-0.169072	0.169685	0.475106	0.143328	0.153812	0.322231	0.0680451	0.175129	0.268034	-0.0705197	-0.205072	-0.0303516	-0.0961549	-0.141766	-0.116925	0.116899	-0.101134	-0.119293	-0.164902	0.0629561	0.303454	0.413023	-0.0130324
GSM972022	0.199022	0.228448	0.492501	-0.119111	0.215795	0.327474	0.30495	0.180625	0.218953	0.294999	0.355342	0.205452	0.335641	0.347635	0.3457	0.164075	0.0406831	0.126452	-0.0841266	-0.105869	0.1067	0.117508	0.094513	0.0453847	-0.0398726	0.0864517	-0.13012	0.250171	0.514677	0.238853	0.255685	0.363248	0.110591	0.199043	0.284168	0.00788194	-0.134457	0.133863	0.167044	-0.0593565	0.0141619	0.0913309	-0.0905688	-0.0219531	-0.102514	0.163099	0.294994	0.342947	0.0411836
GSM972023	-0.0233504	0.22871	0.490838	-0.148782	0.206654	0.37668	0.330621	0.202065	0.245985	0.292601	0.350466	0.204496	0.340903	0.356418	0.35441	0.128969	0.0747348	-0.0848996	-0.0666471	-0.120583	0.107571	0.0670662	0.0873504	-0.0106036	-0.10981	0.138555	-0.143138	0.209211	0.514083	0.161107	0.115613	0.185283	0.118724	0.240348	0.305884	-0.0172158	-0.0859872	-0.0561781	0.18176	-0.0644792	-0.0799968	0.112553	-0.0928647	-0.0620743	-0.12504	0.161041	0.283146	0.330383	0.0157871
GSM972024	0.0588155	0.263805	0.477058	-0.121917	0.188453	0.292786	0.301214	0.0947149	0.181584	0.312339	0.376778	0.269633	0.362975	0.405506	0.383508	0.125084	-0.0585932	0.0465691	-0.144866	-0.0807606	0.0277042	-0.0160186	0.138392	-0.0577055	-0.110373	0.0180332	-0.139974	0.100771	0.499024	0.0669394	0.138552	0.159704	0.0386934	0.183264	0.293695	-0.0738299	-0.164249	0.0129567	-0.0609225	-0.138483	-0.0690823	0.0837554	-0.103365	-0.0665391	-0.0876063	0.0759583	0.2721	0.373468	-0.0249111
GSM972025	0.129958	0.212556	0.499185	-0.147912	0.200338	0.297152	0.309369	0.145235	0.217375	0.265964	0.321421	0.164121	0.315926	0.307778	0.328381	0.115593	0.0225773	0.1037	-0.0934413	-0.0982182	0.0695445	0.0877995	0.0451607	-0.0209872	-0.0652974	0.174187	-0.136043	0.192462	0.521823	0.198938	0.196844	0.271723	0.107076	0.178409	0.269582	-0.0124957	-0.140038	0.0791379	0.0896215	-0.0788395	-0.00871693	0.0843029	-0.0704465	-0.0433731	-0.0944679	0.125312	0.251745	0.300325	0.0193268
GSM972026	0.26331	0.238787	0.520151	-0.0378905	0.247344	0.405054	0.3176	0.278992	0.269892	0.311762	0.360709	0.224522	0.362982	0.372741	0.362778	0.219401	0.170967	0.248379	-0.0849536	-0.123655	0.150101	0.157782	0.168481	-0.0227637	-0.106428	0.156877	-0.0331317	0.361185	0.535584	0.271878	0.268491	0.351322	0.175095	0.271684	0.311371	0.0176752	-0.186979	0.213276	0.212421	-0.0438188	-0.0342356	0.125028	-0.0501161	-0.0265004	-0.0683384	0.172863	0.332174	0.364077	0.00834006
GSM972027	0.00435415	0.230132	0.466973	-0.16355	0.229562	0.371511	0.306788	0.0883832	0.152064	0.308256	0.387194	0.231314	0.348038	0.38115	0.35366	0.0702381	0.0192298	0.0835671	-0.14265	-0.101788	0.0559984	-0.00894312	0.130086	-0.0156413	-0.116763	0.100049	-0.154748	0.0541963	0.493678	0.127309	0.082448	0.0640498	0.0716212	0.184974	0.302878	-0.077757	-0.2322	0.00701813	0.0847177	-0.117239	-0.101714	0.103579	-0.106638	-0.0832699	-0.138864	0.0401727	0.252609	0.315498	-0.00552641
GSM972028	0.212302	0.20195	0.506718	-0.116609	0.169621	0.342561	0.314792	0.134316	0.198332	0.271181	0.319601	0.204894	0.313414	0.326621	0.345473	0.13745	0.021616	0.212284	-0.0695805	-0.0845298	0.111168	0.121016	0.118246	0.00159053	-0.0558208	0.107907	-0.0941317	0.304644	0.529132	0.224217	0.249316	0.292568	0.157343	0.207556	0.295921	0.0322908	-0.102515	0.162289	0.212714	0.023714	0.0241595	0.0880293	-0.0875255	-0.0217372	-0.0880975	0.202876	0.306756	0.343341	0.014089
GSM972029	0.133885	0.196292	0.501287	-0.131523	0.181831	0.423137	0.354842	0.266651	0.288605	0.26083	0.315151	0.177537	0.30541	0.319522	0.329687	0.124486	0.156798	0.100843	-0.147578	-0.104688	0.115725	0.0555492	0.114234	0.00589179	-0.0743214	0.151483	-0.110249	0.277875	0.523806	0.147897	0.210581	0.265282	0.129376	0.248207	0.315955	-0.0142205	-0.270148	0.0770691	0.286517	-0.0614502	-0.0237776	0.103045	-0.0900264	-0.0455806	-0.115339	0.160973	0.296335	0.336714	0.0185796
GSM972030	0.0507173	0.212238	0.501382	-0.143829	0.209239	0.424949	0.339222	0.290173	0.263389	0.282002	0.342107	0.191877	0.313509	0.329078	0.329037	0.102757	0.139317	-0.000156782	-0.109233	-0.110742	0.085129	0.10177	0.0712466	0.0594323	-0.0922982	0.0452369	-0.123132	0.195379	0.52303	0.0908963	0.150277	0.230504	0.146233	0.289324	0.315459	-0.0275175	-0.210161	0.020835	0.116158	0.0256079	-0.0520635	0.122538	-0.0838258	-0.0368915	-0.12688	0.191868	0.283107	0.33563	0.0513584
GSM972031	0.083369	0.24468	0.483085	-0.160868	0.258735	0.327045	0.372338	0.210838	0.277131	0.286114	0.337707	0.232446	0.340377	0.345746	0.337783	0.100591	0.0436163	-0.0333495	-0.134392	-0.106247	0.0640924	0.0354824	0.0479258	-0.000331284	-0.0898564	0.0193053	-0.158711	0.163268	0.506395	0.083195	0.151592	0.307163	0.0623251	0.189647	0.294768	-0.054102	-0.194365	-0.0508482	0.123548	-0.156553	-0.0850732	0.0903215	-0.105487	-0.0670526	-0.1375	0.0844394	0.28556	0.359814	0.016396
GSM972032	0.0906556	0.247775	0.490368	-0.127462	0.212006	0.324683	0.350033	0.164828	0.252373	0.299867	0.348147	0.225722	0.340304	0.352833	0.3482	0.132476	0.0392288	0.070749	-0.133669	-0.110442	0.0858301	0.0589821	0.107469	-0.0272523	-0.0777764	0.108141	-0.143505	0.237493	0.513508	0.109698	0.197335	0.240068	0.0762181	0.205123	0.292489	-0.0437638	-0.218521	0.0482607	0.0476687	-0.115183	-0.0376232	0.0832584	-0.109443	-0.048566	-0.113034	0.116924	0.283061	0.366982	0.00343949
GSM972033	-0.0243297	0.241768	0.483263	-0.148141	0.239157	0.254072	0.27006	0.00570521	0.147436	0.283993	0.316361	0.230372	0.330784	0.333818	0.345882	0.0289421	-0.0806809	0.0011813	-0.140384	-0.11	-0.015711	-0.0371566	0.0754165	-0.0489328	-0.115796	0.0702986	-0.171722	0.0116936	0.500467	0.00808592	0.0711773	0.0924438	0.0037701	0.131959	0.279037	-0.0944317	-0.213451	-0.0432225	-0.0795527	-0.141564	-0.118471	0.0659104	-0.111149	-0.0971852	-0.137265	0.0208626	0.216045	0.317523	-0.0102191
GSM972034	0.0194272	0.229878	0.496345	-0.118302	0.216048	0.280124	0.280472	0.0569916	0.165948	0.290999	0.337262	0.215156	0.334038	0.352384	0.351451	0.11366	-0.0859428	-0.0299747	-0.109781	-0.0886389	-0.0118644	-0.0061299	0.108898	0.00445497	-0.10262	0.0406688	-0.143043	0.173752	0.515882	0.0767794	0.145186	0.273856	0.0830725	0.156694	0.289915	-0.0502676	-0.163083	-0.0341856	-0.117954	-0.113388	-0.053238	0.0896307	-0.0961966	-0.0573597	-0.110387	0.0839146	0.265166	0.333718	0.0160375
GSM972035	0.0589429	0.279712	0.50397	-0.140734	0.249581	0.242788	0.284721	0.0202782	0.145241	0.329912	0.399702	0.27402	0.376924	0.412648	0.378807	0.101803	-0.0888374	0.0134532	-0.137678	-0.105512	-0.00125248	-0.049945	0.096403	-0.0683834	-0.113595	-0.0447715	-0.174088	-0.0263408	0.52357	0.0250178	0.11151	0.202405	0.0296134	0.149788	0.2969	-0.0904337	-0.227811	-0.0214053	-0.118452	-0.119653	-0.098609	0.075725	-0.126724	-0.0887138	-0.107722	0.00457718	0.255685	0.348194	-0.0050789
GSM972036	0.0875299	0.225051	0.500054	-0.124604	0.205188	0.307153	0.299844	0.125538	0.2055	0.283469	0.332123	0.207393	0.332064	0.351122	0.342864	0.117801	-0.0135782	0.0284391	-0.121352	-0.0980062	0.0522258	0.0521685	0.123376	-0.000297731	-0.0699645	0.140385	-0.124348	0.325261	0.516451	0.0861352	0.188014	0.265917	0.081014	0.166556	0.318218	-0.0373177	-0.150093	0.0104864	-0.0484917	-0.110022	-0.0230881	0.0987747	-0.105242	-0.0358087	-0.0877949	0.0979646	0.24761	0.328199	0.0247636
GSM972037	0.127136	0.248081	0.51867	-0.111632	0.25855	0.269768	0.280588	0.0546287	0.16917	0.305384	0.36473	0.223187	0.355103	0.366178	0.371338	0.179505	-0.0766336	0.0651527	-0.109227	-0.103851	0.0727281	0.0455485	0.0741692	0.0392154	-0.0914984	0.146754	-0.116326	0.228286	0.533386	0.150911	0.192531	0.342644	0.116267	0.194744	0.30286	-0.0316602	-0.179027	0.0229775	0.0485325	-0.0734841	-0.0267425	0.116244	-0.0719657	-0.0368486	-0.0938207	0.122955	0.310671	0.365342	0.0522153
GSM972038	0.116986	0.253641	0.535562	-0.0773808	0.18627	0.312372	0.299866	0.0891077	0.170456	0.310521	0.372065	0.248637	0.353107	0.378267	0.353288	0.184825	0.00347393	0.0592105	-0.155239	-0.0997296	0.0987171	0.0704026	0.104896	-0.0278352	-0.0994367	0.136248	-0.101088	0.502107	0.550499	0.0852082	0.202291	0.292866	0.0983001	0.196476	0.293243	-0.0513693	-0.232841	0.0437711	-0.176554	-0.0943411	-0.0844565	0.110912	-0.0833638	-0.0561724	-0.0897435	0.138321	0.300884	0.356993	-0.00496255
GSM972040	0.070878	0.25213	0.473742	-0.161546	0.179627	0.326369	0.29754	0.181109	0.16759	0.310727	0.362979	0.222327	0.352055	0.369109	0.356591	0.138501	0.0366884	0.0147704	-0.144701	-0.123798	0.0742119	0.0595127	0.0716709	-0.0475884	-0.11245	0.0871289	-0.162093	0.189822	0.493744	0.115188	0.140435	0.252519	0.0854488	0.221147	0.293006	-0.0658811	-0.248239	-0.00960609	-0.112616	-0.133674	-0.068198	0.093792	-0.0927438	-0.0858824	-0.149331	0.12552	0.296046	0.38998	-0.0283283
GSM972041	0.10841	0.236388	0.500755	-0.158924	0.213013	0.349671	0.346372	0.211924	0.220003	0.295003	0.34922	0.216408	0.340374	0.345781	0.34709	0.130355	0.0555257	0.0494134	-0.148673	-0.108671	0.094895	0.0289792	0.081004	0.0296821	-0.131916	0.0793954	-0.180777	0.255441	0.520235	0.0540395	0.144968	0.26501	0.0881743	0.227285	0.287898	-0.0657046	-0.231677	-0.00628851	0.126008	-0.0851836	-0.0852691	0.117906	-0.107276	-0.0795504	-0.147201	0.133531	0.290874	0.378306	0.0135545
GSM972042	0.164011	0.238965	0.520973	-0.0788438	0.24063	0.24148	0.282359	0.0589696	0.154201	0.28884	0.343713	0.203815	0.341732	0.339519	0.350747	0.161118	-0.0310114	0.0710221	-0.0808329	-0.0661319	0.0938653	0.0994526	0.0653947	-0.0154701	-0.0605379	0.19689	-0.0843835	0.436663	0.537964	0.145235	0.215078	0.372771	0.117328	0.18027	0.264233	-0.00437965	-0.0663792	0.0531723	0.139003	-0.110358	-0.0378822	0.103238	-0.0770003	-0.0324302	-0.0839036	0.133033	0.275414	0.323405	0.0292956
GSM972044	-0.162842	0.274743	0.507356	-0.171595	0.173443	0.219564	0.268361	0.0869416	0.112856	0.313549	0.386309	0.241586	0.376204	0.389857	0.374294	0.077671	-0.0843972	-0.175752	-0.138665	-0.123547	0.0036856	0.00785884	-0.0082908	-0.0821672	-0.146721	-0.0146296	-0.169629	0.0644752	0.526647	-0.00163933	0.0446037	0.0627404	0.0672537	0.198456	0.266597	-0.0962385	-0.251118	-0.157466	-0.0789054	-0.0643844	-0.0992317	0.093721	-0.0981979	-0.108463	-0.170437	0.0549231	0.234757	0.295111	-0.0314029
GSM972046	0.281348	0.196041	0.464906	-0.106369	0.213278	0.333563	0.34802	0.163477	0.262545	0.250199	0.294573	0.145908	0.309067	0.27597	0.299104	0.150628	0.124475	0.287623	-0.0798856	-0.107846	0.19563	0.183963	0.144125	-0.0242867	-0.025871	0.125138	-0.0685472	0.29764	0.495001	0.250044	0.299871	0.309014	0.164232	0.256471	0.262367	0.0449003	-0.146281	0.219234	0.0966423	-0.0137039	0.0666618	0.112287	-0.0792332	-0.0128412	-0.075974	0.198049	0.323356	0.367983	0.0077637
GSM972047	0.0718875	0.257553	0.438554	-0.185617	0.258286	0.362433	0.30287	0.218156	0.217469	0.324182	0.375519	0.218793	0.35461	0.373053	0.35728	0.102836	0.0959401	0.152263	-0.137097	-0.123605	0.0503857	-0.000484525	0.0378121	0.0065569	-0.143883	-0.0254146	-0.191093	0.154472	0.451846	0.111144	0.113288	0.132827	0.0582923	0.210067	0.287133	-0.084874	-0.266598	0.057017	0.135366	-0.166128	-0.109601	0.121875	-0.135946	-0.109179	-0.191449	0.0506411	0.281044	0.380517	-0.00861551
GSM972049	-0.0717018	0.264239	0.498323	-0.140763	0.234019	0.256185	0.316261	0.110527	0.190307	0.304889	0.393675	0.274958	0.357419	0.38366	0.376423	0.10787	-0.0471646	-0.0297074	-0.0934092	-0.100027	0.0311682	-0.0200316	0.0538265	-0.0711745	-0.133598	-0.0369834	-0.162499	0.0722345	0.5154	0.0255088	0.0615991	0.0932805	0.0584211	0.198329	0.291642	-0.0966754	-0.243889	-0.038526	-0.119355	-0.145818	-0.0927893	0.0962933	-0.111269	-0.0981643	-0.158108	0.0915393	0.24995	0.313431	-0.0189672
GSM972050	-0.0541878	0.212735	0.469035	-0.1435	0.224092	0.297147	0.311473	0.0310941	0.193354	0.250647	0.320096	0.186882	0.325908	0.297844	0.324119	0.0538472	0.0266002	-0.0313897	-0.0776392	-0.0914964	0.0187669	0.0582181	0.0133773	-0.0150057	-0.0604672	0.111352	-0.124182	0.153473	0.496907	0.114921	0.147051	0.134622	0.0666415	0.217229	0.257237	-0.0169613	-0.0656415	-0.0195623	0.167005	-0.152365	-0.0134815	0.08311	-0.0865986	-0.033025	-0.0764001	0.101527	0.237093	0.290597	-0.0104609
GSM972052	0.193529	0.257223	0.51575	-0.106099	0.191563	0.354773	0.329091	0.211441	0.239254	0.307432	0.37436	0.2383	0.364131	0.384847	0.357377	0.196203	0.0688766	0.122504	-0.138711	-0.107104	0.0677924	0.0399591	0.138706	-0.00317407	-0.0836844	0.106634	-0.122392	0.393085	0.531999	0.128947	0.246615	0.376882	0.0916867	0.197855	0.294242	-0.0245039	-0.172217	0.104019	0.124536	-0.134788	-0.0441386	0.111352	-0.115923	-0.0487702	-0.115048	0.146107	0.301953	0.369945	-0.00868163
GSM972053	0.17141	0.273167	0.507981	-0.154376	0.217939	0.284938	0.295417	0.0686555	0.182133	0.309786	0.379858	0.269354	0.364369	0.395921	0.383467	0.165839	-0.0597287	0.0877433	-0.130352	-0.112114	0.00764483	-0.0462626	0.1149	-0.0305296	-0.116659	0.0355074	-0.172011	0.327657	0.527488	0.0100708	0.17738	0.333808	0.0315816	0.165255	0.279164	-0.0804066	-0.238284	0.0485378	-0.0236159	-0.152681	-0.0914308	0.0880792	-0.126559	-0.0827066	-0.146822	0.0760144	0.265704	0.351282	-0.0267249
GSM972054	0.188175	0.208665	0.513062	-0.0813346	0.23632	0.421555	0.364118	0.300518	0.301733	0.272857	0.315851	0.169016	0.325315	0.305342	0.319353	0.188072	0.192447	0.097557	-0.0743029	-0.102067	0.197158	0.170583	0.100659	0.0681166	-0.050617	0.161657	-0.0691378	0.328133	0.534903	0.238447	0.289512	0.380658	0.175843	0.259334	0.31248	0.0315215	-0.169546	0.153134	0.226415	0.0116835	-0.0177724	0.128242	-0.0636769	-0.00663123	-0.090831	0.223192	0.336541	0.37004	0.060389
GSM972055	0.276596	0.222196	0.528651	-0.0633623	0.228323	0.391565	0.304229	0.196757	0.187777	0.29214	0.364789	0.207616	0.342863	0.372884	0.377142	0.210895	0.0518772	0.264169	-0.158431	-0.0957972	0.162573	0.0745436	0.133974	0.0189803	-0.0607888	0.128459	-0.0704149	0.210831	0.543111	0.215201	0.312326	0.35642	0.160012	0.204703	0.304335	0.0167741	-0.224115	0.239458	0.0298255	-0.0304362	0.00361855	0.119749	-0.0571795	-0.00800704	-0.0778777	0.196408	0.310014	0.361146	0.0709978
GSM972056	0.195917	0.208372	0.497042	-0.106262	0.191888	0.329994	0.323515	0.176545	0.183571	0.297974	0.315196	0.197889	0.345624	0.353779	0.363992	0.169845	-0.0498656	0.148035	-0.133461	-0.0814507	0.0896902	0.0694627	0.104348	0.0194757	-0.0332855	0.122618	-0.107176	0.291531	0.498423	0.140128	0.239384	0.311203	0.117385	0.196504	0.313384	-0.0256998	-0.233564	0.140274	0.0670972	-0.0352443	-0.00328892	0.133772	-0.0687421	-0.0251404	-0.116273	0.201934	0.30946	0.352748	0.0622793
GSM972057	0.175295	0.240502	0.489027	-0.127067	0.226391	0.364349	0.30619	0.0661866	0.147794	0.312586	0.368932	0.213073	0.350562	0.390664	0.372093	0.136282	-0.0219686	0.153139	-0.145472	-0.102879	0.0508821	0.047758	0.107426	-0.0331218	-0.113572	0.0253738	-0.146635	0.0645612	0.504787	0.133982	0.198298	0.261333	0.122676	0.165761	0.302155	-0.0379815	-0.205531	0.0923814	0.067472	0.0137946	-0.0382045	0.0973245	-0.0904066	-0.0587291	-0.0792019	0.105256	0.268395	0.332812	0.0137416
GSM972058	0.318611	0.243386	0.529059	0.0228138	0.221887	0.371754	0.356986	0.257229	0.233207	0.314605	0.377004	0.234576	0.352809	0.385933	0.365775	0.2918	0.0327608	0.305404	-0.124711	-0.0927616	0.247009	0.201595	0.139305	0.0783316	-0.0366766	0.181771	0.00769058	0.408725	0.54119	0.216249	0.33351	0.410844	0.229306	0.27882	0.331638	0.0528452	-0.200128	0.285445	0.176279	0.196016	0.0260927	0.137399	-0.0128629	0.0313025	-0.0374457	0.297497	0.36082	0.387319	0.108043
GSM972059	0.362148	0.186097	0.510023	0.021911	0.212413	0.418472	0.329362	0.260647	0.241823	0.275941	0.321016	0.188792	0.325593	0.368032	0.370932	0.235228	0.0476926	0.349103	-0.0307241	-0.0684468	0.195857	0.154148	0.20641	0.0173314	0.0464551	0.102678	0.0249432	0.377478	0.527818	0.274303	0.391585	0.407335	0.214065	0.209147	0.314724	0.106333	0.0697139	0.345614	0.247953	0.132643	0.118042	0.129237	-0.0513181	0.0672337	-0.0142966	0.298592	0.363266	0.352315	0.11548
GSM972060	0.301967	0.235269	0.534243	-0.0367712	0.228685	0.359051	0.316402	0.190654	0.230874	0.309399	0.369695	0.212403	0.359045	0.374356	0.353097	0.217338	0.0605604	0.242159	-0.126841	-0.0936859	0.152437	0.119172	0.153268	0.0108011	-0.0394023	0.161283	-0.0543898	0.284208	0.549246	0.253798	0.339343	0.446187	0.135923	0.196938	0.289008	0.0240795	-0.245989	0.236501	0.147586	-0.0650535	0.0477473	0.111576	-0.0727795	0.00488166	-0.0595546	0.187729	0.327889	0.365016	0.0624957
GSM972061	0.154702	0.205576	0.511985	-0.0851927	0.203059	0.347428	0.311136	0.0796843	0.173063	0.276064	0.324786	0.203325	0.313855	0.349569	0.360667	0.121949	-0.0328491	0.156761	-0.124536	-0.07862	0.0687645	0.0531152	0.152094	-0.0148842	-0.0480345	0.0285544	-0.0755083	0.196033	0.528213	0.137377	0.236496	0.246955	0.113476	0.172232	0.309707	0.00779732	-0.142811	0.122206	-0.0464825	-0.00511649	0.00816196	0.0414835	-0.0878114	-0.0274059	-0.0711141	0.135997	0.271323	0.298448	0.040177
GSM972063	0.234597	0.23789	0.497252	-0.0613248	0.212529	0.368273	0.350509	0.241009	0.287822	0.30781	0.365086	0.202606	0.346621	0.368128	0.355373	0.217869	0.126009	0.177604	-0.0864894	-0.086676	0.188382	0.108308	0.109494	0.0134226	-0.0505412	0.161215	-0.0617177	0.276011	0.517153	0.240408	0.292429	0.397223	0.168795	0.243409	0.293442	0.023618	-0.151838	0.161575	0.235247	-0.0459304	-0.00943166	0.116795	-0.0506312	-0.00473885	-0.0610638	0.233684	0.342077	0.405233	0.0390054
GSM972065	0.202222	0.241199	0.493845	-0.0661354	0.217925	0.336845	0.345324	0.252088	0.263664	0.31766	0.373379	0.223106	0.349484	0.388188	0.362012	0.195715	0.0887629	0.161718	-0.111391	-0.0833204	0.13617	0.110458	0.120989	-0.0129	-0.0660741	0.130462	-0.0735719	0.242497	0.514918	0.182951	0.250222	0.341142	0.15948	0.254899	0.30277	0.000957037	-0.146518	0.0979346	0.220581	-0.032489	-0.00911366	0.111375	-0.079663	-0.0206311	-0.0668716	0.225848	0.344211	0.421985	0.0300997
GSM972067	0.266557	0.212416	0.519243	-0.072611	0.214132	0.411511	0.367032	0.268367	0.302413	0.297419	0.342563	0.186204	0.338652	0.363958	0.346104	0.190538	0.119714	0.2483	-0.0799296	-0.08809	0.156925	0.11183	0.137125	0.0354976	-0.0223644	0.07104	-0.0637409	0.303408	0.53643	0.238932	0.314481	0.378438	0.145191	0.218604	0.309639	0.0351314	-0.141262	0.228576	0.18891	-0.06076	0.0167083	0.107622	-0.0855419	0.0174927	-0.050831	0.192525	0.326538	0.370698	0.0448807
GSM972068	0.184225	0.196451	0.495427	-0.0246581	0.232045	0.418764	0.381266	0.311324	0.303882	0.271725	0.320727	0.143178	0.322223	0.317146	0.320545	0.190754	0.163222	0.174503	-0.0962554	-0.100933	0.291284	0.184485	0.112141	0.068031	-0.0375451	0.155996	-0.00935182	0.326404	0.519109	0.306313	0.260496	0.28952	0.208177	0.258393	0.313403	0.0632036	-0.189694	0.150317	0.235516	0.0250803	0.014773	0.114207	0.00255552	0.0237101	-0.0530354	0.196578	0.346394	0.345683	0.0743801
GSM972069	0.116909	0.257421	0.482748	-0.137792	0.215826	0.364974	0.329624	0.216575	0.238103	0.321795	0.369264	0.228082	0.360054	0.383645	0.365026	0.156832	0.082174	0.0902396	-0.129388	-0.107483	0.112619	0.0600827	0.104673	-0.00850328	-0.0906652	0.112037	-0.152854	0.190537	0.497869	0.117836	0.202609	0.267367	0.117211	0.220321	0.293859	-0.0304625	-0.167944	0.0681022	0.123842	-0.0366771	-0.0420184	0.105475	-0.0995939	-0.0479966	-0.0813316	0.15258	0.301432	0.380894	0.00414199
GSM972070	0.0795338	0.197097	0.49469	-0.112145	0.190064	0.326042	0.311894	0.163149	0.212042	0.256219	0.304246	0.158859	0.307998	0.288753	0.304637	0.0914918	0.118411	0.11189	-0.0798628	-0.0927916	0.145515	0.135871	0.0725641	-0.0347148	-0.0612899	0.218363	-0.0752785	0.346307	0.519125	0.234744	0.196192	0.229669	0.146672	0.235003	0.26582	0.0204446	-0.0686857	0.0815481	0.292369	-0.0897101	-0.0239545	0.107113	-0.0653913	-0.023881	-0.0502547	0.12045	0.290654	0.342746	0.01265
GSM972071	0.0378633	0.240522	0.492922	-0.115606	0.174335	0.329915	0.338248	0.24541	0.255938	0.306203	0.353967	0.219424	0.345854	0.363864	0.347854	0.140974	0.0997061	-0.0138331	-0.136382	-0.110522	0.174644	0.0667845	0.0911379	0.0113388	-0.109156	0.168307	-0.105789	0.357356	0.51322	0.154538	0.16196	0.261456	0.12305	0.239639	0.291756	-0.0356216	-0.264762	-0.00135969	0.148488	-0.0604922	-0.0708216	0.0999337	-0.092362	-0.0521183	-0.116917	0.165643	0.305189	0.370292	0.0118299
GSM972072	0.41393	0.249359	0.534855	0.0831797	0.223676	0.33945	0.337876	0.154679	0.171874	0.326649	0.370668	0.235057	0.365207	0.385585	0.36679	0.324113	0.0943074	0.367099	-0.0487169	-0.0840821	0.198532	0.171232	0.13218	0.0180093	-0.00706764	0.200813	0.0613879	0.431314	0.539902	0.238437	0.406044	0.494362	0.19585	0.269077	0.325589	0.0889343	-0.125886	0.372163	0.205238	0.000691379	0.109978	0.138374	-0.0190061	0.0504664	0.000371599	0.222259	0.361092	0.407119	0.0946939
GSM972073	0.306652	0.227106	0.521869	-0.0266898	0.242602	0.397184	0.360859	0.270115	0.295301	0.303632	0.352666	0.190985	0.345053	0.358626	0.345202	0.274628	0.127014	0.224058	-0.101666	-0.0894996	0.228153	0.17305	0.137618	0.0918347	-0.0179362	0.18113	-0.0308476	0.335633	0.536386	0.192895	0.335575	0.473403	0.207684	0.259448	0.307442	0.0587972	-0.130232	0.257757	0.269701	0.0729379	0.0304964	0.137903	-0.0358134	0.0400444	-0.0366759	0.243426	0.348186	0.381827	0.102408
GSM972074	0.243244	0.220643	0.489151	-0.0468879	0.202266	0.321287	0.309786	0.179721	0.21336	0.291377	0.344206	0.199388	0.33238	0.35406	0.342854	0.190586	0.0277078	0.183486	-0.0935495	-0.0875826	0.140046	0.112708	0.149741	0.0292436	-0.0228763	0.185802	-0.0623018	0.249487	0.514803	0.252997	0.302851	0.383105	0.155532	0.218982	0.285638	0.029041	-0.11154	0.160007	0.0214263	-0.00211686	0.0458918	0.0876022	-0.0505522	0.00581009	-0.0649021	0.197662	0.326117	0.37994	0.0520886
GSM972075	0.307804	0.256045	0.502985	-0.018128	0.226452	0.297237	0.312332	0.114073	0.158896	0.326705	0.376258	0.240873	0.364915	0.394625	0.364772	0.264282	-0.0105865	0.251608	-0.107811	-0.0991152	0.195577	0.100732	0.13753	0.013206	-0.0526915	0.19091	-0.034579	0.170983	0.509094	0.171227	0.340234	0.408549	0.142893	0.196596	0.293869	0.0365098	-0.173743	0.259825	0.0731995	-0.0374019	0.0399841	0.111046	-0.0709342	0.0134611	-0.00700163	0.159091	0.321405	0.357512	0.0662304
GSM972076	0.354533	0.237814	0.50874	0.0350218	0.21446	0.391755	0.315856	0.274747	0.28234	0.30897	0.370593	0.210861	0.344037	0.378198	0.350006	0.291431	0.111314	0.303135	-0.107065	-0.0966917	0.225353	0.135969	0.114843	0.0446279	-0.0534459	0.144321	0.0274648	0.328997	0.519571	0.185639	0.359215	0.461929	0.184325	0.244636	0.301087	0.0546421	-0.206412	0.323596	0.147873	0.0116338	0.0352785	0.130786	-0.0445837	0.0299241	-0.0238774	0.223486	0.323082	0.367026	0.0891418
GSM972077	0.142534	0.15904	0.490676	-0.0370225	0.205179	0.409632	0.37443	0.241659	0.297807	0.246036	0.277837	0.147514	0.28461	0.314544	0.358477	0.138232	0.0806712	0.175553	-0.0848782	-0.0629505	0.174944	0.116041	0.160477	0.0245508	0.00321123	0.0998541	-0.0197797	0.191804	0.515607	0.26548	0.268312	0.214868	0.156026	0.223304	0.298965	0.0598466	-0.0482167	0.197276	0.259977	0.0144778	0.0493742	0.075604	-0.0594438	0.0236859	-0.0488062	0.186928	0.349855	0.37666	0.0907806
GSM972078	0.143025	0.223577	0.499343	-0.115967	0.198973	0.395654	0.362937	0.262232	0.302268	0.30759	0.355688	0.186751	0.34272	0.358562	0.358164	0.172004	0.118286	0.0552248	-0.15581	-0.10171	0.144376	0.0869836	0.104228	-0.00686732	-0.080168	0.182647	-0.105933	0.288015	0.515384	0.174652	0.210252	0.368952	0.155816	0.252537	0.309488	-0.0227181	-0.235188	0.0590458	0.215167	-0.00249812	-0.0618524	0.122458	-0.0775942	-0.0493143	-0.111492	0.188402	0.329132	0.405366	0.0127066
GSM972079	0.292673	0.179174	0.531041	0.0475167	0.210823	0.426065	0.320262	0.230395	0.231255	0.263221	0.310091	0.182494	0.302357	0.344027	0.365225	0.213174	0.0865284	0.325553	-0.0880135	-0.0607921	0.182144	0.158405	0.206591	-0.00389161	0.00907487	0.130005	0.0486573	0.303003	0.546872	0.259242	0.351651	0.317342	0.205974	0.244368	0.313005	0.0866317	-0.069474	0.315963	0.262141	0.126792	0.0721628	0.104717	-0.0507076	0.0499567	0.00667822	0.262845	0.359855	0.380475	0.0960812
GSM972080	0.157537	0.238149	0.520504	-0.0751906	0.237862	0.352634	0.335889	0.25141	0.252019	0.311951	0.350759	0.213627	0.345459	0.38014	0.3584	0.217317	0.0490237	0.0590259	-0.0922936	-0.0908668	0.20545	0.12148	0.0684944	-0.00525428	-0.0842771	0.198325	-0.0739765	0.313537	0.537969	0.218795	0.207311	0.368186	0.171062	0.241129	0.313247	-0.00180282	-0.203724	0.0759451	0.119029	0.0558949	-0.0525291	0.123557	-0.0388715	-0.0355995	-0.0901314	0.210041	0.327335	0.387515	0.0458853
GSM972081	0.137541	0.230797	0.499894	-0.11781	0.208718	0.343779	0.311224	0.198072	0.207489	0.307343	0.363567	0.212627	0.341268	0.37611	0.360022	0.145725	0.0808647	0.111819	-0.0977622	-0.0986256	0.0726971	0.0811014	0.133486	-0.0377428	-0.0919584	0.15563	-0.113152	0.374663	0.521106	0.140691	0.216755	0.279216	0.124365	0.22555	0.298828	-0.0119061	-0.103509	0.0747603	-0.0385657	-0.0606458	-0.0208526	0.105197	-0.0822036	-0.0609286	-0.106029	0.167509	0.320968	0.395857	0.0118973
GSM972082	0.198679	0.213316	0.511234	-0.0858998	0.21623	0.415598	0.37433	0.303966	0.310769	0.294153	0.348845	0.179781	0.337827	0.358811	0.346619	0.184366	0.176387	0.205079	-0.0754273	-0.111058	0.170926	0.119295	0.0989036	-0.00152223	-0.0378093	0.0996772	-0.0744622	0.241991	0.530969	0.204839	0.304866	0.312135	0.193508	0.30592	0.31631	0.0327741	-0.12095	0.203269	0.251801	0.00178559	0.0360835	0.123659	-0.0440576	-0.0129911	-0.087518	0.25262	0.338361	0.40767	0.0509348
GSM972083	0.249005	0.221364	0.51304	-0.0429909	0.220593	0.351834	0.334021	0.210174	0.232675	0.296545	0.352643	0.200978	0.330838	0.358634	0.358349	0.217959	0.0328186	0.181294	-0.0716017	-0.0954952	0.143506	0.139091	0.0995502	0.019868	-0.0237868	0.167715	-0.0561827	0.337779	0.52942	0.205525	0.333196	0.432897	0.162169	0.200594	0.286034	0.0401539	-0.11596	0.164273	0.111655	0.0291513	0.0797311	0.120489	-0.056457	-0.00259055	-0.0664639	0.21728	0.317214	0.354334	0.063833
GSM972084	0.202928	0.193874	0.496069	-0.0694364	0.179444	0.375084	0.327135	0.17363	0.2382	0.263756	0.315341	0.167903	0.31436	0.305026	0.307984	0.160302	0.223406	0.200515	0.0192646	-0.0813926	0.154476	0.171326	0.0996762	-0.039264	-0.0133801	0.192457	-0.0331177	0.306962	0.519647	0.237496	0.32917	0.324677	0.186013	0.311686	0.263654	0.0792631	0.106428	0.184782	0.310416	-0.0331708	0.0940584	0.112584	-0.0484871	0.00359995	-0.0446034	0.234224	0.308618	0.341894	0.0248729
GSM972085	0.20221	0.220193	0.515342	-0.0566441	0.212741	0.350464	0.333602	0.243812	0.24879	0.295243	0.351154	0.198638	0.340537	0.369616	0.351678	0.185452	0.0701311	0.199744	-0.0782383	-0.0780875	0.122438	0.152161	0.120231	-0.003626	-0.0215048	0.193609	-0.0628699	0.242907	0.532793	0.167936	0.277653	0.320275	0.186708	0.241974	0.299373	0.0227161	-0.0733711	0.227796	0.0311354	0.0566936	0.0369151	0.0958942	-0.0656667	0.00239514	-0.071504	0.2427	0.339906	0.421079	0.0488648
GSM972086	0.179362	0.277646	0.505035	-0.153397	0.234242	0.344316	0.2844	0.136688	0.177257	0.332233	0.393326	0.270583	0.366834	0.40042	0.38227	0.192502	0.0598481	0.101605	-0.112888	-0.127531	0.0538053	0.0182072	0.0571522	-0.053285	-0.100288	0.0731052	-0.16409	0.150922	0.521099	0.140856	0.226826	0.368148	0.0794017	0.19845	0.288575	-0.0492363	-0.16317	0.0626297	-0.043622	-0.146745	-0.0515587	0.106275	-0.108166	-0.071963	-0.132154	0.132536	0.284356	0.354958	-0.0112793
GSM972087	0.269957	0.255342	0.525758	-0.0602357	0.259339	0.272353	0.306365	0.084017	0.184477	0.307658	0.360979	0.232207	0.348406	0.370527	0.35357	0.230674	-0.0377053	0.176009	-0.060369	-0.0923866	0.0674082	0.0851376	0.0962464	0.00413476	-0.0167064	0.189272	-0.0713002	0.211749	0.542205	0.121895	0.296109	0.420876	0.138818	0.227093	0.287745	0.0120198	-0.0900911	0.171189	0.150378	-0.100811	0.0288391	0.102896	-0.0683697	-0.000118025	-0.0802641	0.214815	0.308111	0.395825	0.0585622
GSM972088	0.0924908	0.195488	0.482656	-0.128104	0.171893	0.394035	0.342593	0.192762	0.255927	0.248858	0.288868	0.156748	0.311109	0.276529	0.297475	0.14206	0.248302	0.0880803	0.0274497	-0.135425	0.110457	0.137183	0.065526	-0.0276302	-0.0406692	0.169184	-0.079942	0.259992	0.511118	0.210467	0.268723	0.24777	0.143268	0.308822	0.277186	0.0522806	0.139608	0.0884235	0.178929	-0.105304	0.021556	0.0999096	-0.0843134	-0.0203415	-0.091213	0.203323	0.288184	0.336213	0.00428185
GSM972089	0.165298	0.202441	0.492273	-0.110175	0.172572	0.416684	0.300286	0.245244	0.237169	0.258491	0.303911	0.150954	0.324155	0.294135	0.30548	0.146484	0.307533	0.0743652	-0.0660743	-0.149175	0.116754	0.161113	0.0698954	-0.0576048	-0.115852	0.156969	-0.0813955	0.353453	0.515555	0.232199	0.248906	0.383318	0.16867	0.327583	0.26019	0.0146664	-0.0887579	0.0858326	0.250228	-0.0647599	-0.0695573	0.135416	-0.0640055	-0.0599626	-0.0987055	0.189096	0.273771	0.288533	-0.0238739
GSM972090	-0.0216372	0.250105	0.504594	-0.176719	0.234834	0.265079	0.278334	0.070658	0.150755	0.302047	0.377004	0.223001	0.354386	0.356914	0.344987	0.0685724	-0.0461046	-0.041638	-0.144891	-0.115459	0.0154056	0.00257763	0.0604849	-0.0241454	-0.148893	0.0830215	-0.166025	0.215186	0.525851	0.0597999	0.0735466	0.149883	0.0351513	0.156993	0.26059	-0.0970433	-0.234445	-0.049907	-0.150693	-0.134541	-0.111594	0.0733034	-0.0894696	-0.09097	-0.148494	0.028425	0.228525	0.309004	-0.0215846
GSM972091	0.154936	0.248921	0.495634	-0.103836	0.218618	0.243505	0.271687	0.0504205	0.123124	0.302647	0.378682	0.232868	0.358527	0.377214	0.370553	0.167066	-0.0743297	0.138634	-0.091692	-0.111213	0.0304468	0.0334575	0.0982985	0.0212654	-0.08922	0.0919616	-0.122419	0.209946	0.517024	0.112473	0.216554	0.269449	0.0979732	0.17838	0.25709	-0.0478849	-0.217714	0.0994646	-0.0291931	-0.106101	-0.044756	0.097774	-0.0757525	-0.0464745	-0.0832324	0.128524	0.252365	0.319342	0.029762
GSM972092	0.203468	0.230929	0.523993	-0.0334654	0.21761	0.419051	0.366163	0.281284	0.293151	0.297448	0.346131	0.196702	0.340048	0.344869	0.334216	0.234109	0.123456	0.0831596	-0.0966375	-0.103128	0.189615	0.118929	0.106436	0.0594771	-0.0529085	0.180548	-0.0440445	0.335663	0.541578	0.269786	0.259572	0.438606	0.151151	0.229761	0.312467	0.0140583	-0.255499	0.0783918	0.153001	-0.0836432	-0.0490575	0.116364	-0.0669122	0.00196707	-0.067987	0.173992	0.336155	0.38675	0.0440873
GSM972093	0.0424499	0.228012	0.494229	-0.164246	0.223288	0.394264	0.376212	0.26954	0.312333	0.287317	0.32856	0.203692	0.326653	0.333612	0.320468	0.116065	0.156943	0.0142059	-0.0947894	-0.105686	0.108459	0.0871178	0.0893543	-0.0294021	-0.0913433	0.0562571	-0.143132	0.209898	0.517178	0.101169	0.182184	0.205959	0.114708	0.250532	0.295358	-0.0307956	-0.197736	-0.0143647	0.162119	-0.0739258	-0.0657602	0.101913	-0.0981498	-0.0559497	-0.129979	0.13557	0.307854	0.392615	0.000447304
GSM972094	0.294451	0.239522	0.49973	-0.0478372	0.268338	0.366639	0.368536	0.256129	0.310007	0.305528	0.350427	0.217742	0.344631	0.353854	0.348271	0.243318	0.0940693	0.275785	-0.0564625	-0.105547	0.138219	0.114319	0.115013	-0.000230699	-0.0340148	0.107324	-0.0666546	0.27564	0.5177	0.153826	0.349641	0.3859	0.156109	0.22765	0.291166	0.0366798	-0.0331617	0.295423	0.215935	-0.0142968	0.0312027	0.133125	-0.0706439	-0.00313711	-0.0666752	0.221787	0.294849	0.362729	0.0529122
GSM972095	0.117966	0.245734	0.518105	-0.0994395	0.233943	0.386287	0.370847	0.246415	0.280825	0.302792	0.367114	0.223266	0.34851	0.358386	0.34401	0.200377	0.104649	-0.0217396	-0.133008	-0.0860571	0.137288	0.073425	0.0794613	0.0177153	-0.0797652	0.139384	-0.0933386	0.410573	0.535642	0.13086	0.227311	0.38528	0.135583	0.246698	0.304974	-0.0205397	-0.266008	-0.00104293	0.0407919	-0.0662871	-0.0588222	0.129285	-0.0724669	-0.0374251	-0.106862	0.181494	0.303922	0.358768	0.0321052
GSM972096	-0.0974979	0.245861	0.482056	-0.166957	0.252493	0.307388	0.265788	0.0656078	0.17462	0.298347	0.353331	0.25014	0.34762	0.367777	0.364098	0.0451023	-0.0319029	-0.0736004	-0.149716	-0.110115	-0.0370815	-0.0300165	0.076867	-0.00628659	-0.17238	0.0915351	-0.179314	0.161447	0.50352	-0.0404756	0.0158656	-0.0289967	-0.000138986	0.144948	0.286362	-0.096303	-0.230482	-0.091545	-0.0319235	-0.174289	-0.0835664	0.0601141	-0.114823	-0.0988207	-0.139083	0.0175225	0.207545	0.281042	-0.0064216
GSM972097	0.0851174	0.168221	0.468504	-0.116363	0.193325	0.457069	0.380681	0.353887	0.296254	0.197777	0.226884	0.147833	0.27059	0.199056	0.286944	0.0251343	0.189662	0.0227462	-0.0820094	-0.0928669	0.17621	0.11216	0.113845	0.0680545	-0.0958175	0.0681185	-0.135044	0.255686	0.498324	0.276589	0.155004	0.207129	0.0972604	0.215703	0.334005	-0.00413567	-0.210217	-0.0458957	0.276751	-0.0146087	-0.0167216	0.0961652	-0.0960891	-0.0345392	-0.11306	0.0584548	0.241116	0.182797	0.0197827
GSM972098	-0.0280635	0.214424	0.486836	-0.140512	0.173094	0.284188	0.289899	0.113839	0.178773	0.263528	0.325353	0.195776	0.328757	0.329893	0.349892	0.0244701	-0.0226541	0.00388207	-0.12471	-0.0986001	0.0136984	0.0343485	0.0836727	-0.0385744	-0.0961687	0.046001	-0.155233	0.199052	0.509408	0.123808	0.109566	0.102034	0.0102833	0.179413	0.281667	-0.0574884	-0.212025	-0.0496228	0.0368897	-0.190807	-0.0310621	0.063428	-0.1212	-0.0789111	-0.128836	0.00893778	0.237735	0.294433	-0.0277421
GSM972099	0.058171	0.247685	0.467173	-0.146951	0.19421	0.307969	0.296428	0.0677905	0.197315	0.306087	0.359411	0.253329	0.345077	0.382293	0.364354	0.085268	-0.0282307	0.0970445	-0.16281	-0.106736	-0.0078839	-0.0225299	0.0971528	-0.032148	-0.0974409	0.0672165	-0.169998	0.020164	0.492113	0.119178	0.135457	0.12528	0.0300628	0.15963	0.292255	-0.0749724	-0.221807	0.0295389	0.0425693	-0.123494	-0.0317526	0.0577415	-0.123887	-0.0782451	-0.132003	0.0537849	0.250114	0.344548	-0.0340705
GSM972100	0.0116925	0.228315	0.498237	-0.128502	0.200382	0.305941	0.29267	0.198262	0.167267	0.288611	0.336467	0.224218	0.330124	0.35663	0.350628	0.154211	-0.0574597	-0.0557281	-0.136721	-0.0807059	0.0632341	0.0517604	0.0597553	0.0307721	-0.0923681	0.0522152	-0.138435	0.150231	0.515253	0.121149	0.120653	0.208423	0.0853911	0.180885	0.311361	-0.0271791	-0.21609	-0.0886495	0.166511	-0.0686538	-0.0576873	0.106321	-0.0864482	-0.0463113	-0.108496	0.175888	0.272428	0.302877	0.033818
GSM972101	0.182237	0.198206	0.488217	-0.119329	0.17428	0.349679	0.306385	0.151232	0.199435	0.252678	0.313447	0.172013	0.311992	0.296085	0.331668	0.104919	0.0666582	0.15616	-0.056062	-0.0885689	0.075905	0.046674	0.107557	0.0112902	-0.0506472	0.156361	-0.111124	0.325903	0.515668	0.210665	0.249523	0.305758	0.114941	0.211232	0.262944	0.0315922	0.0206295	0.130542	0.212069	-0.135286	-0.00911726	0.117821	-0.0943304	-0.0229017	-0.0935224	0.148629	0.244494	0.274519	0.01808
GSM972102	0.291821	0.162499	0.492874	-0.0650793	0.155771	0.364538	0.331616	0.214758	0.223934	0.226916	0.277364	0.138338	0.287219	0.263474	0.301229	0.162577	0.138947	0.286932	-0.00952083	-0.0728287	0.151432	0.186758	0.127766	0.00224488	0.0106195	0.214163	-0.0104964	0.29156	0.518839	0.269678	0.355657	0.364966	0.196598	0.295841	0.267453	0.111365	0.113082	0.29408	0.326647	0.0221994	0.119634	0.140855	-0.0303432	0.0355623	-0.0231097	0.240296	0.312922	0.322785	0.052943
GSM972103	0.313969	0.238704	0.521084	-0.0387625	0.215841	0.355808	0.331956	0.224704	0.276635	0.297558	0.362534	0.21424	0.354725	0.364509	0.363568	0.253409	0.029563	0.260104	-0.0579721	-0.0875127	0.155113	0.124055	0.132615	0.0841305	-0.0185138	0.153723	-0.0549183	0.318567	0.537279	0.202839	0.361449	0.462727	0.143716	0.191938	0.294318	0.0516221	-0.0830777	0.217987	0.16992	-0.0439632	0.0981202	0.136289	-0.0929553	0.027512	-0.0600708	0.216995	0.321981	0.353441	0.105067
GSM972104	0.169407	0.208213	0.492902	-0.134749	0.216523	0.423392	0.383849	0.288336	0.321414	0.277487	0.322576	0.170579	0.330572	0.320243	0.314335	0.167233	0.202398	0.123573	-0.0826686	-0.110142	0.160015	0.160558	0.082227	0.0425789	-0.0619218	0.12196	-0.0794972	0.251166	0.514872	0.197416	0.27092	0.333895	0.178197	0.297343	0.319285	0.0384281	-0.0836895	0.0900941	0.333524	-0.0375962	0.0431526	0.127925	-0.0616458	-0.0166928	-0.106337	0.197065	0.347071	0.381237	0.0222249
GSM972105	0.124119	0.215461	0.494813	-0.133912	0.208311	0.416227	0.333479	0.176234	0.261935	0.266508	0.29327	0.199442	0.292833	0.309175	0.337477	0.0937576	0.0428637	0.0395334	-0.131379	-0.05947	0.063138	-0.00916251	0.205616	-0.0216436	-0.0579924	0.00870721	-0.142479	0.294025	0.514978	0.0656109	0.17597	0.287447	0.0647133	0.153793	0.307787	-0.0311065	-0.184293	-0.0224215	0.095511	-0.128669	-0.0441602	0.10876	-0.108133	-0.0589549	-0.115596	0.12424	0.270476	0.314442	0.0188527
GSM972106	0.089828	0.229079	0.503075	-0.147382	0.181278	0.366912	0.321536	0.190418	0.24431	0.308373	0.347859	0.209691	0.342436	0.356404	0.350762	0.124956	0.0120012	0.0153392	-0.128118	-0.110259	0.0710721	0.0145536	0.0905708	0.0272057	-0.134607	0.127213	-0.146127	0.356723	0.521041	0.0894316	0.155951	0.258936	0.0630106	0.161678	0.297576	-0.0521207	-0.236779	0.00479429	-0.0649179	-0.12345	-0.0418234	0.119422	-0.103798	-0.0646977	-0.132549	0.0707694	0.243177	0.296909	0.00554914
GSM972107	0.246388	0.216572	0.523844	-0.13096	0.201204	0.365151	0.328332	0.214849	0.232274	0.286523	0.34029	0.198393	0.32972	0.338755	0.34636	0.194483	0.0147238	0.191461	-0.0940997	-0.0756291	0.134787	0.131945	0.12469	0.00503342	-0.0509634	0.184644	-0.0899676	0.270958	0.542887	0.276269	0.276425	0.387863	0.179006	0.236575	0.301816	0.0254298	-0.141672	0.156129	0.223469	0.0568236	0.0149305	0.129466	-0.0566192	-0.0194841	-0.0980514	0.226042	0.328084	0.362062	0.0117627
GSM972108	0.250237	0.237596	0.501343	-0.126996	0.170113	0.288664	0.294499	0.0965144	0.174679	0.292731	0.331748	0.207621	0.340898	0.345146	0.35262	0.172352	0.00198335	0.199957	-0.0959563	-0.109433	0.0702978	0.0592337	0.138799	-0.0293359	-0.0724756	0.108201	-0.128405	0.223265	0.520935	0.209032	0.279046	0.38282	0.0990527	0.171147	0.293686	-0.00988218	-0.195822	0.159737	0.110576	-0.103333	0.0268736	0.0920825	-0.0952545	-0.0450499	-0.104835	0.147005	0.281196	0.335416	-0.0106017
GSM972109	0.211781	0.232679	0.507118	-0.103433	0.203492	0.299363	0.336587	0.0661416	0.157533	0.292892	0.341779	0.217451	0.337022	0.348666	0.353007	0.211523	-0.0580455	0.14982	-0.154984	-0.0805038	0.14713	0.078899	0.137165	-0.0110054	-0.106472	0.178672	-0.0988792	0.342746	0.527738	0.137184	0.227569	0.358921	0.123999	0.185379	0.301445	-0.013585	-0.24071	0.160342	0.146799	-0.0466684	-0.0709756	0.126936	-0.0779476	-0.0338765	-0.0481296	0.157825	0.293459	0.342822	0.0135041
GSM972110	0.24692	0.234763	0.508603	-0.107201	0.205854	0.31026	0.304904	0.0984611	0.177177	0.291874	0.358298	0.209767	0.344203	0.358338	0.365169	0.201796	-0.0286836	0.220471	-0.0981338	-0.101163	0.0709815	0.0589157	0.137932	0.0327999	-0.0333544	0.151555	-0.0784813	0.367538	0.528352	0.176139	0.251476	0.340406	0.134809	0.207363	0.26985	0.0234026	-0.0861829	0.173701	0.129933	-0.055988	0.00949433	0.117201	-0.056955	-0.00628542	-0.0853082	0.166646	0.281672	0.326855	0.0463251
GSM972111	0.137671	0.197956	0.508554	-0.11517	0.212396	0.34702	0.335651	0.137688	0.223144	0.267312	0.31999	0.166986	0.319885	0.324429	0.349343	0.132871	0.0152726	0.114002	-0.0656922	-0.103247	0.0709083	0.0581497	0.138599	0.0459102	-0.0193082	0.143291	-0.122454	0.122844	0.531204	0.166761	0.234976	0.267018	0.124612	0.198755	0.297116	0.0173178	-0.0422358	0.140374	0.138796	-0.0864441	0.0288143	0.101525	-0.0784461	0.000582053	-0.094248	0.135088	0.282862	0.31556	0.0822215
GSM972112	0.307813	0.208313	0.495496	-0.0658328	0.208322	0.418893	0.375353	0.272175	0.246956	0.270132	0.338142	0.17579	0.325173	0.308173	0.320437	0.22307	0.108236	0.246263	-0.112029	-0.111792	0.274901	0.130938	0.0682639	0.0740819	-0.0817808	0.14812	-0.0586076	0.374479	0.521788	0.253792	0.281446	0.437196	0.195955	0.245538	0.311741	0.0547617	-0.192414	0.210235	0.214042	0.0146966	-0.00252885	0.144839	-0.0153064	0.014204	-0.0773755	0.201186	0.318617	0.307516	0.0662542
GSM972113	0.112202	0.187128	0.486041	-0.107832	0.196871	0.459021	0.379988	0.292953	0.290106	0.234694	0.298026	0.135978	0.311954	0.274962	0.303734	0.12031	0.20928	0.135421	-0.0902419	-0.12625	0.18405	0.140683	0.0875733	0.0686546	-0.0828047	0.0663719	-0.0977725	0.226429	0.51042	0.192251	0.222178	0.226954	0.160096	0.229106	0.299006	0.0318398	-0.184036	0.104794	0.179233	-0.021558	-0.014665	0.119513	-0.0649075	-0.00996711	-0.0974797	0.138644	0.272757	0.284681	0.0293343
GSM972114	-0.0394728	0.241846	0.505116	-0.139006	0.210971	0.37064	0.296896	0.182856	0.137985	0.302688	0.362753	0.213526	0.347078	0.363936	0.362377	0.134784	0.001427	-0.105103	-0.138348	-0.109358	0.0906034	0.112166	0.0807982	0.016205	-0.132383	0.156828	-0.140027	0.153524	0.524599	0.109943	0.109898	0.182957	0.142689	0.220984	0.309247	-0.0324068	-0.218711	-0.0813475	0.0854067	0.0188061	-0.10979	0.126798	-0.0868725	-0.0721845	-0.125262	0.175972	0.255021	0.308718	0.0240555
GSM972115	0.107955	0.20615	0.477571	-0.156417	0.185883	0.326277	0.329018	0.143861	0.227225	0.276725	0.325815	0.201831	0.318528	0.327194	0.327752	0.0804771	0.0462957	0.102422	-0.119602	-0.0993159	0.0493984	0.0951157	0.107501	-0.0300193	-0.108123	0.132063	-0.126789	0.241137	0.506027	0.160965	0.191582	0.214447	0.0982949	0.190616	0.297496	-0.0300983	-0.188736	0.0707785	0.185617	-0.0414798	-0.0447134	0.0813971	-0.123896	-0.0663515	-0.107413	0.117934	0.265151	0.322701	-0.025265
GSM972116	0.0535629	0.178626	0.499219	-0.163835	0.124294	0.374298	0.301264	0.134068	0.193435	0.235279	0.291648	0.15905	0.300902	0.272088	0.304757	0.0426269	0.215043	0.110215	-0.115456	-0.121377	0.0606753	0.107338	0.0815742	-0.0594682	-0.0909879	0.191474	-0.114508	0.280808	0.522534	0.161156	0.180822	0.155611	0.0913467	0.235481	0.247844	-0.006477	-0.0488505	0.0642892	0.245178	-0.0929633	-0.0321557	0.104589	-0.0883191	-0.0508051	-0.10661	0.0406484	0.223045	0.234202	-0.0299391
GSM972117	0.443116	0.212758	0.542055	0.0741013	0.184823	0.329462	0.319978	0.172637	0.215143	0.274889	0.333152	0.187952	0.318614	0.326137	0.331753	0.320485	0.03312	0.379179	-0.0401302	-0.084848	0.154937	0.191263	0.159818	0.0291192	0.0184002	0.241861	0.0656715	0.445013	0.553049	0.195407	0.437299	0.528379	0.212725	0.226551	0.278618	0.128709	0.014852	0.4062	0.219047	0.00410832	0.215951	0.122783	-0.0257836	0.0714178	0.0112926	0.262126	0.356145	0.413976	0.071613
GSM972118	0.00485081	0.242695	0.50356	-0.167562	0.215232	0.308393	0.271275	0.081255	0.179329	0.299455	0.378787	0.241915	0.343673	0.375475	0.351048	0.090645	-0.0456828	0.0996931	-0.152114	-0.103639	-0.0103401	0.00943346	0.03778	-0.0347329	-0.14124	0.0629218	-0.145742	0.197227	0.51419	0.0231263	0.0651884	0.0538517	0.043432	0.16387	0.280986	-0.0696586	-0.198541	-0.00930816	0.0905943	-0.106791	-0.106354	0.0811589	-0.138201	-0.0969781	-0.147435	0.0729607	0.208565	0.297789	-0.036007
GSM972119	0.0369816	0.236625	0.494437	-0.161084	0.20928	0.352151	0.345692	0.17976	0.251995	0.29687	0.351767	0.208629	0.340417	0.353886	0.34537	0.0850063	0.0518225	0.00965656	-0.14643	-0.0999088	0.0507583	-0.018327	0.110929	-0.0190387	-0.127543	0.0647525	-0.164814	0.102581	0.514558	0.11917	0.120538	0.210236	0.0383879	0.17838	0.285314	-0.0698643	-0.246278	-0.0417878	0.0587767	-0.119951	-0.0622409	0.114961	-0.113066	-0.0705567	-0.10036	0.0170693	0.271302	0.353074	-0.000750499
GSM972120	0.297975	0.2533	0.512227	-0.0359089	0.176996	0.365784	0.344805	0.218023	0.225545	0.309786	0.370962	0.237755	0.348194	0.380248	0.366543	0.278743	0.0357296	0.246757	-0.0951084	-0.0941241	0.18388	0.115301	0.146937	0.0186961	-0.0424279	0.168601	-0.0421007	0.407317	0.529869	0.177344	0.331679	0.450653	0.16865	0.221731	0.315819	0.03432	-0.197541	0.205102	0.208849	-0.0412918	0.0203122	0.136026	-0.0656055	0.00631641	-0.0612481	0.205977	0.320975	0.354477	0.0456593
GSM972121	0.117131	0.218811	0.515261	-0.143319	0.155985	0.338531	0.301347	0.132964	0.198634	0.259943	0.344081	0.200083	0.322622	0.318485	0.333533	0.142334	0.0136823	0.0411159	-0.106271	-0.131636	0.0785091	0.0683413	0.0381275	-0.0121465	-0.0525972	0.140163	-0.118921	0.162881	0.534793	0.185602	0.219897	0.285503	0.123864	0.235729	0.307481	0.00419628	-0.0828442	0.0921391	-0.0100523	-0.102031	-0.0156483	0.116402	-0.0822586	-0.0302035	-0.110107	0.157666	0.298933	0.349359	-0.00198185
GSM972122	-0.0260018	0.254352	0.487674	-0.175978	0.197806	0.301483	0.285021	0.109476	0.136386	0.303251	0.376265	0.226111	0.349588	0.37698	0.366661	0.0864712	-0.041759	-0.0794631	-0.134457	-0.101993	-0.0264184	-0.0606761	0.0832797	-0.0209028	-0.145587	0.128615	-0.179139	0.175286	0.501582	0.115423	0.0793144	0.174586	0.0282888	0.143618	0.288103	-0.0873969	-0.229459	-0.122564	-0.0935705	-0.156909	-0.119606	0.0824765	-0.102819	-0.0940314	-0.146321	0.0537219	0.249473	0.335995	-0.0100839
GSM972123	0.159036	0.254369	0.504464	-0.132807	0.180281	0.306203	0.286636	0.0897398	0.177178	0.307702	0.382259	0.254023	0.359231	0.393329	0.378695	0.152246	-0.0549502	0.106923	-0.150957	-0.096702	0.024546	-0.00729524	0.155992	-0.0348766	-0.0786834	0.0549804	-0.149145	0.174017	0.523921	0.116652	0.199115	0.318214	0.0718738	0.145627	0.286713	-0.0358331	-0.165574	0.00470714	0.0616626	-0.152676	-0.0768835	0.109807	-0.101043	-0.0666479	-0.122826	0.136874	0.262031	0.34229	0.000449763
GSM972124	0.164852	0.214854	0.476594	-0.155093	0.159991	0.340133	0.31729	0.144387	0.191481	0.278147	0.330242	0.194347	0.325011	0.330059	0.332947	0.13408	0.101227	0.156797	-0.0635161	-0.0986988	0.133195	0.094332	0.152212	-0.0242104	-0.0580084	0.143015	-0.0932767	0.321234	0.50367	0.244563	0.247278	0.293948	0.113599	0.212424	0.273117	0.0209052	-0.0557	0.104965	0.295134	-0.121039	-0.0169772	0.110598	-0.105875	-0.0389367	-0.0948901	0.154441	0.286004	0.347221	0.0034616
GSM972125	0.00751965	0.208678	0.48655	-0.161294	0.178238	0.417895	0.336726	0.273134	0.26664	0.27162	0.342541	0.182541	0.326561	0.334333	0.32762	0.0994413	0.202878	0.0466658	-0.11613	-0.123909	0.163253	0.110589	0.108187	-0.0306278	-0.0880257	0.152401	-0.115117	0.289509	0.510945	0.170423	0.171135	0.145835	0.127171	0.250716	0.291687	0.00499381	-0.0776661	0.0388373	0.245825	-0.0505082	-0.0541556	0.11372	-0.104738	-0.0574182	-0.118551	0.126054	0.306645	0.354594	-0.00451588
GSM972126	0.124545	0.264391	0.508054	-0.152404	0.217584	0.283073	0.281308	0.0915981	0.14985	0.301318	0.365217	0.254075	0.352235	0.375788	0.371536	0.132206	-0.0596437	0.0634754	-0.152225	-0.130314	-0.00392373	-0.0599564	0.128197	-0.0583358	-0.135894	0.0619214	-0.16702	0.379857	0.52727	0.0339033	0.151118	0.294397	0.00634714	0.100965	0.255316	-0.0874603	-0.235122	-0.0582534	-0.106385	-0.190365	-0.128561	0.0808319	-0.123736	-0.100104	-0.141152	0.0526025	0.247708	0.30817	-0.0107136
GSM972127	0.119218	0.203078	0.489447	-0.0962407	0.191932	0.396682	0.337177	0.221581	0.272011	0.255739	0.298627	0.178091	0.308198	0.299677	0.333492	0.117996	0.116473	0.123584	-0.101871	-0.106738	0.104324	0.077526	0.121507	-0.0220265	-0.028881	0.185653	-0.10304	0.170505	0.512682	0.147649	0.210543	0.229331	0.14069	0.20949	0.276057	0.0164363	-0.0372001	0.0594355	0.17075	-0.0664396	0.00322751	0.0991063	-0.0961834	-0.0212373	-0.0916016	0.168862	0.262087	0.318917	0.0254469
GSM972128	0.195191	0.239916	0.49419	-0.109857	0.217829	0.386887	0.340479	0.261856	0.261368	0.301307	0.368641	0.228683	0.346651	0.365365	0.358794	0.186257	0.0830345	0.171603	-0.15998	-0.104673	0.167272	0.14359	0.119904	0.0186244	-0.0738426	0.133148	-0.0862647	0.183594	0.514494	0.190453	0.228284	0.306426	0.163332	0.219987	0.304956	0.0025922	-0.237702	0.128587	0.234749	0.0840258	-0.00714464	0.112458	-0.0807633	-0.0278465	-0.107035	0.19063	0.304815	0.356832	0.0281737
GSM972129	0.246115	0.252703	0.507014	-0.104557	0.180452	0.298688	0.313833	0.148933	0.211556	0.307959	0.378284	0.241831	0.357506	0.373703	0.370741	0.219229	-0.00124815	0.180429	-0.0812173	-0.113968	0.126448	0.0820944	0.124329	-0.0254229	-0.0542582	0.144026	-0.0867599	0.183487	0.527068	0.263863	0.278788	0.399483	0.138902	0.207691	0.27277	0.0195131	-0.0689394	0.138939	0.222824	-0.0679481	-0.0157563	0.124446	-0.0884403	-0.0216121	-0.0836782	0.206533	0.301333	0.357189	0.00812733
GSM972130	0.153048	0.230701	0.498366	-0.129545	0.202211	0.273593	0.285836	0.0585508	0.18233	0.287365	0.336772	0.209622	0.324322	0.33084	0.34913	0.10803	-0.0598991	0.0913876	-0.16421	-0.11435	0.0399729	-0.0142717	0.189419	-0.0203084	-0.103533	0.10535	-0.158294	0.241143	0.519427	0.164706	0.150555	0.325537	0.0590948	0.136203	0.271461	-0.0632996	-0.227695	-0.00572659	-0.0462071	-0.169988	-0.105563	0.0668079	-0.0998495	-0.0786298	-0.12467	0.0978972	0.236309	0.322089	-0.0151457
GSM972131	0.192951	0.206543	0.482452	-0.142746	0.214064	0.427208	0.399222	0.291562	0.331624	0.27894	0.322145	0.177159	0.316234	0.306374	0.314708	0.173942	0.147564	0.145943	-0.0113241	-0.111864	0.173465	0.138525	0.113863	0.0609499	-0.0224534	0.110508	-0.098998	0.256664	0.506762	0.183727	0.285712	0.305653	0.153967	0.266945	0.326069	0.0470513	0.0244458	0.107143	0.267512	-0.0649316	0.0596189	0.122512	-0.0763046	0.00560998	-0.106462	0.205327	0.314591	0.360284	0.0460235
GSM972132	0.114316	0.252676	0.475578	-0.17431	0.244678	0.377505	0.328298	0.220568	0.228813	0.317285	0.376657	0.234999	0.357979	0.377945	0.364478	0.145928	0.115959	0.0571663	-0.107055	-0.134424	0.133093	0.0500847	0.0780163	-0.0405236	-0.134477	0.0777177	-0.154711	0.146897	0.493909	0.142951	0.162295	0.259254	0.0969831	0.224969	0.308328	-0.0364258	-0.202564	0.0305413	0.204264	-0.0997678	-0.0735582	0.108697	-0.111194	-0.0814344	-0.145232	0.108771	0.298575	0.3667	-0.00681914
GSM972133	0.182174	0.187725	0.50615	-0.0927041	0.188184	0.391785	0.367752	0.246013	0.278683	0.236408	0.281469	0.152201	0.298696	0.261803	0.298993	0.142496	0.148645	0.0912458	-0.122718	-0.0992618	0.178367	0.121501	0.0785635	0.0276201	-0.0786272	0.177192	-0.0921227	0.345122	0.526051	0.20753	0.256655	0.396557	0.176881	0.271251	0.313007	0.0286872	-0.18334	0.0838425	0.178294	-0.0220861	-0.00472611	0.133926	-0.0733626	-0.0257846	-0.0846957	0.210771	0.307744	0.327801	0.0174251
GSM972134	0.0544984	0.237376	0.490666	-0.140033	0.179254	0.382659	0.318317	0.203036	0.217399	0.291867	0.372938	0.225616	0.340711	0.356255	0.32334	0.14496	0.0987304	-0.0545391	-0.0453401	-0.114625	0.113501	0.151685	0.0492457	-0.00920466	-0.107142	0.169181	-0.120176	0.276395	0.507366	0.195272	0.18499	0.29544	0.159681	0.277392	0.297904	0.00595245	-0.0122071	-0.043291	0.130645	-0.0278491	-0.058655	0.106062	-0.0620898	-0.0612639	-0.128275	0.218602	0.295135	0.374583	0.0109989
GSM972135	-0.0736928	0.262987	0.519328	-0.149626	0.173972	0.251158	0.250022	0.0261273	0.112029	0.303221	0.375749	0.238147	0.348556	0.360005	0.345654	0.0731495	-0.0619637	-0.0995559	-0.127555	-0.130862	-0.00388224	-0.0434558	0.0434904	-0.0639583	-0.140916	0.0808461	-0.15403	0.138661	0.53604	0.0885951	0.0650546	0.16394	0.0199702	0.142452	0.288643	-0.0802309	-0.224064	-0.110183	-0.135533	-0.165066	-0.0978539	0.0989918	-0.113349	-0.0989683	-0.130725	0.0284183	0.222186	0.303208	0.000185077
GSM972136	0.0353768	0.252668	0.486862	-0.160313	0.232849	0.32145	0.303931	0.151726	0.204109	0.308033	0.374525	0.224154	0.337327	0.356638	0.342912	0.131983	0.0550661	-0.00431051	-0.097304	-0.106263	0.0787747	0.0781406	0.0606072	-0.0495146	-0.107439	0.137265	-0.164711	0.295202	0.499071	0.153511	0.143972	0.238234	0.124188	0.206403	0.278032	-0.0389972	-0.134877	-0.00610294	0.185124	-0.0580692	-0.0873656	0.109766	-0.0798693	-0.0774907	-0.112978	0.134472	0.292341	0.373385	-0.00801784
GSM972137	0.145051	0.249778	0.476576	-0.162654	0.184269	0.32157	0.289217	0.129587	0.171247	0.308514	0.376256	0.225833	0.351091	0.364994	0.34804	0.129834	0.00906445	0.0941674	-0.0734757	-0.0948136	0.0817778	0.0283738	0.11988	-0.0134634	-0.0675196	0.0424985	-0.122981	0.213918	0.486629	0.161802	0.197118	0.302612	0.0833524	0.175026	0.282046	-0.038834	-0.207558	0.0572652	0.187175	-0.12775	-0.0316404	0.0872456	-0.113782	-0.0608015	-0.116516	0.0994785	0.280523	0.349604	0.00724957
GSM972138	0.0907443	0.245019	0.481253	-0.141328	0.206902	0.258595	0.281541	0.100317	0.18044	0.300459	0.368628	0.227928	0.337372	0.362029	0.363321	0.113019	-0.0437765	0.041004	-0.118101	-0.100385	0.0116967	0.0373633	0.0780554	-0.0253456	-0.0831705	0.142427	-0.154496	0.239759	0.49778	0.0641624	0.164218	0.265743	0.0768526	0.176526	0.275978	-0.0462367	-0.0929693	-0.00412771	0.0287119	-0.107452	-0.0308895	0.0857096	-0.112148	-0.06419	-0.127068	0.122237	0.281652	0.361081	-0.0107207
GSM972139	0.0323533	0.239334	0.496878	-0.150025	0.216284	0.267966	0.2984	0.128874	0.183867	0.294052	0.348644	0.234879	0.33323	0.345204	0.331831	0.0887465	-0.00624301	0.0505606	-0.123795	-0.114275	0.0392364	0.0384398	0.104235	-0.0442308	-0.0944348	0.0952239	-0.173861	0.152121	0.512169	0.14557	0.125963	0.140186	0.0638925	0.150202	0.270973	-0.0603988	-0.166303	0.0124855	-0.0213741	-0.105683	-0.114806	0.0679539	-0.107576	-0.0838736	-0.135787	0.055745	0.256138	0.329297	-0.0178123
GSM972140	0.092502	0.218217	0.497459	-0.0952629	0.223565	0.38605	0.374213	0.207027	0.20749	0.274573	0.336439	0.188327	0.331266	0.310141	0.313549	0.174874	0.124154	-0.0475728	-0.129148	-0.1121	0.263567	0.134333	0.0511812	0.0337229	-0.104902	0.133075	-0.0983894	0.322498	0.517271	0.208416	0.186787	0.348288	0.17021	0.237668	0.309152	0.00729019	-0.242671	-0.0420908	0.219812	0.00468317	-0.0713773	0.137403	-0.0430057	-0.0352853	-0.0919621	0.138288	0.295678	0.308007	0.034186
GSM972141	0.196944	0.235909	0.4921	-0.0995147	0.23291	0.327585	0.384406	0.244218	0.328005	0.294273	0.359908	0.222301	0.333037	0.334369	0.325887	0.19041	0.0484745	0.101175	-0.124035	-0.11796	0.184776	0.175085	0.135381	-0.0470068	-0.127922	0.168165	-0.122882	0.334578	0.513401	0.14874	0.185881	0.379301	0.174296	0.237349	0.321741	-0.0203031	-0.253263	0.0212571	-0.0612553	0.107721	-0.0810296	0.138528	-0.0653602	-0.0696885	-0.109465	0.209777	0.333365	0.406451	0.00365092
GSM972142	0.0450468	0.23383	0.485251	-0.168057	0.199151	0.308218	0.30665	0.151529	0.204113	0.287094	0.327993	0.207496	0.326266	0.328648	0.322185	0.119195	0.0476069	-0.0778713	-0.148569	-0.122218	0.0196635	0.0796972	0.0672923	0.0108433	-0.0939391	0.148866	-0.162305	0.285328	0.508336	0.172551	0.161481	0.333013	0.089873	0.214148	0.295084	-0.0519099	-0.235476	-0.0592623	0.107691	-0.102336	-0.0791231	0.100327	-0.080043	-0.0654249	-0.135381	0.0982047	0.273855	0.341718	-0.0183103
GSM972143	0.290846	0.233024	0.512067	-0.0866193	0.170048	0.367823	0.341153	0.237819	0.258504	0.29993	0.36115	0.212928	0.340449	0.353188	0.349213	0.22429	0.0499683	0.220462	-0.128552	-0.085004	0.102876	0.0511384	0.118794	0.0330906	-0.059256	0.0178313	-0.109198	0.239544	0.529037	0.18389	0.301209	0.442193	0.134122	0.240342	0.295944	0.000342529	-0.238028	0.160315	0.0512825	-0.0236124	-0.00316136	0.106842	-0.0856794	-0.0220506	-0.101623	0.199194	0.319264	0.390982	0.0245858
GSM972144	0.172518	0.225171	0.488975	-0.161273	0.240686	0.313124	0.304936	0.116603	0.190979	0.292434	0.344574	0.201859	0.331505	0.338214	0.329491	0.100186	0.0119657	0.233995	-0.109204	-0.0921658	0.015061	0.0274561	0.140802	-0.0557606	-0.103441	0.150178	-0.150574	0.140075	0.511466	0.130434	0.182583	0.205847	0.0649156	0.185938	0.279021	-0.0423451	-0.191606	0.137927	0.054005	-0.133742	-0.0414547	0.0965973	-0.102648	-0.0708246	-0.134672	0.0959044	0.270169	0.342707	-0.0327714
GSM972145	0.130551	0.21103	0.496331	-0.110076	0.181955	0.328693	0.30685	0.148736	0.199875	0.267824	0.320767	0.186049	0.32151	0.318262	0.32026	0.12749	0.0901478	0.0372265	-0.0543644	-0.0942095	0.100558	0.116425	0.0886372	-0.0131812	-0.0496268	0.180562	-0.104766	0.348439	0.517011	0.143064	0.251644	0.361323	0.117775	0.235649	0.273363	0.0244491	0.0300724	0.0571761	0.177879	-0.141121	0.0125656	0.099463	-0.0837092	-0.0233172	-0.0913214	0.175829	0.281755	0.327476	0.0100006
GSM972146	0.178301	0.23046	0.501792	-0.141333	0.223256	0.397106	0.31121	0.226167	0.213639	0.289503	0.330109	0.208431	0.331226	0.328012	0.334019	0.169882	0.114614	0.124196	-0.120523	-0.1122	0.128687	0.0839526	0.0763304	-0.00533406	-0.120709	0.0895675	-0.150572	0.231351	0.524674	0.118298	0.200367	0.321608	0.135581	0.262858	0.297334	-0.0234913	-0.19385	0.0831844	0.236991	-0.0425986	-0.0362889	0.143144	-0.0671287	-0.0533196	-0.114607	0.153141	0.273565	0.330718	0.0156967
GSM972147	0.185436	0.250785	0.520545	-0.12555	0.168091	0.330803	0.313925	0.189207	0.208709	0.3029	0.362305	0.242056	0.352	0.368055	0.345077	0.212736	0.0283908	0.066799	-0.151771	-0.109724	0.106341	0.0586337	0.108101	-0.00888944	-0.098192	0.156964	-0.144164	0.407208	0.535633	0.100204	0.251771	0.431637	0.100781	0.178751	0.301201	-0.0370762	-0.260533	0.0386203	0.0194035	-0.0970212	-0.0672045	0.115741	-0.096359	-0.0396084	-0.0648352	0.151641	0.294285	0.35575	-0.013629
GSM972148	0.246827	0.251325	0.524036	-0.0936953	0.188452	0.371398	0.299258	0.188164	0.17822	0.303114	0.373441	0.221835	0.357811	0.374877	0.34553	0.20095	0.0594534	0.164079	-0.151935	-0.100792	0.109504	0.0979453	0.075556	-0.0207232	-0.0862557	0.0377181	-0.109242	0.222499	0.539752	0.118729	0.282433	0.412692	0.0897604	0.183508	0.271073	-0.0144421	-0.246862	0.0823814	0.150594	-0.109619	-0.0489486	0.0944941	-0.0993197	-0.0530069	-0.109325	0.123633	0.290751	0.34276	0.0101391
GSM972149	0.127149	0.224708	0.485011	-0.125953	0.193445	0.317542	0.287651	0.178959	0.139013	0.270627	0.341246	0.206617	0.332019	0.340665	0.34248	0.102468	-0.0100199	0.0877437	-0.0922274	-0.0922207	0.0630017	-0.00189661	0.157254	-0.0536569	-0.0969864	0.168718	-0.123584	0.18187	0.507325	0.113137	0.175163	0.286634	0.127229	0.188042	0.304582	-0.0304951	-0.200425	0.0321457	0.154388	-0.0202302	-0.0149281	0.0908373	-0.0785928	-0.0720534	-0.102689	0.116034	0.251595	0.315971	0.0118146
GSM972150	0.117172	0.221306	0.49752	-0.11819	0.142551	0.337926	0.286863	0.212547	0.197847	0.27566	0.344593	0.208872	0.324795	0.329362	0.320236	0.140795	0.0716674	0.09455	-0.0831659	-0.102081	0.0820507	0.112189	0.129315	-0.0121572	-0.065522	0.144891	-0.118066	0.215546	0.519455	0.120778	0.22121	0.296963	0.139531	0.203016	0.285666	0.0053782	-0.0416985	0.0343466	0.184014	-0.0728731	-0.011078	0.0956394	-0.102805	-0.0471048	-0.102018	0.154957	0.261072	0.330013	-0.00616692
GSM972151	0.15767	0.245821	0.489214	-0.107774	0.239187	0.281686	0.292889	0.0913568	0.182137	0.306638	0.372105	0.236115	0.357554	0.3775	0.360311	0.164782	-0.0246411	0.0837985	-0.0839285	-0.100452	0.0522139	0.0657709	0.102639	-0.0119621	-0.0666653	0.0658826	-0.127283	0.103054	0.508262	0.190605	0.229966	0.354736	0.085106	0.172207	0.287252	-0.0296572	-0.160602	0.0587406	0.0868895	-0.125048	-0.000365151	0.0952586	-0.0950799	-0.0485794	-0.107881	0.130439	0.296474	0.357696	0.0367578
GSM972152	0.160091	0.248798	0.510846	-0.144977	0.241929	0.303054	0.281172	0.102611	0.19781	0.300238	0.355627	0.2065	0.350148	0.351183	0.342854	0.14863	-0.016056	0.145782	-0.124607	-0.10168	0.0537532	0.0580964	0.105459	0.00622317	-0.0915393	0.106592	-0.146758	0.145585	0.527632	0.144864	0.193443	0.269368	0.0863618	0.207289	0.286779	-0.043842	-0.155102	0.0937708	0.0863287	-0.156819	-0.0431729	0.0913223	-0.096649	-0.0417252	-0.0702226	0.0942157	0.262371	0.342813	0.0241903
GSM972153	0.196162	0.249593	0.504237	-0.14092	0.227016	0.319143	0.342293	0.176845	0.226371	0.306698	0.365321	0.232287	0.348059	0.362506	0.348126	0.176936	0.0314853	0.135405	-0.104896	-0.100088	0.0508118	0.10742	0.125011	-0.0400932	-0.0873459	0.154524	-0.138839	0.315635	0.524758	0.115731	0.238463	0.36669	0.125946	0.246013	0.302743	0.000763692	-0.0984639	0.100891	0.19348	-0.052142	-0.0318684	0.109543	-0.0907163	-0.0618641	-0.128426	0.200048	0.30845	0.387411	0.0159337
GSM972154	0.117167	0.249887	0.50895	-0.129152	0.238281	0.307989	0.299177	0.161533	0.194202	0.30666	0.379552	0.235094	0.336796	0.366591	0.342826	0.178127	0.0233888	-0.00437992	-0.126716	-0.116459	0.0566771	0.0295304	0.0648551	0.020857	-0.11418	0.170137	-0.153284	0.251394	0.525088	0.130585	0.183921	0.356332	0.0992755	0.187812	0.284032	-0.0329304	-0.190895	-0.00757412	-0.0367537	-0.116539	-0.0505044	0.10558	-0.0727139	-0.0647785	-0.140807	0.143583	0.251185	0.313882	0.0106381
GSM972155	-0.0138905	0.25897	0.472668	-0.199546	0.227591	0.321509	0.314053	0.120939	0.246228	0.311215	0.373949	0.228973	0.346429	0.355583	0.357695	0.109094	0.0167496	0.013475	-0.101946	-0.129908	0.00320796	0.0208834	0.0755099	-0.0595841	-0.141433	0.100776	-0.188199	0.104924	0.479553	0.0784187	0.0983569	0.120345	0.0802411	0.209975	0.294289	-0.0771498	-0.217264	-0.0318379	0.00837855	-0.186491	-0.107698	0.122013	-0.0838893	-0.0984435	-0.154629	0.0905171	0.248487	0.341996	-0.0210505
GSM972156	0.0782931	0.227609	0.48476	-0.161844	0.16997	0.334181	0.324018	0.187325	0.232992	0.291462	0.340866	0.206697	0.322707	0.340979	0.339777	0.123878	0.0596572	0.035744	-0.122805	-0.108637	0.11962	0.0683838	0.0659098	-0.0298941	-0.0963166	0.15197	-0.149076	0.248397	0.504436	0.123953	0.138098	0.234776	0.116524	0.201695	0.286028	-0.0282746	-0.153233	-0.00659959	0.104726	-0.0581226	-0.0645534	0.0981939	-0.0905606	-0.0598536	-0.107985	0.125556	0.274629	0.347991	-0.00947372
GSM972157	0.167313	0.24479	0.503391	-0.131875	0.180666	0.38523	0.312231	0.211835	0.219574	0.297446	0.361423	0.231828	0.350683	0.362711	0.337505	0.144643	0.121294	0.065641	-0.128107	-0.122351	0.0641283	0.0883276	0.126513	-0.00423879	-0.118373	0.124234	-0.153233	0.259313	0.520416	0.162058	0.19733	0.357499	0.121528	0.235909	0.300096	-0.0279907	-0.185837	0.00165647	0.204361	-0.094867	-0.0773942	0.111187	-0.106993	-0.0790702	-0.13345	0.192515	0.278793	0.352171	-0.0138285
GSM972158	0.303919	0.22363	0.523939	-0.0100643	0.221799	0.385686	0.348627	0.236877	0.255733	0.286618	0.337493	0.209396	0.334453	0.325104	0.340723	0.25364	0.0850858	0.250037	-0.0905445	-0.0831076	0.259875	0.169026	0.131961	0.0620726	-0.0159602	0.191121	-0.0170065	0.373964	0.539905	0.267206	0.349291	0.43891	0.210327	0.223133	0.30145	0.0757465	-0.0885468	0.231897	0.18066	0.0396823	0.0176652	0.1252	-0.0268308	0.0278057	-0.0366976	0.235976	0.350747	0.367616	0.0780099
GSM972159	0.138993	0.241821	0.504897	-0.107294	0.244022	0.311982	0.333122	0.177969	0.230205	0.294462	0.374352	0.219361	0.352125	0.353569	0.346615	0.171495	0.00471787	0.047648	-0.075894	-0.0958392	0.0615634	0.0337538	0.0559189	0.0144723	-0.0931935	0.0841165	-0.128751	0.232441	0.521937	0.133332	0.221522	0.367352	0.12134	0.241952	0.295311	-0.0185248	-0.169833	0.0480334	0.112596	-0.0514425	0.000503303	0.150245	-0.0691844	-0.0412782	-0.117903	0.170903	0.291099	0.357136	0.0343179
GSM972160	0.276471	0.23212	0.526745	-0.105722	0.208523	0.352976	0.325668	0.217729	0.215091	0.300007	0.364438	0.213565	0.338145	0.354934	0.335414	0.18029	0.0352422	0.258127	-0.145519	-0.0964333	0.106083	0.0576319	0.146999	0.0127038	-0.0552554	0.093223	-0.122298	0.325054	0.542806	0.206009	0.259568	0.382587	0.106014	0.17102	0.302748	-0.0051813	-0.233876	0.22631	0.13764	-0.104506	-0.00619069	0.11634	-0.0837609	-0.0249405	-0.109064	0.104897	0.297084	0.341427	0.0183372
GSM972161	-0.085483	0.248211	0.48895	-0.17928	0.198091	0.333356	0.326167	0.162243	0.228854	0.310915	0.38249	0.213914	0.354461	0.36759	0.364666	0.0862372	0.0207026	-0.0964006	-0.144518	-0.131355	0.0495748	0.00834595	0.0669724	-0.0167338	-0.141806	0.140957	-0.182784	0.195865	0.510482	0.0829391	0.066102	0.13728	0.0684406	0.213952	0.281306	-0.0810151	-0.244985	-0.0909372	-0.054295	-0.10353	-0.0953421	0.0859409	-0.101349	-0.102252	-0.155699	0.0425732	0.289275	0.393027	-0.0321546
GSM972162	0.170328	0.235673	0.516628	-0.0848282	0.228504	0.393075	0.337563	0.258929	0.241814	0.286975	0.366592	0.217301	0.343492	0.350269	0.33006	0.205818	0.114473	0.0294578	-0.143974	-0.0866926	0.201433	0.109681	0.0844247	-0.0269442	-0.0969531	0.163229	-0.106241	0.321306	0.535301	0.183753	0.241825	0.420669	0.164075	0.249419	0.313666	0.00569696	-0.243146	0.0206978	0.194919	0.037184	-0.0484144	0.12341	-0.0446031	-0.0427993	-0.0948528	0.237145	0.32436	0.37508	0.0205661
GSM972163	0.112161	0.199073	0.503096	-0.133225	0.191532	0.324091	0.349336	0.146331	0.250948	0.253929	0.302563	0.171124	0.30318	0.281939	0.296934	0.11297	0.0700402	0.101103	-0.059704	-0.0775139	0.0881072	0.0913877	0.0993262	-0.0498406	-0.0750534	0.147015	-0.123952	0.303591	0.522037	0.161858	0.22912	0.267799	0.104477	0.224781	0.289718	0.00450839	-0.0749925	0.0753626	0.270534	-0.0279154	0.026997	0.103012	-0.0902186	-0.0444343	-0.106227	0.162949	0.289743	0.368777	-0.00764035
GSM972164	0.181065	0.237128	0.497515	-0.125477	0.184608	0.371808	0.370661	0.235898	0.27813	0.300063	0.36062	0.220198	0.340206	0.343905	0.329984	0.177842	0.0942663	0.127754	-0.162253	-0.122124	0.153196	0.130202	0.111589	0.00647136	-0.0976863	0.132127	-0.136496	0.292173	0.517126	0.132446	0.219868	0.331651	0.152971	0.24348	0.310549	-0.0170723	-0.211297	0.0791385	0.111704	0.027549	-0.0401741	0.123276	-0.075917	-0.0380961	-0.0805559	0.175397	0.300856	0.376543	0.00327889
GSM972165	0.0664425	0.219772	0.495583	-0.117333	0.2118	0.381041	0.366163	0.260586	0.285819	0.28419	0.34654	0.188288	0.327512	0.32407	0.318307	0.134264	0.134978	-0.0113823	-0.100227	-0.113962	0.15919	0.113867	0.0478998	-0.0295684	-0.101334	0.141146	-0.126855	0.241809	0.515417	0.238051	0.177205	0.279692	0.139991	0.25451	0.300382	-0.00828456	-0.123521	-0.0152541	0.218615	-0.0792529	-0.0524726	0.122547	-0.0626649	-0.0631368	-0.116639	0.18156	0.318195	0.377368	0.00166863
GSM972166	-0.0408957	0.22374	0.486966	-0.13978	0.228433	0.375081	0.327133	0.200501	0.204416	0.283374	0.334707	0.193525	0.33545	0.322349	0.330688	0.0940027	0.0639379	-0.0720072	-0.0899372	-0.109959	0.113649	0.0795184	0.0588015	0.0366783	-0.117136	0.141919	-0.151531	0.0999144	0.506698	0.11296	0.10667	0.138107	0.102985	0.230314	0.287391	-0.0404185	-0.217185	-0.0444056	0.0216634	-0.0535416	-0.0477901	0.111923	-0.0686639	-0.0685133	-0.113062	0.108594	0.283214	0.351229	0.0316748
GSM972167	0.110503	0.243321	0.504277	-0.120498	0.22138	0.307866	0.324107	0.196135	0.225941	0.301326	0.37141	0.223975	0.356633	0.373273	0.344704	0.16909	0.0349648	0.0149065	-0.064216	-0.0891145	0.103138	0.136977	0.0502027	-0.0191557	-0.0444726	0.171765	-0.103853	0.216229	0.526595	0.199313	0.231929	0.337734	0.137223	0.203671	0.281388	0.0166854	-0.0532919	0.0619508	0.0975228	-0.0348492	0.04917	0.10268	-0.073193	-0.0213975	-0.0937507	0.171178	0.312335	0.375577	0.029312
GSM972168	0.175175	0.226157	0.521021	-0.0931981	0.219047	0.378362	0.346722	0.208819	0.219625	0.297882	0.352894	0.220975	0.344417	0.347932	0.3486	0.215582	0.0158496	0.0813453	-0.114856	-0.115141	0.178409	0.169003	0.10375	0.0222065	-0.080122	0.0678937	-0.0936088	0.372307	0.53553	0.253298	0.235807	0.359317	0.208223	0.251162	0.322217	0.0171296	-0.258533	0.102226	0.108501	0.142275	-0.0767424	0.136467	-0.0312614	-0.0344683	-0.0891903	0.223394	0.296336	0.335943	0.0395928
GSM972169	0.157837	0.235178	0.50487	-0.108197	0.214845	0.316991	0.320856	0.154842	0.158103	0.297253	0.364839	0.212038	0.343695	0.363839	0.341171	0.140518	0.00808263	0.0929662	-0.12191	-0.0893767	0.0465976	0.053994	0.11835	-0.00269479	-0.092389	0.156338	-0.116016	0.165295	0.525375	0.193182	0.193776	0.329944	0.123932	0.198943	0.299812	-0.0320397	-0.218406	0.0480022	0.123082	-0.0406127	-0.0493012	0.0848146	-0.0950475	-0.048939	-0.0968592	0.143182	0.310112	0.383287	0.0237154
GSM972170	0.236778	0.24888	0.517629	-0.0905303	0.181128	0.367037	0.364554	0.252933	0.269937	0.308248	0.378305	0.239185	0.353576	0.38392	0.346313	0.202595	0.099121	0.192298	-0.0823471	-0.115979	0.119989	0.0776606	0.0980635	-0.0183052	-0.0619267	0.137986	-0.0976007	0.215756	0.532411	0.147516	0.275241	0.385817	0.136017	0.233952	0.294585	0.00911969	-0.106804	0.131615	0.16508	-0.0796964	-0.0288127	0.121502	-0.0808723	-0.0366626	-0.1078	0.189168	0.315541	0.373329	0.0241224
GSM972171	0.412708	0.232614	0.556458	0.101578	0.220579	0.364719	0.322676	0.182703	0.180159	0.296753	0.342059	0.202468	0.349228	0.334881	0.331425	0.348108	0.059744	0.351196	-0.0417854	-0.0734481	0.196704	0.179137	0.177827	0.145869	0.00178079	0.189705	0.107103	0.509623	0.564576	0.244431	0.430768	0.528808	0.213492	0.254362	0.304066	0.114399	-0.0736136	0.340637	0.155974	0.0313633	0.12712	0.130355	-0.0116967	0.0939801	0.0342801	0.226207	0.363169	0.39241	0.122985
GSM972172	0.102249	0.2125	0.520489	-0.155894	0.194359	0.31636	0.293816	0.0599379	0.171056	0.275419	0.338516	0.193711	0.337259	0.35261	0.370791	0.0982315	-0.049164	0.0900173	-0.1174	-0.10256	0.0263375	-0.0110132	0.091651	-0.0412459	-0.0840076	0.0536426	-0.120817	0.175764	0.541352	0.249498	0.178392	0.245423	0.0683825	0.179353	0.296304	-0.0319394	-0.21111	0.0270514	0.043561	-0.1425	0.0133749	0.0714078	-0.106479	-0.0616586	-0.125158	0.118244	0.26309	0.319182	-0.0133999
GSM972173	0.168588	0.232948	0.488385	-0.108653	0.232858	0.35218	0.313479	0.195508	0.209161	0.298361	0.349566	0.2325	0.341145	0.37262	0.359355	0.114791	0.0240059	0.13634	-0.116398	-0.105064	0.0679095	-0.00998573	0.136756	-0.0263467	-0.101109	0.0895893	-0.126038	0.251433	0.512968	0.140847	0.170197	0.260681	0.061602	0.149549	0.285092	-0.0276736	-0.192502	0.0837187	0.106675	-0.103915	-0.0169014	0.10198	-0.114779	-0.0651167	-0.118825	0.0832066	0.255687	0.294402	0.0269922
GSM972174	0.131054	0.21774	0.509058	-0.130542	0.207649	0.351487	0.312056	0.115535	0.221077	0.296231	0.330157	0.198718	0.32603	0.350745	0.356508	0.11478	0.00359043	0.112521	-0.0870469	-0.0868385	0.0154544	0.00680355	0.143277	-0.0138888	-0.0753006	0.0640044	-0.147186	0.130658	0.52985	0.134852	0.236645	0.260157	0.0815657	0.189167	0.297268	-0.0198195	-0.133363	0.0506186	0.163223	-0.119231	-0.0035681	0.0862339	-0.0969394	-0.0517866	-0.123119	0.141158	0.299341	0.373302	0.0239132
GSM972175	0.146227	0.237881	0.475303	-0.135914	0.226752	0.331527	0.326301	0.187531	0.231766	0.307515	0.360956	0.233852	0.347702	0.379368	0.387899	0.128864	0.0297286	0.158187	-0.120991	-0.100633	0.00286333	0.0114686	0.154002	-0.0154658	-0.0711812	0.00735779	-0.163274	0.170322	0.500891	0.121063	0.220139	0.217988	0.0703925	0.196302	0.260088	-0.029857	-0.159306	0.104608	0.13131	-0.0794859	0.00163886	0.0788863	-0.122152	-0.0431057	-0.13572	0.11253	0.266619	0.355692	0.0272859
GSM972176	0.237844	0.227191	0.515506	-0.0887109	0.230534	0.405984	0.329486	0.226541	0.203263	0.299077	0.36042	0.217318	0.34355	0.374807	0.358724	0.20423	0.0984397	0.155844	-0.116388	-0.0913863	0.163219	0.110837	0.130405	0.0118069	-0.0324076	0.144763	-0.076411	0.267568	0.535982	0.223022	0.27891	0.400734	0.140703	0.202621	0.308725	0.0234214	-0.183701	0.13958	0.117898	-0.0727518	0.0152421	0.104212	-0.0894493	-0.0137619	-0.0895549	0.186037	0.334746	0.35667	0.0652604
GSM972177	0.122798	0.185183	0.50805	-0.068351	0.179909	0.367225	0.309086	0.165715	0.18549	0.254145	0.300668	0.174279	0.310549	0.30764	0.338289	0.109996	-0.0195414	0.157953	-0.0871644	-0.0656195	0.12315	0.0468537	0.176585	-0.0156197	-0.0494998	0.172022	-0.0760347	0.179053	0.529851	0.196491	0.211631	0.203441	0.116977	0.185825	0.306033	0.00714826	-0.166582	0.122254	0.127226	-0.100935	0.0442817	0.0737357	-0.083105	-0.0312941	-0.0727147	0.122699	0.26628	0.282033	0.0368491
GSM972178	-0.00756917	0.209787	0.468291	-0.118998	0.233217	0.304472	0.301194	0.0207924	0.213916	0.254447	0.322296	0.181656	0.320033	0.309416	0.350086	0.0557673	-0.0105244	-0.00150036	-0.0905733	-0.114333	0.0789622	0.0324878	0.0445543	-0.0176453	-0.0600084	0.141277	-0.109196	0.132054	0.499121	0.188184	0.157809	0.146244	0.0750774	0.2134	0.275098	-0.0200514	-0.179047	0.00188977	0.233102	-0.15672	0.030852	0.0829253	-0.100847	-0.0388329	-0.0933196	0.0959079	0.266567	0.303919	0.021969
GSM972179	0.328683	0.189029	0.515421	-0.00232154	0.218052	0.387512	0.357849	0.224204	0.275191	0.270806	0.309206	0.174538	0.306849	0.328566	0.340342	0.214886	0.0491175	0.293158	-0.0251618	-0.0772379	0.221213	0.170837	0.189592	0.0217943	0.0506289	0.148475	0.00201319	0.320945	0.536119	0.228282	0.389524	0.422148	0.221145	0.20774	0.305617	0.112463	0.10134	0.313849	0.284537	0.122539	0.0833622	0.121131	-0.0507306	0.0476803	-0.0182925	0.261037	0.346511	0.350631	0.0951326
GSM972180	0.455027	0.253004	0.5555	0.102537	0.250465	0.283584	0.28365	0.0836233	0.122213	0.311913	0.359726	0.249117	0.372574	0.38671	0.389552	0.322497	-0.104284	0.399388	-0.0821971	-0.0656548	0.121894	0.103497	0.208014	0.0534876	-0.000163646	0.157444	0.0937044	0.41263	0.565219	0.28387	0.44119	0.510222	0.163583	0.158862	0.283507	0.0783919	-0.224862	0.43595	-0.101247	-0.0326701	0.156785	0.0992401	-0.0677313	0.0840874	0.0406501	0.167127	0.336145	0.380598	0.113483
GSM972181	0.0883478	0.188749	0.494211	-0.0914223	0.213843	0.45736	0.378739	0.356302	0.301018	0.246309	0.292336	0.172198	0.305335	0.290775	0.315882	0.151033	0.183597	-0.0207773	-0.115723	-0.106966	0.196027	0.200134	0.12466	0.0554183	-0.0759313	0.133521	-0.0623493	0.321608	0.51814	0.226373	0.163133	0.321156	0.237836	0.282026	0.343841	0.0112511	-0.248991	0.0328382	0.149855	0.225686	-0.0651027	0.123711	-0.0448023	-0.0285568	-0.0959514	0.247639	0.321742	0.338869	0.0546895
GSM972182	-0.050005	0.220353	0.4503	-0.133515	0.23523	0.333299	0.302702	0.110095	0.200754	0.308751	0.346611	0.200136	0.340549	0.370639	0.374227	0.0813573	0.0121639	0.0140522	-0.112154	-0.0669911	0.0210483	0.0225492	0.108483	-0.054267	-0.0591305	0.109611	-0.141428	0.149234	0.479037	0.105001	0.123519	0.104369	0.104152	0.226079	0.300907	-0.0396585	-0.127274	-0.0203617	0.135504	-0.127367	-0.0340281	0.0858125	-0.094616	-0.0553784	-0.0783022	0.12765	0.281234	0.36987	-0.00298587
GSM972183	-0.0335908	0.2274	0.514165	-0.130486	0.218404	0.294585	0.293105	0.0802105	0.172863	0.287439	0.337538	0.198795	0.326146	0.34296	0.367616	0.0379019	-0.0679287	-0.00780847	-0.111548	-0.091969	-0.0453809	-0.0530003	0.0695169	-0.034057	-0.119315	0.0632043	-0.127923	0.0477212	0.534146	-0.0412759	0.070041	0.0108462	0.0378167	0.197117	0.315895	-0.0621405	-0.172312	-0.0180668	-0.0626867	-0.15565	-0.0621133	0.0799978	-0.0972228	-0.0831686	-0.116307	0.0428789	0.244546	0.311613	0.0185261
GSM972184	0.253896	0.214881	0.504517	-0.0769992	0.204506	0.387373	0.333915	0.253971	0.214322	0.284837	0.331534	0.192677	0.3434	0.325345	0.329763	0.189677	0.138366	0.230212	-0.105505	-0.102402	0.134188	0.105807	0.108034	0.072555	-0.0780898	0.104215	-0.0492149	0.389785	0.525536	0.159564	0.277911	0.332778	0.164293	0.282232	0.293203	0.0128855	-0.214835	0.280825	0.183374	0.0292172	-0.0189977	0.139243	-0.044671	-0.0121678	-0.0924111	0.166073	0.275215	0.293572	0.0498434
GSM972185	-0.034839	0.220049	0.473801	-0.123749	0.206485	0.360515	0.307174	0.148029	0.179863	0.29634	0.360231	0.228246	0.339686	0.37363	0.370707	0.0826941	0.00608116	-0.0398243	-0.133759	-0.0547164	0.0312642	-0.0425032	0.0827942	-0.0298356	-0.0947899	0.041598	-0.133185	0.0873017	0.498559	0.125821	0.120252	0.149894	0.0405345	0.173009	0.302606	-0.0520885	-0.242543	-0.0395501	0.168678	-0.111594	-0.0306489	0.0910915	-0.112077	-0.0573038	-0.10506	0.0445963	0.287696	0.324838	0.0151632
GSM972186	0.155696	0.177042	0.490626	-0.0791423	0.183532	0.451491	0.345599	0.271031	0.304388	0.244853	0.284383	0.140468	0.302638	0.300298	0.329842	0.103745	0.235843	0.169198	-0.0888405	-0.103921	0.178438	0.163389	0.127937	0.0201922	-0.0307039	0.11255	-0.0502751	0.365445	0.513356	0.27494	0.259923	0.224348	0.162445	0.281564	0.293512	0.0423162	-0.147661	0.143164	0.259415	-0.0163138	0.034904	0.116614	-0.07656	-0.00353803	-0.0729775	0.204397	0.327241	0.331801	0.0302543
GSM972187	0.13424	0.239848	0.504861	-0.0754459	0.197636	0.395149	0.345476	0.260079	0.252961	0.290458	0.35568	0.198886	0.34686	0.365116	0.366185	0.193714	0.0844652	0.0860969	-0.0959665	-0.104691	0.192183	0.144705	0.0798424	0.0269116	-0.0649024	0.173304	-0.0556693	0.347052	0.52688	0.255731	0.249791	0.292674	0.180376	0.211812	0.304196	0.0209247	-0.125096	0.055554	0.138227	-0.000817867	-0.0208095	0.112073	-0.0412978	-0.00664143	-0.0751376	0.197197	0.316607	0.359346	0.0571761
GSM972188	0.0345166	0.216594	0.494694	-0.133648	0.19423	0.338899	0.304917	0.15476	0.217602	0.283042	0.338969	0.184871	0.328493	0.345897	0.36763	0.105256	-0.00838808	0.0183985	-0.1284	-0.121322	0.0996334	0.0644644	0.142937	-0.0312728	-0.101545	0.122527	-0.121279	0.191688	0.515843	0.162883	0.13846	0.190535	0.101372	0.175623	0.280069	-0.0338664	-0.198154	-0.00250013	0.20938	-0.0505263	0.00205814	0.0806032	-0.0728772	-0.050248	-0.110028	0.134465	0.307445	0.358496	0.00587987
GSM972189	0.395802	0.254515	0.521735	0.0160283	0.21484	0.290744	0.326279	0.101402	0.208349	0.310842	0.381187	0.232687	0.3513	0.384416	0.372822	0.306138	-0.0262518	0.359833	-0.100739	-0.0811214	0.214217	0.143888	0.146669	0.0226689	-0.018315	0.192015	0.0541854	0.347943	0.535944	0.288703	0.40304	0.471361	0.139378	0.183034	0.265878	0.0780248	-0.16643	0.390488	-0.109069	-0.0485124	0.138237	0.0987796	-0.0651064	0.056615	0.0047039	0.168427	0.313211	0.346898	0.0430832
GSM972190	0.0841242	0.230699	0.517833	-0.158521	0.222986	0.328971	0.303705	0.115544	0.225878	0.280993	0.336111	0.206862	0.331514	0.354426	0.352971	0.106943	-0.0175852	0.0850147	-0.122488	-0.101931	0.0451918	-0.00593029	0.142783	-0.0199587	-0.0780287	0.0637866	-0.148904	0.212289	0.537974	0.093466	0.177079	0.203607	0.0388933	0.135054	0.283042	-0.0538851	-0.160006	0.0866283	-0.0743394	-0.0735993	0.0117025	0.0717667	-0.107569	-0.049118	-0.127288	0.07298	0.253508	0.322346	0.0158109
GSM972191	0.076459	0.238265	0.509634	-0.105548	0.22315	0.354206	0.2826	0.17907	0.211058	0.299944	0.365668	0.218886	0.341603	0.363321	0.350848	0.143427	0.0231395	-0.000157344	-0.138794	-0.0985327	0.124681	0.0347968	0.0992454	-0.0378384	-0.107604	0.112391	-0.136799	0.175562	0.519774	0.0859174	0.148391	0.28631	0.080106	0.201133	0.2891	-0.0362349	-0.175366	-0.0401662	0.0662474	-0.131102	-0.0543768	0.107449	-0.0916149	-0.0639137	-0.101149	0.117316	0.25351	0.311586	0.00536358
GSM972192	0.19924	0.210258	0.511952	-0.0271368	0.195576	0.380446	0.325348	0.167867	0.230366	0.275498	0.323003	0.183746	0.327948	0.337739	0.364137	0.203478	0.0430782	0.110097	-0.0915598	-0.0659908	0.161326	0.121506	0.136006	0.00497882	-0.0459398	0.232842	-0.0293832	0.423896	0.529888	0.268102	0.305488	0.404991	0.187243	0.205888	0.310059	0.0407306	-0.140343	0.112079	0.141096	0.0124642	-0.0117015	0.107303	-0.069305	0.00228899	-0.0303056	0.247641	0.30493	0.312084	0.0659231
GSM972193	0.0832283	0.223381	0.492755	-0.0999746	0.243269	0.323535	0.306852	0.0904108	0.205453	0.291474	0.331718	0.21204	0.337356	0.353593	0.371205	0.103048	-0.0181529	0.0902118	-0.101452	-0.100399	0.0387493	0.0253639	0.130165	-0.00186145	-0.0399658	0.0482159	-0.11705	0.292987	0.508089	0.138107	0.237114	0.217076	0.0561415	0.153456	0.280398	-0.00566955	-0.0532402	0.0459905	0.0167759	-0.13347	0.0135583	0.0859046	-0.106826	-0.0397449	-0.115036	0.129368	0.278238	0.303331	0.0304956
GSM972194	0.164968	0.230963	0.487325	-0.098654	0.208136	0.343392	0.302406	0.112909	0.219972	0.302852	0.363734	0.245241	0.339578	0.406069	0.389152	0.157259	0.00594297	0.167494	-0.109393	-0.105287	0.0699355	0.00531003	0.15552	-0.0365351	-0.0231485	0.0983389	-0.108692	0.190567	0.508604	0.201474	0.251228	0.266398	0.125685	0.205382	0.272241	-0.000112907	-0.141756	0.120306	0.0960569	-0.0630676	0.0441719	0.0829212	-0.095225	-0.0206648	-0.0847734	0.185931	0.301441	0.366081	0.0592067
GSM972195	0.25445	0.232505	0.509087	-0.0712075	0.199999	0.316795	0.304162	0.118156	0.167479	0.30802	0.358401	0.224656	0.346579	0.391622	0.391913	0.20545	-0.0547814	0.202068	-0.134826	-0.088843	0.127412	0.0575473	0.159596	0.0225592	-0.0300925	0.150085	-0.0616551	0.3709	0.530679	0.242068	0.279884	0.343051	0.130525	0.192776	0.29243	0.00236124	-0.184727	0.196135	-0.143047	-0.0195633	-0.00454994	0.103091	-0.0780102	-0.00590163	-0.0563408	0.194418	0.30754	0.333298	0.0700197
GSM972196	0.282628	0.255584	0.517896	-0.0671099	0.235444	0.293809	0.286112	0.0742688	0.118644	0.332439	0.370306	0.253326	0.368272	0.413692	0.401002	0.255932	-0.104904	0.220869	-0.154486	-0.0930923	0.124197	0.109999	0.125249	0.0158127	-0.0585833	0.0951108	-0.0844674	0.223263	0.533833	0.157397	0.27591	0.404463	0.134822	0.204806	0.302965	-0.00165436	-0.221715	0.210154	-0.0887253	0.0162093	-0.039237	0.133057	-0.0890729	-0.0146055	-0.0843619	0.181058	0.310488	0.372298	0.0641195
GSM972197	0.128764	0.234077	0.493072	-0.119792	0.194499	0.309196	0.311251	0.224597	0.2152	0.314458	0.358435	0.215133	0.350797	0.390081	0.37914	0.159262	-0.0517221	0.127093	-0.1318	-0.0823737	0.0657281	0.0503178	0.133615	0.0113379	-0.0767806	0.0704686	-0.120966	0.192093	0.499473	0.105179	0.18639	0.257403	0.113469	0.195454	0.304102	-0.0240638	-0.170213	0.115635	0.0331264	-0.0962152	-0.0440756	0.107053	-0.0838804	-0.0456738	-0.111605	0.124631	0.308445	0.367189	0.0479737
GSM972198	0.0976179	0.247246	0.479102	-0.144421	0.209432	0.294084	0.290799	0.117796	0.168862	0.312827	0.362639	0.21217	0.342809	0.371782	0.360232	0.124536	0.0179051	0.131187	-0.144902	-0.113334	0.0506687	0.00931746	0.106085	-0.0219256	-0.122881	0.096755	-0.147734	0.0903346	0.499539	0.182342	0.165139	0.19366	0.0686975	0.198267	0.294493	-0.0473326	-0.228991	0.122889	0.142561	-0.1271	-0.0704594	0.101944	-0.0934582	-0.0806626	-0.132341	0.113871	0.273906	0.353731	-0.00047903
GSM972199	0.0539006	0.238849	0.489429	-0.145996	0.200729	0.333459	0.292874	0.113369	0.174229	0.310581	0.347467	0.219257	0.338225	0.371763	0.37182	0.11321	0.00392495	0.0116113	-0.124985	-0.115062	0.0193044	-0.000890961	0.0833381	-0.00125837	-0.0729986	0.0673846	-0.141235	0.122526	0.511888	0.188277	0.167776	0.228268	0.0653858	0.17818	0.302043	-0.0428638	-0.192402	0.0229177	0.133814	-0.183757	-0.0533	0.079651	-0.117341	-0.0560317	-0.133979	0.0965288	0.274851	0.352085	0.0241701
GSM972200	0.215254	0.221325	0.518114	-0.112047	0.193746	0.360262	0.315947	0.198487	0.240228	0.301475	0.368875	0.201137	0.33985	0.373109	0.33736	0.159987	0.0371112	0.180744	-0.145955	-0.11353	0.116599	0.0303444	0.14485	-0.00105919	-0.0828543	0.142498	-0.120035	0.195266	0.534716	0.186069	0.227207	0.342251	0.111778	0.218724	0.286436	-0.0189506	-0.159759	0.0997839	0.108913	-0.112069	-0.0594746	0.0936892	-0.102176	-0.0481206	-0.119803	0.195361	0.312616	0.371448	0.0191247
GSM972201	0.260313	0.187952	0.524934	-0.0274505	0.177926	0.415376	0.360784	0.275971	0.238185	0.255272	0.29147	0.13279	0.298281	0.279468	0.292114	0.191823	0.14476	0.178938	-0.0874558	-0.0892981	0.187691	0.141922	0.160797	0.0408555	-0.0342483	0.165799	-0.0364336	0.381077	0.541525	0.265745	0.312256	0.414647	0.1911	0.263367	0.29983	0.0556844	-0.0949351	0.163499	0.1287	-0.00955072	-0.0352874	0.119975	-0.0378977	0.0102231	-0.0484242	0.245021	0.333209	0.342283	0.0546208
GSM972202	0.196547	0.232525	0.494279	-0.136541	0.22161	0.307279	0.313792	0.146167	0.210019	0.307499	0.35408	0.221496	0.349423	0.385507	0.358958	0.18314	0.03956	0.161237	-0.100337	-0.120154	0.0828915	0.119553	0.152769	-0.0254256	-0.0775965	0.132366	-0.108246	0.369972	0.509942	0.197671	0.238607	0.317071	0.138477	0.221473	0.279509	-0.000573516	-0.146638	0.0959153	0.132457	-0.016444	-0.0318899	0.0976577	-0.0949167	-0.0407246	-0.0976121	0.201327	0.317249	0.371432	0.017407
GSM972203	0.282763	0.230631	0.514897	-0.0472625	0.223585	0.339834	0.333868	0.17116	0.263246	0.29932	0.353935	0.205391	0.350363	0.377352	0.37479	0.207872	0.0501916	0.265822	-0.12562	-0.114794	0.112623	0.0700624	0.135993	0.046226	-0.0324118	0.0814136	-0.046249	0.278766	0.533689	0.265646	0.323722	0.377111	0.121967	0.200643	0.274984	0.0229635	-0.161757	0.223127	0.18677	-0.0379373	0.0149415	0.0973596	-0.0829277	0.0129384	-0.0688753	0.182299	0.327374	0.392938	0.0638419
GSM972204	0.164632	0.231848	0.500222	-0.0800192	0.22177	0.345048	0.369437	0.219619	0.327052	0.293428	0.335821	0.21205	0.335983	0.351759	0.338097	0.180884	0.128385	0.153473	-0.0709282	-0.0866156	0.109799	0.121363	0.0993688	-0.0253737	-0.0163681	0.119982	-0.0637766	0.234926	0.521413	0.168456	0.276408	0.289215	0.155127	0.263811	0.296268	0.0266061	-0.0683689	0.158927	0.0819512	-0.0247723	0.0410882	0.103905	-0.0752842	-0.000238547	-0.0885352	0.178284	0.352766	0.444706	0.0323158
GSM972205	0.404842	0.234479	0.539962	0.0244406	0.213699	0.344484	0.30353	0.155363	0.225726	0.308244	0.363285	0.21265	0.355536	0.377097	0.362581	0.287048	-0.000876843	0.350163	-0.0880313	-0.0791598	0.154157	0.11554	0.126404	0.023101	0.0108254	0.145202	0.00439972	0.230581	0.55345	0.317773	0.411146	0.496208	0.166153	0.207359	0.290629	0.0774918	-0.108348	0.364779	0.125888	-0.0395579	0.111884	0.104395	-0.0794251	0.0463113	-0.0275816	0.245652	0.375126	0.431629	0.058262
GSM972207	0.182197	0.248103	0.50582	-0.0736006	0.24632	0.371594	0.349654	0.218702	0.260508	0.313124	0.364325	0.225656	0.346774	0.363353	0.358487	0.20845	0.0662172	0.0893113	-0.0977418	-0.092219	0.131993	0.102556	0.0726434	0.00573382	-0.064407	0.0954011	-0.0970766	0.232217	0.526263	0.200911	0.25083	0.397475	0.142717	0.235219	0.301265	0.00323053	-0.084436	0.096095	0.0615877	-0.053008	-0.0192645	0.11855	-0.0747475	-0.00609287	-0.0458199	0.189	0.315743	0.39354	0.0409107
GSM972211	0.033759	0.216433	0.483041	-0.170821	0.211578	0.379771	0.328487	0.239717	0.226838	0.275874	0.32822	0.18497	0.330096	0.34142	0.344839	0.0715777	0.103732	-0.0397245	-0.1464	-0.113019	0.115602	0.0467735	0.0485712	0.0204979	-0.120309	0.127674	-0.149429	0.147303	0.507545	0.155902	0.129134	0.250145	0.0844224	0.216335	0.277719	-0.0641347	-0.247058	-0.0747588	0.12384	-0.0940661	-0.0620001	0.0852796	-0.0882744	-0.0716579	-0.130396	0.0879792	0.247094	0.309413	0.00699056
GSM972215	0.265035	0.251721	0.520398	-0.00589712	0.230342	0.349357	0.338186	0.196766	0.26571	0.314393	0.373491	0.219487	0.359907	0.388313	0.379414	0.262873	0.0308984	0.217621	-0.1144	-0.0820722	0.126823	0.13683	0.151194	0.0144466	-0.0289538	0.144937	-0.030048	0.428128	0.537417	0.185744	0.325015	0.411451	0.16502	0.230162	0.30479	0.029974	-0.199584	0.211438	0.251597	0.00206916	0.0194519	0.130241	-0.0594689	0.0126283	-0.034393	0.240825	0.345561	0.395715	0.0563423
GSM972220	0.382888	0.227644	0.527418	-0.0110185	0.19785	0.352564	0.301344	0.249799	0.186892	0.283359	0.325676	0.191531	0.335715	0.341382	0.341796	0.298591	0.0636671	0.350603	-0.0126141	-0.104316	0.215799	0.197638	0.135766	0.0305932	0.00301934	0.160125	-0.00183146	0.394408	0.542215	0.305819	0.389828	0.465041	0.210351	0.232385	0.283385	0.103709	0.0380271	0.330188	0.204711	0.0429779	0.091782	0.126003	-0.0387297	0.0391435	-0.0358824	0.27997	0.327148	0.340291	0.0660501
GSM972221	0.22737	0.264233	0.521744	-0.0804898	0.237952	0.291571	0.271312	0.146754	0.180911	0.328678	0.374883	0.251017	0.369603	0.394988	0.377168	0.229257	-0.0292862	0.186055	-0.152165	-0.103181	0.106845	0.105473	0.0736289	-0.0127523	-0.0696376	0.140063	-0.0676408	0.211872	0.538977	0.152376	0.278708	0.355243	0.12078	0.19387	0.306529	-0.0140111	-0.166136	0.176743	0.0555683	-0.0883826	-0.00175375	0.112471	-0.0926704	-0.0224955	-0.0519898	0.154637	0.283341	0.372516	0.0521936
GSM972222	0.121629	0.241093	0.478671	-0.0982207	0.216983	0.316746	0.317534	0.178912	0.216365	0.309291	0.344321	0.213525	0.352348	0.372489	0.360325	0.15048	-0.00754888	0.0346545	-0.125725	-0.12148	0.109545	0.0857693	0.0683201	0.000123471	-0.0986107	0.181602	-0.079504	0.395852	0.495055	0.147314	0.179577	0.325744	0.106555	0.212395	0.291347	-0.0301802	-0.190136	-0.00886437	0.149068	-0.0698936	-0.0826925	0.113319	-0.0761681	-0.0522794	-0.0930568	0.138483	0.309257	0.352434	0.0380768
GSM972223	0.253008	0.215763	0.514399	-0.0747281	0.207353	0.352704	0.336753	0.251152	0.280635	0.286744	0.346688	0.202008	0.340355	0.359636	0.33743	0.216055	0.0541033	0.208546	-0.0989152	-0.106564	0.1608	0.194353	0.115104	0.00257524	-0.0697658	0.168484	-0.0582783	0.287547	0.517163	0.207297	0.251788	0.373614	0.207501	0.260397	0.327728	0.0233719	-0.177511	0.200466	0.0431468	0.1276	-0.0444123	0.137851	-0.0285384	-0.0172018	-0.0766053	0.218406	0.319374	0.391462	0.0428435
GSM972224	0.30975	0.211808	0.515323	0.0129878	0.223412	0.387278	0.331882	0.240939	0.207111	0.27246	0.329708	0.193389	0.337326	0.322575	0.320419	0.252016	0.0317105	0.265632	-0.0987674	-0.105908	0.236358	0.182279	0.124686	0.0529747	-0.0427562	0.202373	0.0221204	0.437262	0.530599	0.257769	0.35075	0.440263	0.222588	0.232868	0.318372	0.0739194	-0.192008	0.257551	0.235169	0.139094	-0.0183706	0.128658	-0.0183047	0.0329703	-0.0127974	0.23752	0.378489	0.404567	0.0750708
GSM972225	0.274325	0.242187	0.523102	-0.05707	0.198491	0.348333	0.344208	0.199695	0.259733	0.308307	0.368446	0.222496	0.353311	0.373045	0.373705	0.233405	0.0329145	0.223731	-0.0753922	-0.0852644	0.0945687	0.0778484	0.115643	-0.0299555	-0.0206566	0.133773	-0.0709884	0.201886	0.537353	0.269251	0.30643	0.409065	0.154858	0.256855	0.300203	0.027209	-0.161428	0.193955	0.265857	-0.0581559	0.0493282	0.142018	-0.0530515	-0.0108533	-0.0770866	0.25542	0.345979	0.39831	0.0289991
GSM972226	0.0393291	0.218646	0.500561	-0.085249	0.214718	0.329577	0.322318	0.17919	0.233312	0.274929	0.335975	0.207533	0.333086	0.326273	0.339135	0.151221	0.0288926	-0.0148555	-0.110279	-0.114877	0.113134	0.115484	0.071928	0.0189109	-0.0810461	0.139414	-0.0883325	0.233924	0.522636	0.216373	0.141111	0.236559	0.157627	0.258358	0.314033	-0.0228402	-0.209692	-0.0246307	0.157003	0.0207561	-0.0458534	0.127923	-0.0460983	-0.0286211	-0.091386	0.155479	0.310919	0.365991	0.038574
GSM972227	0.0644701	0.244682	0.493273	-0.103657	0.22469	0.296224	0.275499	0.0890133	0.155692	0.302836	0.38247	0.240682	0.353549	0.386579	0.366044	0.138915	-0.0186543	0.013971	-0.066249	-0.105579	0.0647746	0.0432822	0.0808285	-0.0119242	-0.0623294	0.118927	-0.110377	0.260609	0.515613	0.177804	0.197943	0.24537	0.113687	0.20066	0.278913	-0.0108749	-0.119233	0.0646172	0.169654	-0.0849131	0.0191812	0.122084	-0.0495904	-0.0232194	-0.0487265	0.143775	0.27382	0.336898	0.0249556
GSM972228	0.176856	0.232011	0.517664	-0.0760456	0.225824	0.287099	0.289423	0.0816124	0.152624	0.286442	0.338015	0.202192	0.338374	0.342965	0.355861	0.178943	-0.0523337	0.143066	-0.108892	-0.0968456	0.122934	0.0768746	0.103079	0.042675	-0.0210548	0.160828	-0.100439	0.254165	0.534803	0.234123	0.245524	0.317132	0.104244	0.188511	0.28935	0.00940474	-0.174724	0.103585	0.151493	-0.0779341	0.0238369	0.103165	-0.0709072	-0.00277909	-0.0783969	0.176123	0.283673	0.331835	0.0695746
GSM972230	0.0179247	0.257156	0.490681	-0.147696	0.213719	0.328058	0.333919	0.195872	0.235464	0.309986	0.376218	0.23501	0.353181	0.375307	0.370982	0.13726	0.0343751	-0.0377149	-0.129855	-0.110058	0.0446078	0.038742	0.085916	-0.021411	-0.120367	0.0906877	-0.156797	0.333039	0.507031	0.0585967	0.127924	0.234973	0.0700385	0.198466	0.293886	-0.0568157	-0.229642	-0.0292511	0.089145	-0.102312	-0.105428	0.0966247	-0.0917945	-0.0717242	-0.129517	0.141662	0.279577	0.334302	-0.000998268
GSM972231	0.16659	0.216501	0.478197	-0.0506731	0.213419	0.395728	0.377577	0.267914	0.278199	0.285879	0.342064	0.186571	0.338192	0.334888	0.357966	0.168115	0.186982	0.141097	-0.0343523	-0.0981505	0.155224	0.19481	0.155604	-0.0135163	-0.0522477	0.171357	-0.00557477	0.267971	0.50135	0.235101	0.262126	0.319732	0.205202	0.301395	0.297531	0.0406985	-0.10789	0.115837	0.327394	0.140444	-0.0197743	0.115776	-0.0550325	-0.00673229	-0.0252954	0.234145	0.330145	0.393118	0.0662441
GSM972232	0.259223	0.210237	0.5157	-0.0770803	0.19594	0.410159	0.340715	0.22279	0.245884	0.270716	0.315945	0.1902	0.309912	0.30952	0.324751	0.173613	0.0997031	0.221564	-0.126351	-0.0875059	0.185175	0.145742	0.131998	0.0276884	-0.00801788	0.0806058	-0.0730028	0.347439	0.534783	0.261659	0.279198	0.364746	0.155364	0.193911	0.315865	0.0441794	-0.194868	0.180178	0.0815226	-0.000343567	0.0255771	0.11864	-0.0839679	0.00508004	-0.0749222	0.164802	0.343052	0.357138	0.0325379
GSM972233	0.26608	0.250774	0.510074	-0.0674688	0.199958	0.32678	0.298769	0.137073	0.150854	0.313527	0.373459	0.249347	0.354014	0.395747	0.350153	0.243674	0.00625226	0.215798	-0.132998	-0.0820095	0.233543	0.0978287	0.155705	-0.00621458	-0.0475099	0.0570486	-0.0549863	0.146017	0.521591	0.24686	0.288499	0.39743	0.168961	0.208275	0.288059	0.0333974	-0.157842	0.182753	-0.0668853	0.0237671	0.0211477	0.112599	-0.0783431	-0.0154117	-0.0776136	0.220703	0.299945	0.309778	0.0365235
GSM972234	0.0839348	0.200345	0.475743	-0.0827509	0.202909	0.437278	0.357438	0.32142	0.287798	0.264185	0.290982	0.156822	0.308115	0.284983	0.306889	0.130687	0.260321	-0.0111315	-0.116353	-0.103341	0.217799	0.151627	0.0410957	0.0215835	-0.0898377	0.183815	-0.0706715	0.314437	0.50053	0.231616	0.183127	0.280767	0.172605	0.283822	0.325001	0.00739	-0.181721	0.0104902	0.239284	-0.0178347	-0.0768118	0.12416	-0.0446262	-0.03274	-0.0905094	0.179367	0.334335	0.376738	0.0121511
GSM972235	0.183341	0.244864	0.507607	-0.078678	0.236355	0.386725	0.361461	0.273388	0.32219	0.320824	0.383374	0.217878	0.351685	0.379771	0.350319	0.19084	0.117086	0.0913675	-0.104886	-0.088997	0.151525	0.0857023	0.122511	0.0230361	-0.0880139	0.12612	-0.0987157	0.26113	0.527001	0.242179	0.24019	0.376125	0.148238	0.214035	0.288953	-0.00129188	-0.201883	0.0793292	0.187292	-0.0967013	0.00115987	0.121254	-0.082692	-0.0276912	-0.0972714	0.169274	0.361761	0.457936	0.0459518
GSM972236	0.11708	0.244183	0.521138	-0.128423	0.227666	0.338175	0.319963	0.200286	0.217735	0.312307	0.368782	0.221378	0.346641	0.3654	0.348042	0.161497	0.03799	0.0762752	-0.106971	-0.0743817	0.0931767	0.0423648	0.13023	0.0188522	-0.0838982	0.08569	-0.123067	0.262171	0.538217	0.128197	0.214914	0.281642	0.0992601	0.196698	0.293694	-0.0321405	-0.215318	0.0514753	-0.0222822	-0.0658631	-0.0588961	0.092753	-0.0917407	-0.0445193	-0.116689	0.14617	0.294302	0.359578	0.0329325
GSM972237	0.0792248	0.247444	0.497918	-0.0972992	0.206605	0.317333	0.329438	0.1725	0.209287	0.320187	0.381673	0.24757	0.348277	0.398378	0.358395	0.16674	0.00922719	0.0394023	-0.126691	-0.10885	0.0556161	0.0336377	0.133684	-0.0139429	-0.091033	0.0214071	-0.0962068	0.330348	0.514975	0.120523	0.171018	0.25458	0.0861886	0.230638	0.293406	-0.0418686	-0.212702	0.0100628	0.210817	-0.106024	-0.0393293	0.0930588	-0.108279	-0.0555573	-0.0997031	0.146402	0.338654	0.41402	0.0190769
GSM972238	0.220804	0.247737	0.516774	-0.0794866	0.192353	0.350534	0.379133	0.24068	0.305793	0.314542	0.369851	0.241127	0.353322	0.379294	0.353783	0.21734	0.0858876	0.138478	-0.127863	-0.10056	0.146997	0.112694	0.112922	0.0299512	-0.0744944	0.0737339	-0.103246	0.339598	0.534628	0.224539	0.262842	0.413276	0.142456	0.226597	0.312858	0.00235358	-0.206799	0.104401	0.178343	-0.0378125	-0.0542657	0.108663	-0.0942428	-0.013799	-0.0623657	0.196733	0.318863	0.362645	0.0239839
GSM972239	0.299437	0.245734	0.486009	-0.0222064	0.201749	0.371013	0.307336	0.182783	0.193804	0.315647	0.375046	0.225744	0.354002	0.376459	0.346367	0.263461	0.0952783	0.217861	-0.069825	-0.108314	0.214898	0.157688	0.104936	0.00464178	-0.00450622	0.162759	-0.0352802	0.28121	0.502905	0.23634	0.346311	0.442773	0.151918	0.226754	0.281767	0.0654367	-0.0468838	0.235864	0.193715	-0.028893	0.0223361	0.129768	-0.0685799	0.00909777	-0.0604576	0.17674	0.334991	0.351786	0.0689002
GSM972240	0.3307	0.201335	0.524032	0.00158554	0.194616	0.446801	0.373784	0.289806	0.318413	0.268687	0.322575	0.169677	0.336691	0.308382	0.321829	0.24793	0.153885	0.257802	-0.11602	-0.0830822	0.218388	0.150955	0.130435	0.0358092	-0.0570383	0.0376251	-0.0201529	0.364153	0.543703	0.288773	0.359671	0.47289	0.165338	0.215094	0.323722	0.0646189	-0.249987	0.213671	0.16122	0.00130985	-0.0137291	0.114393	-0.0635791	0.0157365	-0.0511291	0.169814	0.350174	0.363432	0.0341739
GSM972241	0.29057	0.244971	0.52329	-0.101783	0.229897	0.326688	0.300248	0.151854	0.161882	0.312245	0.369771	0.219765	0.347241	0.367015	0.354122	0.239023	-0.0245298	0.249324	-0.0932027	-0.0922619	0.102018	0.056233	0.137514	0.00430677	-0.0617753	0.141622	-0.0826482	0.32227	0.53951	0.218472	0.305695	0.423291	0.113379	0.216776	0.288856	0.00543097	-0.213163	0.277507	-0.030588	-0.0569841	-0.00947517	0.132559	-0.0759077	-0.0157948	-0.0828447	0.201367	0.311908	0.355255	0.0513347
GSM972242	0.276559	0.233982	0.512103	-0.042769	0.235358	0.373268	0.332997	0.227489	0.251842	0.304723	0.354036	0.200796	0.345296	0.349746	0.334844	0.243048	0.0893805	0.207121	-0.110407	-0.105798	0.18945	0.12869	0.0746158	0.0195655	-0.0532407	0.192257	-0.0566641	0.323711	0.531722	0.26083	0.331522	0.451162	0.175395	0.236584	0.303441	0.0307558	-0.167602	0.172884	0.225038	-0.00836797	0.0186628	0.136152	-0.0530577	0.00944034	-0.0306331	0.208609	0.318375	0.372993	0.0541049
GSM972243	0.324908	0.221219	0.508668	-0.0903765	0.223439	0.334041	0.335585	0.179456	0.232379	0.292796	0.351698	0.213511	0.339286	0.350921	0.330449	0.212369	0.0552975	0.284638	-0.0724751	-0.0954215	0.0950719	0.130362	0.131836	-0.0149321	-0.0498061	0.175488	-0.0815132	0.271039	0.527608	0.231618	0.290996	0.402022	0.161437	0.254038	0.276248	0.0214273	-0.154699	0.272198	0.110195	-0.00416254	0.0192907	0.111428	-0.0542498	-0.0211791	-0.0884325	0.185352	0.32625	0.387422	0.0324925
GSM972244	0.291033	0.18526	0.51307	-0.0481006	0.208943	0.368232	0.313997	0.147915	0.139756	0.273678	0.327961	0.178887	0.31778	0.330914	0.34245	0.190792	0.0377544	0.277857	-0.00427005	-0.0557165	0.124314	0.124683	0.194653	0.0190862	0.00360894	0.171601	-0.0521036	0.251506	0.534388	0.232823	0.35933	0.392914	0.201824	0.205294	0.305002	0.0862439	0.127659	0.265462	0.292662	0.0720755	0.106563	0.0970101	-0.0546675	0.0268625	-0.0463506	0.259422	0.313008	0.31036	0.0785657
GSM972247	0.167741	0.223412	0.498019	-0.0661583	0.240313	0.305312	0.301207	0.0953882	0.172564	0.295321	0.348658	0.220538	0.327338	0.357465	0.351291	0.145803	0.00516495	0.123385	-0.126344	-0.093591	0.107721	0.0185535	0.0996183	0.0270954	-0.0690178	0.0991038	-0.0979496	0.186704	0.522876	0.251837	0.202744	0.320264	0.0935854	0.196101	0.290081	-0.00246476	-0.190339	0.0954331	0.133764	-0.102887	0.0125358	0.0687988	-0.0840966	-0.0306733	-0.0930093	0.17452	0.280842	0.33038	0.0489981
GSM972248	0.10881	0.221338	0.495253	-0.0498684	0.226696	0.329875	0.311508	0.173364	0.187066	0.287748	0.346969	0.202581	0.332621	0.352446	0.348509	0.135736	0.00611711	0.028991	-0.0986447	-0.0969179	0.0918393	0.0676793	0.111802	-0.0155842	-0.0712918	0.151886	-0.0731256	0.374923	0.520668	0.145316	0.204488	0.287235	0.116198	0.203308	0.295706	-0.010001	-0.157847	0.0412072	0.079775	-0.0536871	-0.0157449	0.0867101	-0.0854212	-0.0296922	-0.0741903	0.164227	0.305309	0.347187	0.0257951
GSM972249	0.260197	0.233217	0.494995	-0.0941543	0.220112	0.349808	0.32755	0.180149	0.23112	0.30355	0.357009	0.217645	0.342012	0.359372	0.340819	0.183318	0.0626106	0.216424	-0.101968	-0.108754	0.110533	0.0839573	0.118701	-0.00986547	-0.0648592	0.15649	-0.101473	0.29087	0.516463	0.225474	0.24962	0.372018	0.129483	0.224592	0.286437	-0.00254936	-0.184995	0.158664	0.106242	-0.0732209	-0.0259797	0.110188	-0.0687647	-0.0377822	-0.0968052	0.158185	0.302313	0.376595	0.0333707
GSM972250	0.0610364	0.25298	0.489084	-0.126811	0.209674	0.358027	0.306167	0.184916	0.223461	0.317401	0.366615	0.224943	0.353913	0.37879	0.347674	0.131917	0.073375	0.0982394	-0.13167	-0.123266	0.129966	0.0419718	0.114366	-0.018064	-0.147742	0.140535	-0.123972	0.279102	0.504175	0.117515	0.158578	0.200953	0.105065	0.189613	0.290575	-0.0452528	-0.168722	0.0234741	0.0779799	-0.114572	-0.0666009	0.117751	-0.0757071	-0.079544	-0.134501	0.0790427	0.286791	0.356772	-0.0105447
GSM972251	0.261459	0.213766	0.523379	-0.103265	0.212876	0.424159	0.364903	0.286355	0.257856	0.287002	0.313267	0.171822	0.33124	0.322949	0.30147	0.16707	0.134632	0.178069	-0.109296	-0.114007	0.140546	0.0554155	0.129087	0.0573952	-0.111686	-0.00544026	-0.121532	0.335967	0.539784	0.155291	0.233576	0.412853	0.135922	0.196456	0.31781	-0.024512	-0.237046	0.126163	0.253595	-0.0775783	-0.0482227	0.139361	-0.0860018	-0.0508386	-0.129916	0.063774	0.3179	0.363694	0.0345395
GSM972252	0.255246	0.259113	0.517163	-0.0670511	0.19982	0.389612	0.344854	0.246375	0.267509	0.314121	0.393	0.250821	0.370559	0.395372	0.35605	0.229221	0.0609397	0.18314	-0.126565	-0.104166	0.137315	0.106008	0.090191	-0.00384186	-0.0678653	0.145905	-0.0652056	0.25041	0.535339	0.249112	0.310506	0.407408	0.126292	0.201414	0.28719	0.0154308	-0.164935	0.166093	0.127343	-0.0478903	0.00511013	0.12443	-0.073183	-0.0107362	-0.0748663	0.132545	0.337388	0.395895	0.0233939
GSM972253	0.0611998	0.215828	0.494403	-0.131623	0.172231	0.31373	0.309037	0.153267	0.188285	0.280641	0.336763	0.186802	0.327035	0.325611	0.330035	0.0988704	0.0252851	0.0445566	-0.130726	-0.107713	0.0799173	0.0489166	0.102725	0.00752356	-0.125477	0.124624	-0.141062	0.257021	0.518395	0.117255	0.188833	0.231785	0.0975033	0.205651	0.287577	-0.0325678	-0.174725	0.0232817	0.144994	-0.0456305	-0.0533296	0.0877902	-0.107809	-0.061704	-0.11354	0.125062	0.284396	0.359182	-0.0267902
GSM972254	0.151799	0.192323	0.500778	-0.101528	0.22297	0.425248	0.335899	0.2776	0.222236	0.266205	0.319553	0.190049	0.312298	0.318704	0.315733	0.124453	0.170037	0.10163	-0.128714	-0.0877771	0.141983	0.0945089	0.114642	0.0256781	-0.0570076	0.157112	-0.0687254	0.326903	0.524471	0.194699	0.215466	0.319422	0.171214	0.218229	0.284344	-0.00141045	-0.164841	0.0427943	0.0727582	-0.0232527	0.033217	0.114601	-0.0697614	-0.0226432	-0.0914436	0.19329	0.266867	0.301153	0.032377
GSM972255	-0.00266283	0.239779	0.483268	-0.125599	0.222728	0.442499	0.408833	0.295248	0.333747	0.29314	0.343338	0.246108	0.335646	0.350754	0.342424	0.11193	0.142365	-0.062808	-0.155505	-0.121354	0.131261	0.0618744	0.0282801	0.00495047	-0.128504	-0.0337804	-0.134331	0.164693	0.507975	0.112444	0.093457	0.19248	0.112678	0.23944	0.30804	-0.0443965	-0.226377	-0.0534187	0.00876424	-0.0394319	-0.0921098	0.120042	-0.102359	-0.0695403	-0.122516	0.127385	0.312736	0.394651	0.0287472
GSM972256	0.124279	0.187732	0.481153	-0.0881632	0.225708	0.35361	0.330844	0.162581	0.241959	0.263639	0.29561	0.16872	0.310175	0.306136	0.33043	0.0958615	0.0673741	0.193296	-0.112061	-0.0743344	0.0959556	0.0387898	0.147976	-0.000819629	-0.0797882	0.105955	-0.0910865	0.197301	0.502642	0.148704	0.198177	0.175814	0.0995379	0.21967	0.287655	-0.0150099	-0.168691	0.114962	0.167486	-0.06105	-0.0360678	0.0756212	-0.10741	-0.0445354	-0.0967048	0.127755	0.259696	0.326628	0.0201432
GSM972257	0.239523	0.227957	0.510524	-0.0743423	0.220817	0.33101	0.307697	0.149479	0.171136	0.303307	0.361462	0.227494	0.348133	0.3906	0.382288	0.172385	-0.025522	0.206418	-0.0757563	-0.0746582	0.0973622	0.0417637	0.170688	-0.0231439	-0.0357852	0.129513	-0.0689753	0.23912	0.530585	0.157215	0.251713	0.330406	0.14105	0.183069	0.296065	0.0133071	-0.116589	0.206489	0.168046	-0.0301838	0.0641248	0.0938561	-0.0848198	-0.0139126	-0.0707667	0.18653	0.294343	0.330165	0.0523778
GSM972259	0.183276	0.219145	0.506117	-0.0677525	0.211491	0.354486	0.311016	0.136061	0.205928	0.270692	0.349421	0.179667	0.341704	0.350695	0.368168	0.159457	0.0277532	0.118922	-0.0401571	-0.0991836	0.134954	0.0800813	0.109578	0.0323576	-0.00879233	0.124565	-0.0654602	0.194494	0.528887	0.213384	0.27866	0.361238	0.156545	0.21944	0.303511	0.0401594	-0.0485038	0.111112	0.111863	-0.0159392	0.0523059	0.105454	-0.0621247	0.0182456	-0.0633664	0.172885	0.302572	0.349509	0.0694377
GSM972260	0.0649113	0.219398	0.479483	-0.082951	0.247311	0.374031	0.369411	0.201056	0.250928	0.296882	0.344643	0.18585	0.331519	0.356479	0.3711	0.121149	0.016518	0.11716	-0.0843368	-0.0935872	0.050222	0.0127094	0.169629	-0.0177281	-0.0862284	0.0523285	-0.104422	0.146983	0.505231	0.110027	0.181652	0.171375	0.119205	0.232162	0.32688	-0.0186632	-0.152212	0.0859593	0.0327617	-0.0792021	-0.00254774	0.128557	-0.0644433	-0.061466	-0.110785	0.144158	0.308405	0.390267	0.0318459
GSM972261	0.279629	0.23746	0.502137	-0.0418314	0.23322	0.293352	0.303722	0.207914	0.187727	0.301774	0.347986	0.212962	0.354018	0.366147	0.346246	0.23823	0.0183746	0.242485	-0.09168	-0.0921204	0.140712	0.166283	0.0986486	0.000139618	-0.0524608	0.12044	-0.0430296	0.327466	0.518038	0.178773	0.296841	0.412498	0.180774	0.263391	0.303365	0.0320354	-0.053672	0.218821	-0.0923568	0.0243611	-0.0162117	0.1252	-0.0837867	-0.0150688	-0.0751405	0.213934	0.308187	0.352276	0.0511021
GSM972262	0.308311	0.225798	0.518607	0.00303707	0.214791	0.3751	0.402624	0.309269	0.312673	0.277568	0.317658	0.201065	0.331941	0.330543	0.343383	0.250471	0.163591	0.253353	-0.105442	-0.102051	0.29612	0.201618	0.114875	0.0624272	-0.044201	0.12108	0.00861038	0.452217	0.535768	0.257992	0.351207	0.431197	0.218677	0.253368	0.296977	0.0667979	-0.206103	0.209122	0.261088	0.0697088	0.00125151	0.146347	-0.0075901	0.0294554	-0.0309559	0.178863	0.357794	0.361228	0.0681448
GSM972263	0.280068	0.235472	0.536624	-0.0514563	0.176509	0.33772	0.316229	0.224795	0.234494	0.293323	0.343684	0.219836	0.330069	0.347897	0.350277	0.251796	0.045412	0.244993	-0.0785496	-0.0822069	0.195003	0.163405	0.134472	0.0372951	0.000659804	0.199567	-0.0397278	0.306105	0.547262	0.237756	0.318366	0.42282	0.187251	0.198567	0.275468	0.0585091	-0.0282991	0.207183	0.162494	0.00808738	0.0216591	0.129112	-0.0659503	0.017498	-0.0589385	0.269978	0.327523	0.384334	0.066692
GSM972264	0.277422	0.270594	0.534657	-0.0543526	0.2307	0.294132	0.301797	0.100252	0.120462	0.323689	0.368122	0.249626	0.370411	0.400656	0.384429	0.273721	-0.0526482	0.199346	-0.143836	-0.105695	0.15406	0.130201	0.0926364	0.00796233	-0.0661855	0.209169	-0.0514519	0.258568	0.545489	0.217507	0.284979	0.437489	0.152314	0.190806	0.298338	-0.00872143	-0.226702	0.193829	-0.0123817	-0.0450398	-0.0360864	0.126417	-0.0371161	-0.01216	-0.06349	0.175037	0.312634	0.368687	0.0779092
GSM972265	0.143206	0.250028	0.524521	-0.094436	0.204765	0.33774	0.292887	0.232931	0.204805	0.301205	0.34388	0.226673	0.355372	0.373992	0.373118	0.168326	0.0129289	0.136941	-0.0951709	-0.117597	0.121072	0.0911623	0.0953375	0.00481906	-0.0940783	0.0618293	-0.0826566	0.306609	0.542038	0.187132	0.161867	0.260914	0.126559	0.227597	0.31256	-0.0294506	-0.178714	0.068914	-0.034498	-0.0700668	-0.0384663	0.103189	-0.0844569	-0.0394846	-0.0940478	0.148716	0.304094	0.367704	0.0457697
GSM972266	-0.000585459	0.267606	0.513624	-0.128482	0.206842	0.279742	0.274196	0.0982668	0.127765	0.321864	0.365538	0.257919	0.360934	0.386967	0.378372	0.126224	-0.0290815	-0.0153343	-0.159925	-0.136941	0.0376695	0.0294268	0.0746141	-0.0595988	-0.120393	0.0955213	-0.122556	0.413963	0.529272	0.0414972	0.126025	0.194705	0.0166112	0.15883	0.281685	-0.0981507	-0.223836	-0.0254529	-0.0365762	-0.135403	-0.145626	0.108454	-0.124082	-0.0767326	-0.109944	-0.00232053	0.259208	0.323262	0.0162791
GSM972267	0.0932952	0.224913	0.467261	-0.0917493	0.186456	0.352495	0.308043	0.161436	0.226204	0.297299	0.332432	0.221812	0.32154	0.336987	0.341005	0.139903	0.027845	0.103994	-0.117578	-0.0909566	0.0476847	0.0441558	0.140253	-0.0344706	-0.0873808	0.0955941	-0.115699	0.192629	0.489188	0.151999	0.20781	0.222692	0.115684	0.224293	0.317289	-0.0222313	-0.177354	0.0830485	-0.0124479	-0.0718363	-0.0167863	0.0989872	-0.0767302	-0.0480696	-0.0893948	0.121582	0.295451	0.388946	-0.00956427
GSM972268	-0.00455393	0.217157	0.485039	-0.13427	0.178992	0.34702	0.308512	0.155406	0.187756	0.290161	0.343157	0.188965	0.334632	0.340076	0.339648	0.0859679	0.0445074	-0.00618796	-0.0867666	-0.119656	0.0504231	6.53195e-05	0.0862363	-0.0170176	-0.08579	0.160814	-0.141194	0.179126	0.51433	0.102491	0.153213	0.189156	0.0826703	0.174814	0.291148	-0.0247902	-0.18531	-0.000894643	0.199408	-0.0860589	-0.00313773	0.102122	-0.0950718	-0.0539369	-0.101531	0.0588546	0.252996	0.300889	0.0133325
GSM972269	0.183829	0.197427	0.49476	-0.0173843	0.218374	0.294774	0.281018	0.123445	0.177994	0.273896	0.342767	0.166881	0.328593	0.338533	0.352638	0.169282	-0.0255053	0.120062	-0.0219697	-0.0482632	0.11981	0.109014	0.136035	0.0461859	-0.0275172	0.225117	-0.0508652	0.23729	0.51652	0.207088	0.289238	0.336894	0.182147	0.247825	0.291453	0.0466497	-0.0024072	0.156626	0.0968456	-0.0597593	0.0889538	0.109083	-0.039309	0.0136203	-0.0488528	0.208803	0.273372	0.278484	0.0742425
GSM972270	0.327889	0.239266	0.492453	-0.0675547	0.176087	0.311144	0.265883	0.176844	0.192648	0.29804	0.361906	0.21511	0.336791	0.365027	0.350648	0.240361	0.0011293	0.291702	-0.111607	-0.105328	0.140039	0.137876	0.119231	-0.0125175	-0.042477	0.18349	-0.0506323	0.242167	0.510185	0.145718	0.327178	0.409638	0.151766	0.205459	0.290045	0.0356364	-0.0445155	0.303388	0.192497	-0.000678161	0.0119389	0.119777	-0.081628	-0.0094737	-0.0780349	0.221689	0.316058	0.370802	0.0239369
GSM972271	0.152533	0.244983	0.501397	-0.118083	0.22746	0.340507	0.289051	0.101214	0.173875	0.29271	0.367333	0.246837	0.345771	0.374095	0.365563	0.128718	-0.000719381	0.0631263	-0.126245	-0.104088	0.0671099	-0.00575135	0.0957552	-0.0720799	-0.108205	0.12874	-0.126822	0.274082	0.519804	0.064651	0.166768	0.311511	0.0787565	0.132242	0.291305	-0.0446617	-0.200679	0.0111895	-0.0410646	-0.0786551	-0.0520973	0.0861821	-0.0982602	-0.0647782	-0.110703	0.096261	0.280034	0.334834	0.0129201
GSM972272	-0.0158373	0.206299	0.468317	-0.0948403	0.23017	0.309659	0.296528	0.102284	0.155417	0.278107	0.318761	0.193845	0.311342	0.319163	0.341133	0.083913	-0.0129022	-0.0233987	-0.0954664	-0.0826214	0.053708	0.0455584	0.077501	0.00112448	-0.0755597	0.129449	-0.0898157	0.167223	0.485948	0.0802969	0.16193	0.151867	0.059057	0.20524	0.281019	-0.0297306	-0.143203	-0.0505134	0.0761853	-0.123119	-0.0367861	0.0745494	-0.0950589	-0.0415676	-0.0939312	0.112592	0.251503	0.330575	0.000693624
GSM972273	0.0856401	0.211384	0.484302	-0.0856077	0.19725	0.291014	0.280994	0.0840113	0.167097	0.272515	0.321823	0.182081	0.32351	0.319839	0.351187	0.108394	-0.0258186	0.0444529	-0.0802983	-0.0854464	0.0745074	0.03015	0.0775206	0.0154468	-0.0655477	0.156942	-0.100685	0.255805	0.508674	0.208726	0.184385	0.243048	0.102151	0.18398	0.281829	0.00172159	-0.0894158	0.0660451	0.157674	-0.0655735	0.0300504	0.100705	-0.0772876	-0.0261745	-0.0850923	0.147943	0.247364	0.286697	0.0244385
GSM972274	0.36371	0.243045	0.533594	-0.0326555	0.219318	0.389022	0.334617	0.200775	0.233957	0.289014	0.326729	0.219498	0.343053	0.343515	0.35377	0.293432	0.0611385	0.334388	-0.123237	-0.0852292	0.199489	0.157332	0.112276	0.0622945	-0.00255838	0.143801	-0.0182458	0.443288	0.54953	0.117869	0.371539	0.459649	0.175146	0.233564	0.305994	0.0524606	-0.146396	0.368655	0.0681903	0.00156121	0.00803436	0.138839	-0.0602863	0.0356594	-0.039567	0.184953	0.344018	0.371812	0.0741432
GSM972275	0.419404	0.242563	0.518509	0.129025	0.233499	0.427482	0.33164	0.254434	0.220061	0.293825	0.321928	0.204598	0.347679	0.337721	0.359497	0.350498	0.127089	0.36255	-0.058367	-0.0753651	0.215099	0.194768	0.128668	0.114452	0.0421931	0.301863	0.132103	0.457314	0.537751	0.171533	0.4178	0.471565	0.23827	0.233944	0.296734	0.106139	-0.113508	0.39252	0.1404	0.0706195	0.11372	0.148742	-0.0255244	0.0986286	0.0339414	0.234765	0.353835	0.360641	0.129658
GSM972276	0.299668	0.225385	0.537597	-0.0382201	0.217414	0.307965	0.291635	0.124769	0.17052	0.296126	0.322722	0.18824	0.336747	0.344575	0.354453	0.24575	-0.0317072	0.247061	-0.0902692	-0.0977959	0.074082	0.156857	0.159305	0.0654274	-0.0492677	0.223008	-0.0170194	0.429198	0.549279	0.245655	0.327507	0.458248	0.147718	0.228483	0.295756	0.0258835	-0.142517	0.173136	0.0214247	-0.0102999	0.00562138	0.130257	-0.0638899	0.00250044	-0.0621466	0.239861	0.320306	0.375936	0.070267
GSM972277	0.198628	0.242911	0.503442	-0.0952784	0.193879	0.276692	0.272094	0.101667	0.108911	0.303247	0.363591	0.220866	0.360009	0.389281	0.378149	0.183339	-0.0219792	0.132962	-0.120539	-0.10666	0.12375	0.0535714	0.0569266	-0.0396197	-0.0725607	0.0853298	-0.0996844	0.24962	0.50548	0.121812	0.200051	0.346399	0.120536	0.188575	0.277013	-0.0347472	-0.189394	0.100299	-0.0571997	-0.0236936	-0.0443213	0.143861	-0.0755115	-0.0579	-0.120943	0.182519	0.271155	0.314893	0.0229996
GSM972278	0.344456	0.246217	0.528594	-0.033263	0.201491	0.326122	0.261319	0.209877	0.176479	0.322789	0.373676	0.219955	0.357143	0.398473	0.382491	0.275029	-0.0175841	0.337976	-0.0792822	-0.106741	0.092501	0.134519	0.13365	0.00985692	-0.0200056	0.117009	-0.0339592	0.339357	0.538915	0.155637	0.344386	0.440809	0.151133	0.180219	0.2797	0.0346203	-0.125807	0.291896	-0.0677378	0.018908	-0.0152295	0.150893	-0.0812752	0.01376	-0.0566882	0.239949	0.281922	0.347408	0.0791265
GSM972279	0.264149	0.229197	0.484208	-0.0763548	0.205893	0.401947	0.28957	0.274078	0.286518	0.292886	0.349108	0.185899	0.343422	0.356002	0.340786	0.213462	0.110526	0.210524	-0.102659	-0.129726	0.18185	0.15101	0.10256	0.00765414	-0.0677363	0.1599	-0.0700575	0.204602	0.49932	0.228744	0.249524	0.377941	0.170611	0.275373	0.308054	0.020229	-0.0989656	0.155325	0.153963	0.00456403	-0.0119559	0.154755	-0.0787325	-0.0212803	-0.0894233	0.231604	0.314884	0.379709	0.040086
GSM972280	0.226616	0.219455	0.513691	-0.0411764	0.17298	0.370061	0.320426	0.268209	0.251104	0.303139	0.347873	0.2002	0.338856	0.376934	0.371941	0.214641	0.043773	0.171145	-0.104467	-0.0998171	0.210853	0.18769	0.142088	0.00996296	-0.0561498	0.112436	-0.0168323	0.252803	0.528828	0.223241	0.28407	0.354902	0.178029	0.242453	0.30159	0.0359532	-0.153819	0.154437	0.171486	0.161957	0.00680239	0.131744	-0.0552782	0.00363754	-0.0647983	0.21617	0.312466	0.335671	0.0324197
GSM972281	0.323557	0.242154	0.515321	-0.0677945	0.275925	0.345946	0.347013	0.179236	0.258132	0.323506	0.364534	0.223827	0.353195	0.374826	0.355315	0.2514	0.0502333	0.273346	-0.0600332	-0.0816159	0.121844	0.0973051	0.161282	0.0411748	-0.0119749	0.019374	-0.0744454	0.194934	0.530568	0.110133	0.355501	0.451845	0.171856	0.274714	0.304601	0.0396505	-0.0722451	0.287748	0.131462	-0.0683554	0.0549738	0.138423	-0.0627594	0.0120743	-0.047461	0.232312	0.301596	0.35702	0.0734861
GSM972282	0.195415	0.252619	0.503355	-0.097219	0.24001	0.331107	0.323348	0.127361	0.231549	0.304365	0.344283	0.233795	0.355165	0.375473	0.384642	0.210783	0.000694086	0.190534	-0.113655	-0.0976619	0.0818572	0.0807233	0.0846016	-0.00322072	-0.0918898	0.164596	-0.0630994	0.256773	0.505815	0.153927	0.232477	0.286334	0.1152	0.210134	0.305744	-0.028724	-0.206694	0.196586	0.0140964	-0.0747434	-0.0401127	0.130225	-0.0798954	-0.0356224	-0.078698	0.176079	0.309876	0.41221	0.0371838
GSM972283	0.326682	0.2374	0.532488	0.0142829	0.230801	0.367297	0.339256	0.184362	0.22564	0.290117	0.329136	0.212311	0.346013	0.355635	0.356926	0.300022	0.0104452	0.298272	-0.104987	-0.107325	0.189382	0.126777	0.127131	0.0585164	0.0328796	0.199085	0.0288508	0.394934	0.547216	0.208723	0.38017	0.447626	0.156806	0.228073	0.301638	0.0426676	-0.165997	0.303174	0.179175	-0.0616631	0.0333905	0.125747	-0.0739994	0.0412826	-0.0329003	0.225229	0.329215	0.38696	0.0972663
GSM972284	0.0637155	0.243661	0.472462	-0.0913573	0.19954	0.283196	0.285086	0.0160516	0.164202	0.29817	0.358827	0.229739	0.348393	0.359096	0.361143	0.110102	-0.00446094	0.0764502	-0.0824921	-0.122477	0.0165519	-0.00260272	0.122517	-0.0255564	-0.112034	0.11679	-0.124235	0.122677	0.490231	0.0924858	0.172011	0.171921	0.0695095	0.177643	0.279495	-0.0526677	-0.202419	0.048794	-0.0251336	-0.0990875	-0.0351004	0.0736878	-0.107609	-0.0703526	-0.116607	0.0928375	0.273866	0.336115	0.00637122
GSM972285	-0.028379	0.201119	0.462388	-0.140921	0.249219	0.334784	0.295512	0.183899	0.191157	0.277198	0.289867	0.153773	0.313473	0.287959	0.317315	0.103623	0.030931	-0.0984475	-0.13864	-0.120488	0.103975	0.106254	0.0403366	0.0613226	-0.110902	0.125326	-0.125347	0.281965	0.467289	0.138754	0.135783	0.220101	0.105939	0.237829	0.292753	-0.0391588	-0.210954	-0.0408286	-0.0212648	0.0189788	-0.0754745	0.116385	-0.0720157	-0.0291007	-0.0846417	0.154396	0.284464	0.360982	0.0562456
GSM972286	0.278005	0.249337	0.513893	-0.0726744	0.207078	0.374812	0.32729	0.264088	0.239233	0.313871	0.367397	0.227576	0.354779	0.381131	0.369219	0.248229	0.0170941	0.20793	-0.109437	-0.0979963	0.162604	0.130741	0.128719	-0.0114127	-0.0415195	0.152005	-0.0802927	0.271435	0.524768	0.136529	0.287293	0.42004	0.144872	0.221026	0.314867	0.0121174	-0.19729	0.19278	0.047164	-0.0555534	0.0120399	0.146904	-0.0703925	-0.0122656	-0.0860579	0.224406	0.331161	0.374388	0.0546126
GSM972287	0.259141	0.234482	0.527899	-0.0451921	0.198221	0.388155	0.42951	0.32769	0.343217	0.294585	0.339521	0.204483	0.345766	0.348833	0.347632	0.278512	0.0828642	0.251848	-0.127701	-0.0937625	0.232151	0.201477	0.124532	0.0640069	-0.0365507	0.178791	-0.0215683	0.24721	0.53805	0.25343	0.286899	0.344708	0.231008	0.306889	0.358417	0.0367349	-0.212424	0.23591	0.229467	0.208914	0.00544156	0.149406	-0.0394946	0.0151981	-0.0705064	0.257283	0.349052	0.396671	0.0738595
GSM972288	0.0251186	0.21053	0.47513	-0.10434	0.199958	0.331431	0.301131	0.0869592	0.139608	0.265218	0.328937	0.202877	0.317869	0.324027	0.338365	0.053602	0.00134555	-0.00664833	-0.107951	-0.0839138	0.0421772	0.00679672	0.10185	-0.0101763	-0.0856649	0.0554542	-0.115802	0.158576	0.498627	0.0773828	0.137813	0.174761	0.0619746	0.153157	0.289851	-0.0344445	-0.158537	0.00247337	-0.0303862	-0.0422381	-0.0131193	0.0682406	-0.0800817	-0.0532052	-0.0986981	0.0581503	0.26611	0.316691	0.0352242
GSM972289	-0.0589039	0.272655	0.506772	-0.124065	0.23265	0.320771	0.313283	0.149351	0.204975	0.329713	0.396041	0.267201	0.369053	0.40747	0.371028	0.140301	0.0337297	-0.0568703	-0.130184	-0.102404	0.062749	0.079134	0.0521755	-0.0397514	-0.0931361	0.130547	-0.121533	0.143715	0.525937	0.118545	0.128663	0.138332	0.093251	0.196048	0.29335	-0.0436422	-0.168176	-0.0156199	0.115362	-0.102272	-0.0580961	0.076613	-0.106783	-0.067094	-0.128829	0.100569	0.288259	0.359476	0.0135007
GSM972290	0.309519	0.231642	0.521904	-0.0444109	0.194745	0.383046	0.379823	0.260153	0.313834	0.286632	0.316549	0.207215	0.342067	0.357436	0.356981	0.276525	0.118883	0.282541	-0.0618491	-0.0995268	0.194917	0.174415	0.111855	0.0469986	-0.0169119	0.223066	-0.0267496	0.340753	0.536772	0.200209	0.352629	0.422794	0.208504	0.268807	0.308646	0.07253	0.0259263	0.25823	0.285213	0.0249253	0.0283272	0.1102	-0.0489933	0.0216253	-0.0584195	0.282546	0.345372	0.383324	0.0755486
GSM972291	0.13483	0.240528	0.518321	-0.108315	0.19761	0.38518	0.307728	0.210419	0.246369	0.280076	0.352709	0.195661	0.337911	0.340971	0.352482	0.169127	0.108164	0.122028	-0.134068	-0.0889496	0.17283	0.10122	0.0554013	0.0188778	-0.094011	0.156815	-0.0747894	0.207113	0.536328	0.175851	0.226152	0.27709	0.11428	0.200103	0.260594	-0.0090173	-0.228235	0.101163	0.146058	-0.0348144	-0.0137696	0.106731	-0.101919	-0.0303578	-0.0980136	0.0871014	0.299904	0.373355	0.0293665
GSM972292	0.304839	0.223625	0.516745	-0.0405102	0.204044	0.341956	0.308802	0.272271	0.182865	0.299335	0.343197	0.203838	0.343943	0.359574	0.360024	0.215929	0.00598546	0.295732	-0.11125	-0.105367	0.154807	0.12655	0.137226	0.0031645	-0.0243119	0.166403	-0.0338424	0.31385	0.5317	0.109825	0.274941	0.341875	0.165731	0.243109	0.31715	0.00630189	-0.200505	0.263999	0.0979894	0.0264628	-0.0048945	0.124787	-0.0816377	-0.0119376	-0.0902531	0.250822	0.324855	0.361711	0.0570206
GSM972293	0.225439	0.218084	0.52116	-0.0518698	0.25108	0.381693	0.380389	0.256172	0.303216	0.283198	0.317082	0.178861	0.319855	0.309745	0.333253	0.210486	0.0969418	0.165026	-0.0493487	-0.0922915	0.142242	0.126754	0.0986144	0.0717505	-0.0241912	0.184626	-0.061693	0.369788	0.536609	0.244488	0.317516	0.378527	0.171898	0.294177	0.306114	0.0466999	-0.0713352	0.136471	0.275894	-0.062206	0.0326969	0.13049	-0.058767	0.0165719	-0.0721205	0.248072	0.324052	0.330669	0.0760436
GSM972294	0.481446	0.25332	0.545799	0.126033	0.262623	0.331154	0.329065	0.120896	0.106768	0.314849	0.36361	0.237353	0.361261	0.364172	0.359834	0.39119	-0.0387406	0.420759	-0.0980083	-0.0860088	0.249031	0.196559	0.145549	0.109421	0.0437357	0.144812	0.100752	0.506618	0.555739	0.308029	0.468638	0.534466	0.19938	0.218101	0.29752	0.121109	-0.169049	0.458932	-0.0372558	0.0478023	0.164891	0.126077	-0.0423248	0.118664	0.0510855	0.223392	0.368244	0.41433	0.154971
GSM972295	0.0307547	0.224411	0.488397	-0.111243	0.229128	0.314078	0.285951	0.0811079	0.159249	0.283185	0.35555	0.226728	0.330803	0.347687	0.362501	0.108875	-0.0489087	0.0429128	-0.0877613	-0.0784856	0.0415476	-0.019063	0.142947	0.0550822	-0.0808973	0.0987505	-0.137268	0.186573	0.503017	0.00336016	0.149774	0.112663	0.0650133	0.205173	0.283879	-0.0378149	-0.11374	0.00620088	0.0199161	-0.113175	-0.0311481	0.0950882	-0.0796775	-0.0448745	-0.114715	0.0726656	0.280625	0.356957	0.035566
GSM972296	0.251543	0.261028	0.528388	-0.0915657	0.205339	0.263123	0.277807	0.0723966	0.152474	0.305196	0.374884	0.244654	0.368745	0.39676	0.372719	0.250746	-0.0445827	0.241387	-0.100424	-0.0806409	0.114954	0.108111	0.0907546	-0.0309201	-0.0302557	0.185407	-0.0713801	0.339003	0.544204	0.248216	0.31343	0.40544	0.134682	0.188676	0.256003	0.0248254	-0.0244488	0.199125	-0.00633038	-0.101009	0.0169462	0.0997935	-0.0725439	-0.00976688	-0.0872174	0.177708	0.299322	0.368958	0.0461328
GSM972297	0.213504	0.219172	0.50787	-0.0912647	0.223722	0.387119	0.390751	0.252872	0.337429	0.284441	0.335089	0.20442	0.327825	0.334749	0.351992	0.208345	0.124249	0.147803	-0.0966406	-0.114214	0.17303	0.195037	0.138252	-0.00929138	-0.0550285	0.164922	-0.0599345	0.327322	0.527531	0.156791	0.264259	0.369391	0.220363	0.283824	0.322966	0.0447814	-0.150952	0.125104	0.107628	0.18783	-0.024675	0.136714	-0.0526118	-0.0203935	-0.0777167	0.252426	0.352766	0.389244	0.0231145
GSM972298	0.169882	0.248279	0.515658	-0.0785463	0.213298	0.300645	0.282573	0.156575	0.200262	0.303926	0.351707	0.221908	0.351122	0.378902	0.367746	0.21142	0.00448548	0.0941401	-0.0787524	-0.0981071	0.12326	0.110893	0.0685668	0.0178148	-0.0820576	0.168955	-0.0650176	0.33002	0.526932	0.144076	0.253586	0.357426	0.132253	0.211882	0.285514	0.00379393	-0.1724	0.0544561	0.0783558	-0.0467908	-0.0226003	0.108164	-0.0791654	-0.0288874	-0.0931525	0.160222	0.27491	0.328708	0.04406
GSM972299	0.249715	0.224274	0.507642	-0.102746	0.164644	0.372217	0.350821	0.229943	0.274824	0.279053	0.332033	0.2035	0.325797	0.342984	0.352685	0.174022	0.0639871	0.158187	-0.125682	-0.0936047	0.140149	0.0857136	0.180966	0.0605897	-0.0614095	0.132433	-0.100858	0.33433	0.527	0.143526	0.273468	0.42664	0.123563	0.176034	0.294373	0.00737918	-0.21667	0.10984	0.0794508	-0.0365209	0.016573	0.0964202	-0.103831	-0.00825473	-0.0783649	0.15379	0.288898	0.336801	0.0114291
GSM972300	0.147412	0.224351	0.480911	-0.0999611	0.191444	0.301045	0.284444	0.148139	0.214115	0.275505	0.33087	0.179875	0.342077	0.321984	0.347375	0.13029	0.0444507	0.137131	-0.0602068	-0.137673	0.0588492	0.0605457	0.0951548	0.00112269	-0.0933925	0.136552	-0.108378	0.16505	0.504768	0.227327	0.175572	0.282466	0.137556	0.233673	0.242681	0.00857243	-0.110518	0.129452	0.133809	-0.114242	-0.0236487	0.107898	-0.030986	-0.0544081	-0.10487	0.164132	0.208108	0.239146	-0.0013598
GSM972301	0.244449	0.141635	0.517896	-0.0241632	0.112747	0.377514	0.360674	0.255651	0.256601	0.207969	0.250661	0.12378	0.268138	0.237066	0.280273	0.143397	0.163742	0.199486	-0.00552923	-0.0731285	0.217224	0.214175	0.158643	0.00044718	0.00347743	0.241208	0.0102039	0.424851	0.537102	0.209018	0.332067	0.38735	0.224202	0.287004	0.284029	0.0960858	0.0646435	0.211569	0.25486	0.0653649	0.0330126	0.116813	-0.0200378	0.0305657	-0.0213999	0.264845	0.336436	0.357377	0.0350699
GSM972302	-0.00935813	0.23431	0.511229	-0.148404	0.169686	0.312069	0.296321	0.117659	0.190463	0.298148	0.355357	0.222118	0.343562	0.369891	0.355676	0.0950104	0.00961969	-0.0195795	-0.136259	-0.118965	0.0540421	0.0706753	0.0534974	-0.0532749	-0.115896	0.124117	-0.147406	0.143178	0.529878	0.139856	0.130797	0.172057	0.077739	0.211165	0.289246	-0.0463761	-0.185726	-0.00560577	0.210002	-0.127276	-0.0524223	0.0868844	-0.115399	-0.0629014	-0.100435	0.0677282	0.264506	0.314531	-0.0438752
GSM972303	0.120187	0.255413	0.513717	-0.144419	0.241212	0.310428	0.283456	0.103761	0.167498	0.323701	0.376005	0.247988	0.346885	0.386508	0.365438	0.159806	-0.0454218	0.107395	-0.14423	-0.117423	0.031851	-0.0254958	0.0949673	-0.0399899	-0.0844073	0.0989997	-0.142656	0.205224	0.530745	0.110991	0.180779	0.236778	0.0841196	0.145157	0.299791	-0.0647315	-0.231516	0.112955	-0.0979012	-0.119585	-0.040373	0.092327	-0.0780205	-0.0619247	-0.110556	0.108343	0.253289	0.340491	0.00623477
GSM972304	0.215213	0.226179	0.503062	-0.123728	0.258067	0.267587	0.257448	0.0193976	0.147307	0.281098	0.325406	0.205261	0.325766	0.331509	0.35278	0.164095	-0.0682123	0.203062	-0.139862	-0.0974884	0.0493661	0.072201	0.125086	0.0133941	-0.0516731	0.136481	-0.120905	0.165126	0.52184	0.200178	0.251325	0.335648	0.0818832	0.153145	0.268136	-0.0106042	-0.115082	0.150992	-0.0925431	-0.145699	-0.0111812	0.102311	-0.0876296	-0.0338149	-0.0769725	0.124704	0.22536	0.282532	0.0224644
GSM972305	0.305375	0.176668	0.511043	0.0282604	0.161182	0.37163	0.348563	0.223658	0.241362	0.257233	0.310591	0.175432	0.292583	0.318186	0.323523	0.230439	0.0707467	0.310151	0.036433	-0.0512802	0.206417	0.235618	0.14986	0.0370848	0.0612357	0.22296	0.0329901	0.39697	0.531587	0.256115	0.391572	0.378458	0.236339	0.265816	0.312014	0.13287	0.148772	0.295128	0.297189	0.0424032	0.137205	0.124868	-0.00106749	0.0728107	0.00396329	0.292394	0.349968	0.376658	0.0969081
GSM972306	0.0912839	0.241862	0.506231	-0.124224	0.228591	0.299669	0.299937	0.141495	0.172165	0.294416	0.360122	0.234792	0.348943	0.382086	0.368264	0.110405	-0.0161755	0.0768236	-0.142006	-0.0910461	0.0427758	0.00815974	0.102673	-0.064295	-0.0992399	0.108229	-0.139594	0.349461	0.525957	0.14979	0.173768	0.232406	0.0657442	0.139211	0.328263	-0.0487143	-0.199894	0.0353942	0.0324934	-0.116692	-0.0854212	0.0869168	-0.11736	-0.082209	-0.127407	0.107636	0.229598	0.296159	-0.00367247
GSM972307	0.286871	0.235293	0.519144	-0.0922953	0.21247	0.288924	0.277289	0.0559419	0.153523	0.290254	0.351121	0.234035	0.3427	0.363653	0.359819	0.212387	-0.0709843	0.232851	-0.10211	-0.0889638	0.0320717	0.0474595	0.14636	-0.0309367	-0.0539884	0.165338	-0.0906873	0.283899	0.532024	0.226575	0.309718	0.397692	0.0910902	0.141671	0.289648	0.00634383	-0.120261	0.182768	0.0165559	-0.0693904	0.0221401	0.0871644	-0.0796039	-0.0246047	-0.0794556	0.174842	0.287863	0.341417	0.0193931
GSM972308	0.361411	0.227216	0.533529	-0.00871581	0.177088	0.297319	0.304051	0.144553	0.156103	0.283379	0.351956	0.187073	0.350001	0.351794	0.331503	0.253145	0.00155364	0.326587	-0.0706279	-0.133886	0.216674	0.192773	0.103168	0.0301009	-0.0264225	0.11695	0.00688091	0.289255	0.54959	0.308569	0.364365	0.461158	0.172612	0.228097	0.274939	0.0709271	-0.0723044	0.321195	0.0553968	-0.0292491	0.0540104	0.109326	-0.039345	0.0324366	-0.0262141	0.195408	0.325028	0.347616	0.0508643
GSM972309	0.0644371	0.25718	0.480875	-0.162166	0.228299	0.251924	0.277784	0.118864	0.134905	0.31447	0.37536	0.236443	0.358395	0.38515	0.389352	0.116806	-0.0407411	0.0829881	-0.136858	-0.110171	-0.0356363	-0.0352507	0.0937129	-0.0463756	-0.12299	0.0617636	-0.191927	0.0127799	0.481999	0.0145021	0.138608	0.158317	0.0203735	0.159478	0.296253	-0.0717777	-0.19703	0.00266825	0.0102836	-0.146268	-0.102337	0.100593	-0.107831	-0.089105	-0.123063	0.082618	0.257983	0.330208	-0.00314622
GSM972310	0.18805	0.237062	0.513937	-0.124617	0.22247	0.367919	0.313864	0.208988	0.211078	0.30486	0.373306	0.197715	0.352085	0.365435	0.351001	0.183213	0.0631551	0.0982394	-0.105226	-0.111269	0.105488	0.0645109	0.0765704	-0.0392306	-0.0764629	0.199729	-0.104181	0.23746	0.53312	0.117589	0.243728	0.3645	0.118783	0.227953	0.304948	-0.0188055	-0.206835	0.111258	0.0741103	-0.119027	-0.00246148	0.128073	-0.076305	-0.0438048	-0.11229	0.161586	0.306589	0.382187	0.0248922
GSM972311	-0.0446985	0.188097	0.472186	-0.132792	0.182785	0.323563	0.174286	0.09449	-0.0279527	0.207011	0.293212	0.150407	0.300697	0.2619	0.314861	-0.0289491	0.0567959	-0.128776	-0.0722732	-0.0679081	0.00848724	0.022753	0.0866334	-0.0346954	-0.0831355	0.00180735	-0.182204	0.293108	0.494529	0.0987866	0.0413294	0.173317	0.0571136	0.200025	0.233598	-0.0647697	-0.221883	-0.0789113	-0.0605785	-0.140045	-0.10198	0.0869564	-0.125428	-0.0779468	-0.137249	-0.009846	0.228656	0.258767	0.0111995
GSM972312	0.0778684	0.2634	0.492154	-0.163405	0.189775	0.29759	0.282811	0.00350017	0.0953577	0.305706	0.360943	0.256163	0.361794	0.382829	0.378759	0.116564	-0.023709	0.144947	-0.143741	-0.102529	0.0808011	0.010757	0.118025	-0.0302401	-0.11589	0.00584381	-0.193499	0.149233	0.508905	0.057435	0.126425	0.138318	0.0958743	0.146203	0.300159	-0.0722643	-0.178785	0.0308823	-0.161285	-0.0108385	-0.0991978	0.0637342	-0.107253	-0.0926721	-0.164713	0.0528035	0.229151	0.284116	-0.0033028
GSM972313	0.130222	0.271134	0.479326	-0.154718	0.22185	0.302603	0.277237	0.149515	0.170034	0.320291	0.38054	0.253362	0.374243	0.393535	0.393706	0.122925	0.00672816	0.105381	-0.150105	-0.122599	-0.0258746	-0.0631321	0.161605	-0.0012161	-0.0999866	-0.0808857	-0.184425	0.0971603	0.498479	0.00341373	0.12217	0.213924	0.00538519	0.156746	0.283827	-0.0966983	-0.192965	0.0271483	-0.14197	-0.171463	-0.0992461	0.0853527	-0.117381	-0.0857399	-0.176071	-0.00752565	0.238472	0.302443	0.00339943
GSM972314	0.367425	0.249803	0.534676	0.0475341	0.201219	0.283306	0.299896	0.074752	0.188805	0.318994	0.342503	0.226794	0.352494	0.374132	0.365692	0.305139	-0.06795	0.332035	-0.0910223	-0.0839236	0.228333	0.12037	0.176167	-0.0695699	-0.0290147	0.160251	0.0271065	0.405015	0.548354	0.269646	0.364987	0.470338	0.183012	0.147908	0.274797	0.0566959	-0.216132	0.327946	-0.152333	-0.0193128	0.0421636	0.114625	-0.0678683	0.0329896	0.0420464	0.0964952	0.321427	0.351388	0.0588878
GSM972315	0.243088	0.213723	0.502965	-0.101472	0.24326	0.304618	0.276139	0.0500248	0.155904	0.270728	0.308988	0.186637	0.320376	0.306731	0.333901	0.159214	-0.00890851	0.16503	-0.125201	-0.0946636	0.0702175	0.0993352	0.0966868	-0.00315719	-0.0894688	0.167288	-0.0809912	0.259968	0.524734	0.203854	0.251753	0.401386	0.122479	0.198137	0.270592	-0.00750253	-0.171486	0.14187	0.191749	-0.0698508	-0.0172149	0.124251	-0.0578244	-0.0333322	-0.0781476	0.163184	0.248879	0.29544	0.0202509
GSM972316	0.141801	0.241377	0.477132	-0.112796	0.214896	0.339532	0.309928	0.200238	0.21137	0.316664	0.357529	0.239311	0.363446	0.395661	0.369274	0.193297	0.0188791	0.125543	-0.118217	-0.106929	0.170927	0.114424	0.0955712	-0.0301864	-0.0990152	0.137491	-0.100306	0.214947	0.505652	0.153208	0.186134	0.287431	0.135166	0.211058	0.29327	-0.00964593	-0.200576	0.122573	0.148166	0.0218957	-0.044057	0.135283	-0.0602128	-0.0513094	-0.110413	0.148531	0.260969	0.301053	0.0271603
GSM972317	0.290146	0.233175	0.526533	-0.0330569	0.224765	0.353289	0.32833	0.185143	0.201613	0.30104	0.332782	0.194619	0.342192	0.359251	0.361378	0.242831	0.0204233	0.224137	-0.16001	-0.10271	0.207836	0.0525201	0.112058	0.0793628	-0.0980327	0.206715	-0.036692	0.318182	0.543513	0.240938	0.265876	0.446393	0.140982	0.20527	0.301071	0.00278254	-0.243855	0.203329	0.0820014	-0.0656171	-0.0561306	0.128368	-0.0888868	-0.00998848	-0.0678969	0.161052	0.325931	0.349419	0.0667343
GSM972318	0.0799375	0.252086	0.484604	-0.131648	0.259494	0.353252	0.340207	0.150214	0.251976	0.305186	0.384699	0.232059	0.354033	0.373226	0.369514	0.137366	0.0409359	0.0872957	-0.099002	-0.11203	0.0449115	0.106311	0.0732401	-0.0512098	-0.119719	0.10605	-0.139411	0.1076	0.502952	0.166776	0.165138	0.196738	0.127829	0.236702	0.291044	-0.025436	-0.167687	0.056464	0.0810509	0.0271023	-0.0575994	0.096829	-0.0815194	-0.0693257	-0.122084	0.148145	0.30993	0.376578	0.0145072
GSM972319	0.158585	0.236727	0.50349	-0.150061	0.210673	0.321877	0.289207	0.12919	0.158888	0.298915	0.362001	0.221774	0.336862	0.357715	0.365005	0.153811	-0.0191488	0.068112	-0.153834	-0.10488	0.0422926	0.0334893	0.156273	-0.03196	-0.088201	0.101223	-0.152128	0.427038	0.523311	0.0854115	0.207095	0.338302	0.070764	0.17588	0.289766	-0.0459506	-0.181427	0.0316439	0.101725	-0.0594713	-0.0638545	0.10958	-0.0885007	-0.064727	-0.114959	0.103999	0.296124	0.340869	0.0194683
GSM972320	0.036066	0.213735	0.480488	-0.159921	0.212639	0.349635	0.323953	0.164676	0.193764	0.284374	0.336337	0.206205	0.316799	0.330229	0.328726	0.0730463	0.0459503	0.0258751	-0.14761	-0.0965565	0.0286707	0.050825	0.116804	-0.0232042	-0.121466	0.123737	-0.169099	0.126993	0.503901	0.126573	0.129111	0.165687	0.0701318	0.203907	0.296984	-0.0514297	-0.203078	-0.00992617	0.210492	-0.0484007	-0.0974337	0.0966081	-0.12317	-0.0870752	-0.137218	0.0983432	0.283754	0.340993	0.00169122
GSM972321	0.159592	0.237009	0.48172	-0.148951	0.260362	0.351569	0.315141	0.183193	0.219586	0.30821	0.364778	0.22882	0.344497	0.379324	0.348558	0.15814	0.0988236	0.19446	-0.0803525	-0.117501	0.0620729	0.107128	0.106366	-0.0290108	-0.0605273	0.0926481	-0.125411	0.151389	0.50708	0.12504	0.234137	0.240371	0.141664	0.239514	0.289425	0.00417094	-0.0403926	0.1242	0.226485	-0.0336462	-0.0395607	0.0828578	-0.0930022	-0.049834	-0.123635	0.190035	0.309491	0.390664	0.0347034
GSM972322	0.298408	0.212849	0.499286	-0.0589427	0.223614	0.345028	0.307109	0.166942	0.211608	0.268577	0.320609	0.173743	0.330184	0.319485	0.331129	0.204259	0.0593653	0.246667	0.0118063	-0.0534524	0.107691	0.162136	0.144362	0.0461175	0.0232447	0.0984114	-0.0372873	0.168889	0.522061	0.267645	0.361912	0.429734	0.177916	0.217092	0.293289	0.0791994	0.0695881	0.206322	0.239286	0.00518714	0.110212	0.098678	-0.0447838	0.028011	-0.0538183	0.238973	0.308756	0.34746	0.0829881
GSM972323	0.0191207	0.257572	0.483356	-0.167615	0.199407	0.299466	0.283055	0.127823	0.177668	0.308763	0.381255	0.242459	0.356085	0.38983	0.370257	0.0991548	0.0276278	0.0349351	-0.128622	-0.108313	0.0464451	0.0177084	0.131253	-0.0558334	-0.110449	0.0772701	-0.162854	0.279956	0.501633	0.11434	0.135554	0.172347	0.0405168	0.156026	0.266917	-0.0599366	-0.158768	-0.0114196	0.128492	-0.161927	-0.085421	0.0760562	-0.144006	-0.0882344	-0.144387	0.0793153	0.274424	0.341186	-0.0154726
GSM972324	0.231673	0.230508	0.495256	-0.110813	0.220967	0.301542	0.291066	0.170112	0.196944	0.303146	0.350286	0.210017	0.3444	0.354081	0.360094	0.153446	-0.0167404	0.248753	-0.15653	-0.114072	0.127058	0.049608	0.102641	0.00770357	-0.0866794	0.0480343	-0.131189	0.169308	0.515409	0.10088	0.210024	0.265938	0.0581164	0.170073	0.263575	-0.0314955	-0.224531	0.212138	0.0919521	-0.0884639	-0.0550862	0.0939064	-0.109083	-0.0472683	-0.10846	0.0968387	0.258699	0.304967	0.00685119
GSM972325	0.189325	0.244753	0.504465	-0.0577993	0.211891	0.343402	0.345231	0.245504	0.261621	0.315633	0.372084	0.228691	0.350701	0.378238	0.371454	0.253652	0.0196481	0.144503	-0.0817939	-0.0765249	0.170071	0.147992	0.0815318	0.0409558	-0.017428	0.137737	-0.07068	0.170758	0.519932	0.204549	0.281108	0.322708	0.166315	0.228762	0.319263	0.034299	-0.138288	0.114538	0.2905	0.0288108	0.0127284	0.132864	-0.0571691	0.00263366	-0.0817035	0.270487	0.340598	0.405155	0.0757414
GSM972326	0.082873	0.198037	0.487326	-0.108444	0.209047	0.267901	0.285847	0.0720927	0.165999	0.242544	0.302728	0.144575	0.313016	0.275355	0.33447	0.0617141	-0.0272927	0.116675	-0.109204	-0.105986	0.0551473	0.0461508	0.0526376	0.0102237	-0.0577683	0.143841	-0.106421	0.236041	0.516234	0.165186	0.178972	0.190119	0.0793087	0.18467	0.270573	-0.019055	-0.206242	0.148279	0.174153	-0.131026	-0.00553216	0.0844156	-0.0704261	-0.0320371	-0.0857467	0.0937285	0.224775	0.292784	0.00569854
GSM972327	0.335228	0.172206	0.519807	-0.0166539	0.190419	0.367178	0.39169	0.25001	0.324675	0.235878	0.27277	0.152789	0.295381	0.266163	0.307646	0.212872	0.144317	0.294798	-0.0855283	-0.11986	0.19935	0.182829	0.116171	0.0436184	-0.0417824	0.262037	-0.00946637	0.296413	0.537555	0.23439	0.321654	0.450584	0.249087	0.306622	0.314685	0.0730932	-0.0954215	0.280962	0.212785	0.0674514	0.0557084	0.136876	0.00485489	0.0278384	-0.0346921	0.235523	0.364384	0.414328	0.0504519
GSM972328	0.0546385	0.241218	0.435674	-0.176522	0.188727	0.37504	0.351129	0.196275	0.252532	0.30234	0.339514	0.224842	0.342232	0.35995	0.362188	0.0977413	0.117383	0.0351277	-0.160617	-0.120558	0.0699964	0.0609221	0.103441	-0.0492535	-0.0942372	0.0025675	-0.190187	0.112766	0.446512	0.144182	0.13171	0.212845	0.09993	0.23036	0.308391	-0.0744705	-0.235939	-0.00925814	0.157479	-0.0387122	-0.0722099	0.102266	-0.126728	-0.0949298	-0.154387	0.118846	0.306528	0.406464	-0.0424903
GSM972329	0.287695	0.201452	0.519923	-0.062535	0.162273	0.353554	0.341427	0.227195	0.243784	0.273918	0.340922	0.191739	0.318647	0.331241	0.312125	0.186413	0.10466	0.247835	-0.0778054	-0.108648	0.172229	0.14971	0.153964	0.0244246	-0.0650586	0.180544	-0.0541667	0.324964	0.539688	0.242606	0.321736	0.394687	0.159171	0.242375	0.278291	0.0400851	-0.107537	0.237755	0.250172	-0.0258001	0.000856063	0.0963277	-0.0659069	-0.0110743	-0.0692133	0.219107	0.322393	0.36217	0.0321408
GSM972330	0.320522	0.219126	0.529053	0.0151814	0.230112	0.370519	0.355404	0.261505	0.243655	0.285046	0.318358	0.189997	0.328928	0.320672	0.330586	0.279192	0.0732215	0.253293	-0.0557617	-0.105468	0.243726	0.172918	0.140595	0.048937	-0.0113494	0.242537	-0.029063	0.316687	0.545545	0.229227	0.356001	0.450671	0.19952	0.230237	0.313442	0.0555917	-0.139321	0.261787	0.147404	0.0482076	0.0440651	0.136199	-0.0531448	0.02592	-0.0377702	0.234586	0.33725	0.38596	0.0849714
GSM972331	0.157096	0.233707	0.48926	-0.0913016	0.24981	0.368161	0.328628	0.181319	0.259744	0.298587	0.338922	0.194699	0.336949	0.342429	0.339741	0.158368	0.0532997	0.156797	-0.123285	-0.100346	0.107113	0.091841	0.11514	-0.0202109	-0.0615522	0.0954259	-0.105416	0.181708	0.507023	0.17745	0.243109	0.248376	0.143999	0.216705	0.292656	-0.0141478	-0.190177	0.110373	0.0632253	-0.0258129	-0.0160472	0.117987	-0.0686203	-0.0168182	-0.0322806	0.163936	0.318352	0.394668	0.0234944
GSM972332	0.126704	0.220417	0.491874	-0.0997456	0.215323	0.383502	0.335095	0.290987	0.260193	0.317533	0.322253	0.198431	0.346977	0.369905	0.357415	0.16555	0.0795314	0.104653	-0.146388	-0.0971145	0.153432	0.121567	0.0763691	0.0431801	-0.0796122	0.143114	-0.0916904	0.260193	0.49407	0.113198	0.186569	0.254767	0.127689	0.222796	0.314797	-0.0367096	-0.253344	0.089459	0.156851	0.0138802	-0.0776832	0.136673	-0.0944259	-0.0362654	-0.126098	0.184258	0.289244	0.351829	0.0379331
GSM972333	0.102479	0.241634	0.483328	-0.165585	0.185415	0.319041	0.302628	0.201004	0.173264	0.29999	0.359764	0.210775	0.352541	0.364371	0.351204	0.118179	0.0728384	0.0675584	-0.123926	-0.10574	0.100807	0.089631	0.129241	-0.0259764	-0.0904042	0.0767489	-0.159019	0.367341	0.504105	0.159266	0.182677	0.260245	0.0883009	0.197374	0.270712	-0.0317381	-0.204727	0.0505211	0.143489	-0.0929327	-0.0463246	0.100604	-0.0705037	-0.0672567	-0.116816	0.102068	0.280769	0.345727	-0.00335652
GSM972334	0.432708	0.247402	0.534849	0.17859	0.222793	0.38766	0.399355	0.294376	0.317282	0.317071	0.366203	0.229346	0.361266	0.385321	0.360819	0.379686	0.069757	0.367957	-0.104795	-0.0354355	0.224704	0.174651	0.181237	0.147085	0.0637869	0.226815	0.116741	0.451417	0.547536	0.299324	0.45132	0.516538	0.233295	0.287591	0.331664	0.119719	-0.147439	0.408586	0.108587	0.0682775	0.146864	0.148892	-0.0202644	0.124617	0.0541114	0.299315	0.397771	0.446713	0.170905
GSM972335	0.118198	0.243085	0.506592	-0.101808	0.220032	0.333926	0.29429	0.146581	0.177146	0.312626	0.356902	0.221715	0.356424	0.385292	0.360082	0.166189	0.0146035	0.0930338	-0.118029	-0.102931	0.0804772	0.0348209	0.10357	0.00452801	-0.0533541	0.0322637	-0.11249	0.150307	0.513896	0.132736	0.206189	0.26518	0.122994	0.199193	0.294602	-0.0137301	-0.122418	0.06919	0.0258104	-0.0577624	-0.00306045	0.0853195	-0.0970761	-0.0190018	-0.102452	0.166255	0.305416	0.366908	0.025513
GSM972336	-0.0325244	0.244818	0.487568	-0.160307	0.157847	0.338848	0.312105	0.177314	0.23098	0.297999	0.370041	0.2305	0.355556	0.370339	0.356266	0.0959531	0.0596902	-0.0169071	-0.133505	-0.118531	0.0959877	0.0503107	0.0908429	-0.0148561	-0.0964692	0.136218	-0.140632	0.25201	0.513006	0.161809	0.139144	0.158734	0.0788083	0.189714	0.257567	-0.0312137	-0.139504	-0.0114457	0.217537	-0.0576181	-0.0673611	0.070844	-0.111069	-0.0716148	-0.130321	0.0960278	0.274324	0.336803	-0.0115205
GSM972337	0.434826	0.210267	0.537075	0.124476	0.221967	0.31881	0.330076	0.16208	0.213798	0.287417	0.340847	0.19398	0.333444	0.349899	0.337339	0.331601	0.0349531	0.386233	0.138117	-0.0493883	0.222427	0.225659	0.20089	0.0794893	0.0793396	0.247218	0.148828	0.414638	0.551692	0.296754	0.463757	0.512305	0.238792	0.248161	0.28206	0.178602	0.240169	0.420913	0.271526	0.0554421	0.242608	0.127739	-0.000691416	0.119393	0.0641052	0.317637	0.357479	0.382577	0.139806
GSM972338	0.171221	0.232076	0.504528	-0.117212	0.220002	0.298429	0.297071	0.0932001	0.187092	0.287792	0.355236	0.219074	0.332991	0.355696	0.349907	0.152219	0.000778794	0.197495	-0.0883039	-0.105494	0.0966722	0.132379	0.15817	-0.0194497	-0.0553025	0.140454	-0.101793	0.325476	0.524974	0.228106	0.25645	0.232828	0.124736	0.186409	0.274863	0.015181	-0.05587	0.137274	0.134881	-0.0330531	0.00389658	0.0773612	-0.0806034	-0.0189477	-0.0689186	0.163065	0.282614	0.350531	0.0189677
GSM972339	0.0932151	0.236963	0.49975	-0.137688	0.238687	0.348334	0.300379	0.178884	0.214445	0.294264	0.358559	0.215935	0.342881	0.34846	0.345388	0.145923	0.065287	0.0216627	-0.12821	-0.120627	0.0866511	0.0680733	0.0732543	-0.0248021	-0.100409	0.19142	-0.152957	0.363555	0.508496	0.160071	0.180936	0.309823	0.121492	0.209832	0.280149	-0.0286425	-0.14432	0.00702219	-0.0734606	-0.0804327	-0.0434153	0.120658	-0.0693944	-0.0515646	-0.126524	0.134962	0.289857	0.345818	0.00932216
GSM972340	0.0526902	0.207232	0.488529	-0.125563	0.161214	0.334348	0.346859	0.143322	0.200169	0.278738	0.325958	0.18257	0.329995	0.332393	0.34949	0.118383	0.00686977	0.0753986	-0.178717	-0.0941996	0.224518	0.10644	0.171991	-0.00517432	-0.121455	0.143085	-0.114101	0.222789	0.514898	0.098547	0.160968	0.167292	0.149486	0.232804	0.321309	-0.0264074	-0.223619	0.0609417	0.101884	0.0785202	-0.0878576	0.0982906	-0.0671117	-0.0545017	-0.0855374	0.141608	0.269046	0.33577	-0.0202034
GSM972341	0.284031	0.239161	0.529539	-0.0273558	0.173318	0.321799	0.32467	0.132458	0.205268	0.30245	0.34374	0.210238	0.343178	0.353621	0.346716	0.234271	0.00847067	0.219911	-0.131266	-0.0952889	0.191477	0.112005	0.12942	0.0160834	-0.057345	0.248263	-0.0201934	0.391979	0.543912	0.142714	0.300343	0.389693	0.138983	0.186096	0.286695	0.0287186	-0.219184	0.261573	-0.0937795	-0.0425922	0.0119787	0.103334	-0.102544	-0.00675135	-0.0566514	0.169945	0.291317	0.299347	0.0241995
GSM972342	0.216856	0.210647	0.511711	-0.0912131	0.199537	0.365638	0.360779	0.270712	0.273274	0.27398	0.324984	0.160101	0.332759	0.316927	0.331189	0.136614	0.0884071	0.1718	-0.100397	-0.111438	0.118321	0.0764767	0.131872	0.012784	-0.0567308	0.162385	-0.088501	0.294377	0.533424	0.187299	0.261132	0.349098	0.107123	0.229296	0.290059	-0.00421357	-0.144854	0.144919	0.139752	-0.09593	-0.025413	0.103589	-0.0921543	-0.0347963	-0.0945107	0.187051	0.300656	0.358047	0.0268543
GSM972343	0.190638	0.249345	0.524204	-0.0786318	0.232355	0.321147	0.302742	0.139935	0.214586	0.312124	0.346232	0.224005	0.356184	0.362332	0.354463	0.154475	-0.0129506	0.118799	-0.136744	-0.116664	0.121603	0.060153	0.0802241	-0.0152423	-0.0833561	0.158812	-0.0734488	0.228021	0.540462	0.224171	0.234241	0.347214	0.117285	0.182871	0.281789	-0.0255847	-0.262591	0.0684715	-0.0461273	-0.0930898	-0.005454	0.0991673	-0.0685962	-0.0466784	-0.0880818	0.117731	0.277909	0.326021	0.0249902
GSM972344	0.0446403	0.255059	0.495549	-0.163476	0.261985	0.340738	0.293219	0.146551	0.215216	0.320334	0.396341	0.26559	0.367408	0.408072	0.369955	0.143568	0.0179366	0.0301195	-0.0971198	-0.104785	0.0650306	0.00319626	0.0735507	-0.0701368	-0.082249	0.0573405	-0.163726	0.0283584	0.502125	0.0860194	0.138216	0.189877	0.0687217	0.178044	0.284311	-0.0503902	-0.23076	0.0154027	-0.0780771	-0.165323	-0.0376057	0.0944938	-0.103058	-0.0769292	-0.133367	0.0981452	0.279275	0.363265	-0.000879468
GSM972345	0.13601	0.193369	0.501333	-0.112975	0.192765	0.421589	0.345502	0.298969	0.28371	0.239205	0.29724	0.143113	0.310777	0.266055	0.304208	0.129896	0.238346	0.0120232	-0.14247	-0.111309	0.177082	0.11479	0.0917629	-0.00859889	-0.0788711	0.201055	-0.0870721	0.334842	0.524193	0.201041	0.248786	0.417139	0.16816	0.26209	0.287309	-0.00488101	-0.259134	0.0153544	0.168139	-0.0372443	-0.0485969	0.107459	-0.0535666	-0.0410857	-0.103417	0.183068	0.318908	0.334741	0.0179535
GSM972346	-0.0178938	0.264606	0.494543	-0.151329	0.253417	0.335869	0.32347	0.220942	0.159027	0.319675	0.374964	0.2604	0.376628	0.405284	0.388331	0.141037	-0.00710409	0.048917	-0.131832	-0.136197	-0.019491	0.0273691	0.0511831	-0.0319663	-0.144054	-0.0157501	-0.167329	0.150457	0.511439	-0.0513615	0.0628299	0.0223223	0.0955569	0.214236	0.316069	-0.0875682	-0.241664	-0.0096415	-0.0496637	-0.0211993	-0.0919551	0.123319	-0.0903835	-0.0809304	-0.160967	0.0852474	0.249794	0.323501	0.013659
GSM972347	0.275188	0.258222	0.516389	-0.0737054	0.24212	0.304308	0.306464	0.149773	0.197116	0.301535	0.356125	0.234791	0.355947	0.372948	0.369869	0.203721	0.0133072	0.241805	-0.09616	-0.105554	0.0947049	0.0775988	0.132342	-0.0272809	-0.076858	0.0884337	-0.0731761	0.311641	0.53725	0.194454	0.312895	0.391251	0.0980507	0.180933	0.276655	0.0145234	-0.114888	0.181125	0.110046	-0.0927944	-0.0113876	0.104679	-0.109748	-0.030544	-0.0654803	0.19188	0.30411	0.35624	0.0169861
GSM972348	0.079611	0.242117	0.503914	-0.0934893	0.263452	0.319943	0.288826	0.137007	0.196223	0.311959	0.364062	0.2048	0.357092	0.354039	0.354479	0.17541	-0.00493971	0.0807156	-0.106472	-0.104889	0.0451673	0.0354441	0.0777391	0.00484638	-0.0417975	0.161126	-0.105246	0.195902	0.516238	0.145421	0.214504	0.261667	0.121899	0.229158	0.289654	-0.0225488	-0.148459	0.0794223	0.134053	-0.0987325	-0.0112039	0.1173	-0.103937	-0.0217103	-0.0564659	0.154176	0.296935	0.396098	0.0488627
GSM972349	0.250999	0.167921	0.492144	-0.0593872	0.211109	0.468289	0.424226	0.343964	0.375067	0.256422	0.275972	0.139487	0.281368	0.25424	0.279081	0.192939	0.236487	0.191259	-0.0238861	-0.0983016	0.200543	0.157798	0.118124	0.0982011	-0.00284839	0.162403	-0.0351667	0.273761	0.50958	0.233418	0.310834	0.371333	0.203295	0.320013	0.334764	0.069168	-0.0187469	0.174545	0.287212	0.035291	0.0157372	0.155438	-0.0911887	0.0385771	-0.0571837	0.2616	0.364062	0.398964	0.112639
GSM972351	0.0106292	0.231229	0.479912	-0.159355	0.159061	0.363677	0.311443	0.167583	0.202641	0.291977	0.343603	0.204088	0.333607	0.355462	0.363354	0.0935628	0.0733027	0.0151907	-0.0964563	-0.0928735	0.0785894	0.0335893	0.0443551	-0.0126282	-0.0667921	0.118473	-0.163648	0.0447604	0.497534	0.0777797	0.134216	0.138128	0.0881613	0.209136	0.275061	-0.0381864	-0.147048	-0.00152272	0.094078	-0.0866189	-0.0125731	0.0918465	-0.123065	-0.0535613	-0.106525	0.103428	0.243769	0.315831	-0.00818262
GSM972352	0.0851273	0.213469	0.492914	-0.0847407	0.225293	0.398944	0.410674	0.309838	0.313295	0.263967	0.324362	0.168916	0.319567	0.30358	0.313593	0.136876	0.122747	-0.0506596	-0.121612	-0.0914595	0.197092	0.11594	0.065296	0.0968793	-0.099225	0.175983	-0.0744117	0.367141	0.517212	0.219266	0.144751	0.327333	0.152663	0.276862	0.330866	-0.0206584	-0.219543	-0.0300124	0.116797	-0.034275	-0.075027	0.123875	-0.0530533	-0.0113859	-0.0946969	0.155886	0.335438	0.394993	0.0579467
GSM972353	0.340796	0.260901	0.534451	0.0296099	0.26307	0.361028	0.351215	0.167343	0.241963	0.317769	0.373313	0.237872	0.364451	0.37261	0.357406	0.297274	0.0129056	0.271339	-0.0498095	-0.0791194	0.150703	0.112907	0.135626	0.0577366	-0.0316833	0.0930763	-0.00698611	0.427446	0.549006	0.200231	0.341076	0.472323	0.164334	0.262193	0.313623	0.0502597	-0.0392443	0.289777	0.161683	-0.0482859	0.021616	0.133876	-0.0481124	0.0270597	-0.0419751	0.237558	0.329755	0.383179	0.119124
GSM972354	0.366188	0.255776	0.543491	0.025359	0.257313	0.327849	0.299967	0.124246	0.157181	0.309684	0.371247	0.235412	0.352509	0.378479	0.355226	0.282864	0.0102056	0.290557	-0.0883397	-0.0856476	0.107606	0.0940316	0.127878	-0.00701033	-0.0599217	0.188225	-0.00245625	0.437683	0.556926	0.147856	0.346926	0.49838	0.117872	0.177345	0.273736	0.00814664	-0.255999	0.297747	-0.229974	-0.0870963	-0.00258255	0.11895	-0.0937685	-0.0195421	-0.0621104	0.184496	0.31526	0.375191	0.072995
GSM972355	0.118872	0.213524	0.504259	-0.127047	0.218512	0.381773	0.364541	0.257668	0.304364	0.288304	0.327695	0.183075	0.309772	0.327571	0.318654	0.15195	0.0983803	0.0023382	-0.114352	-0.116165	0.125661	0.106231	0.0375102	0.0380581	-0.0987379	0.112067	-0.113085	0.252368	0.523904	0.143157	0.215733	0.349241	0.127186	0.209091	0.321417	-0.0109478	-0.204237	0.0243185	0.105034	-0.0434529	-0.016403	0.112992	-0.0665416	-0.031538	-0.106028	0.167835	0.294973	0.356927	0.0349231
GSM972357	0.111024	0.125808	0.488995	-0.0934438	0.105069	0.321229	0.321806	0.0349315	0.197177	0.177615	0.202563	0.124774	0.243637	0.178517	0.259943	0.0318607	0.117281	0.157014	-0.0616501	-0.0838453	0.110351	0.125306	0.0949472	0.0117574	-0.0426019	0.241155	-0.0359028	0.284891	0.514487	0.100663	0.240777	0.169656	0.107682	0.221467	0.256861	0.0324437	-0.00517582	0.216269	0.0859238	-0.0204169	0.00030264	0.0623339	-0.0859046	0.00120531	-0.0448759	0.0991109	0.223677	0.241059	0.0149711
GSM972358	0.147359	0.257341	0.4909	-0.0430204	0.231618	0.327801	0.312117	0.189014	0.215408	0.313984	0.365845	0.253602	0.359414	0.389283	0.356534	0.204218	0.036273	0.0348475	-0.0860351	-0.0822436	0.142258	0.124052	0.0582819	-0.00207277	-0.0246686	0.10061	-0.050138	0.291856	0.508776	0.173614	0.252752	0.37714	0.174144	0.230527	0.304506	0.0226735	-0.118169	0.0512554	0.210785	-0.0572124	0.0111881	0.103902	-0.0719049	-0.00616857	-0.0738954	0.204111	0.358284	0.431761	0.0502484
GSM972359	0.175236	0.166153	0.488645	-0.105845	0.140239	0.401333	0.348458	0.208277	0.241139	0.224231	0.278074	0.133318	0.291924	0.264204	0.282303	0.101016	0.304133	0.169772	-0.040697	-0.11547	0.162287	0.218151	0.022983	-0.0641636	-0.0688547	0.211154	-0.0565329	0.321353	0.517346	0.198638	0.27592	0.275491	0.194591	0.319105	0.251539	0.0505451	-0.00197578	0.168693	0.332927	0.0197501	0.0492567	0.123058	-0.034871	-0.024097	-0.0719276	0.189925	0.318425	0.316947	-0.00408616
GSM972360	0.291842	0.257653	0.526293	-0.0860718	0.190456	0.364854	0.333058	0.237079	0.258372	0.325833	0.380602	0.256453	0.357121	0.384564	0.374852	0.251121	0.00741585	0.225329	-0.127295	-0.0985306	0.0917228	0.0703841	0.118671	-0.0146156	-0.0582664	0.131262	-0.0768381	0.327755	0.539096	0.223441	0.306724	0.448824	0.136381	0.226636	0.307425	-0.000947188	-0.243076	0.2135	0.17185	-0.0697384	0.0279525	0.127433	-0.0938774	-0.019499	-0.0800767	0.162603	0.322163	0.383124	0.0388316
GSM972361	0.455179	0.249431	0.537284	0.211361	0.285086	0.381718	0.187913	0.191381	0.176857	0.317801	0.356834	0.207836	0.357745	0.358002	0.363621	0.369676	0.115371	0.407267	-0.0022999	-0.0725205	0.247119	0.208173	0.175644	0.0519412	0.0294627	0.278664	0.153009	0.418922	0.548679	0.29335	0.467162	0.519033	0.237869	0.270812	0.327366	0.152547	0.0644265	0.444611	0.0837625	0.0388633	0.209255	0.142484	0.0122116	0.113753	0.0732065	0.222434	0.39179	0.394536	0.138711
GSM972362	0.150616	0.227858	0.482681	-0.147469	0.188817	0.334073	0.319772	0.171208	0.226005	0.302024	0.352812	0.221544	0.339569	0.357105	0.346087	0.15482	0.0314771	0.14651	-0.122388	-0.0929932	0.0577529	0.0508592	0.138272	0.016246	-0.041716	0.102049	-0.137623	0.374859	0.505734	0.146242	0.231713	0.278508	0.0942621	0.196974	0.302387	-0.000178474	-0.0992326	0.102465	0.276969	-0.106757	0.0143057	0.115165	-0.105091	-0.0236983	-0.116528	0.14429	0.293211	0.364857	0.0166143
GSM972363	0.25587	0.242927	0.528845	-0.0510804	0.269078	0.334521	0.319986	0.135211	0.133174	0.314539	0.361841	0.245658	0.353225	0.37831	0.363235	0.248054	-0.0454427	0.228982	-0.144812	-0.0906356	0.178795	0.113577	0.127078	-0.00466279	-0.055512	0.0559305	-0.0821058	0.337318	0.539437	0.19513	0.271892	0.377928	0.16208	0.189233	0.313304	0.0247564	-0.245277	0.199468	0.0866005	0.0186456	-0.0114599	0.112844	-0.0464001	-0.0170492	-0.0740026	0.171448	0.305287	0.343483	0.048725
GSM972364	-0.0817364	0.254941	0.491633	-0.202129	0.233553	0.307162	0.334544	0.181499	0.255408	0.320019	0.387753	0.23483	0.350694	0.382124	0.361416	0.0996487	0.00699454	-0.140032	-0.125356	-0.127481	0.0511353	-0.023799	0.042722	-0.0462072	-0.146954	-0.0334475	-0.192409	0.0828306	0.513373	0.127237	0.0532077	0.141076	0.0903408	0.233444	0.315389	-0.0765054	-0.242315	-0.109024	-0.127203	-0.128378	-0.104368	0.109587	-0.0756698	-0.0906636	-0.156523	0.11992	0.300271	0.392967	-0.00937735
GSM972365	0.153907	0.20871	0.523605	-0.0307281	0.231754	0.439464	0.382876	0.289903	0.314001	0.282628	0.322168	0.18338	0.322641	0.328921	0.336331	0.22564	0.0912837	0.0740095	-0.0250133	-0.0978937	0.255518	0.193085	0.142948	0.0838792	-0.0538434	0.142079	-0.0366172	0.287169	0.538906	0.237242	0.250086	0.34448	0.198415	0.273566	0.347889	0.0638606	0.0209954	0.00987109	0.232533	0.0754206	0.0136304	0.131852	-0.0482201	0.0161556	-0.0504548	0.257754	0.331295	0.345888	0.0786905
GSM972366	0.104916	0.192989	0.488443	-0.106838	0.217652	0.383662	0.354494	0.246488	0.287977	0.261287	0.3157	0.15925	0.31554	0.317396	0.338064	0.127406	0.0969726	0.072666	-0.0681793	-0.0831199	0.168822	0.150942	0.0531216	0.0285349	-0.0450811	0.188755	-0.0743726	0.168355	0.513811	0.204876	0.237545	0.25381	0.150737	0.231416	0.307408	0.0424546	-0.0879532	0.0787965	0.297795	-0.0645516	0.047533	0.123683	-0.0670825	-0.00339867	-0.076485	0.194744	0.307497	0.346244	0.0469065
GSM972367	0.183614	0.171947	0.488452	-0.111329	0.218486	0.459678	0.396313	0.328073	0.318445	0.251161	0.281856	0.150863	0.292055	0.276301	0.309684	0.144119	0.15203	0.107804	-0.0961669	-0.0829984	0.224829	0.0905512	0.114094	0.0631105	-0.0152844	0.0733729	-0.0868781	0.194172	0.515136	0.27564	0.258878	0.336608	0.157963	0.20801	0.32529	0.0427457	-0.146771	0.0670352	0.251728	-0.00443352	0.0130255	0.121289	-0.0702411	0.0106565	-0.083783	0.192415	0.297418	0.309007	0.0659692
GSM972368	0.261106	0.252969	0.515836	-0.0726286	0.252675	0.254142	0.274904	0.0568903	0.167284	0.317108	0.375118	0.241559	0.358479	0.381851	0.359473	0.185719	-0.0875758	0.28635	-0.127581	-0.101636	0.0411679	0.0199641	0.149953	-0.0547109	-0.0423476	0.121409	-0.109609	0.257782	0.529282	0.16131	0.272228	0.285484	0.090369	0.14223	0.264409	-0.0131183	-0.208347	0.236091	-0.0339383	-0.0641847	0.0182556	0.0948394	-0.0950482	-0.0364471	-0.0768565	0.132281	0.278187	0.346173	0.016909
GSM972369	0.261858	0.20706	0.499816	-0.102616	0.221768	0.391189	0.43058	0.320753	0.374369	0.276418	0.310432	0.181457	0.319667	0.3114	0.311736	0.230349	0.0966914	0.203449	-0.159523	-0.0960346	0.317877	0.210116	0.151268	-0.00706972	-0.0613524	0.185317	-0.0532482	0.354773	0.522228	0.22721	0.263759	0.376562	0.216031	0.258796	0.334956	0.040307	-0.273923	0.19605	0.143078	0.21239	-0.0243544	0.150102	-0.0235629	-0.0134058	-0.079531	0.249171	0.358714	0.375032	0.0220392
GSM972370	0.238232	0.226952	0.492701	-0.112508	0.210724	0.356066	0.315996	0.169166	0.218454	0.297923	0.366664	0.217378	0.339325	0.359403	0.353962	0.165365	0.0241888	0.255898	-0.0949225	-0.0972184	0.0981777	0.0650395	0.121571	-0.0131124	-0.0342493	0.113109	-0.0747928	0.144372	0.515354	0.192218	0.266554	0.316711	0.130355	0.178668	0.288658	0.00478788	-0.162945	0.176438	0.224848	-0.0465008	0.0319302	0.113488	-0.0721188	-0.0239555	-0.084422	0.149925	0.306869	0.350892	0.0437563
GSM972371	-0.00380567	0.239472	0.457248	-0.173621	0.203637	0.370202	0.299066	0.160102	0.220489	0.29451	0.3765	0.219901	0.34508	0.374709	0.341729	0.101774	0.0802211	0.082665	-0.0458367	-0.13914	0.0733356	0.0412482	0.113618	-0.0152652	-0.0971987	0.0946856	-0.157126	0.0974291	0.479806	0.12531	0.168348	0.0745339	0.0713288	0.170498	0.250937	-0.0288446	-0.0933758	0.0106086	0.136589	-0.173277	-0.0797536	0.0809645	-0.096804	-0.0648562	-0.139996	0.107233	0.241468	0.313664	6.15699e-05
GSM972372	0.189682	0.221608	0.518105	-0.0798312	0.172147	0.375154	0.312347	0.19784	0.176891	0.285981	0.345062	0.20987	0.3307	0.352267	0.356545	0.173773	0.0536344	0.122595	-0.118938	-0.0835481	0.115371	0.0843985	0.142399	-0.00369214	-0.0835511	0.1466	-0.0785738	0.28217	0.535943	0.184584	0.218478	0.316066	0.162427	0.210386	0.295592	0.00450541	-0.171819	0.0697081	0.0827157	0.0654667	-0.00092759	0.105259	-0.0566026	-0.0318261	-0.0852214	0.195533	0.314571	0.357808	0.0140138
GSM972373	-0.0484761	0.222435	0.454678	-0.163318	0.161531	0.334734	0.296919	0.123898	0.200049	0.276775	0.337458	0.189256	0.325924	0.354467	0.34883	0.012827	0.0364264	-0.0286889	-0.155493	-0.122184	-0.0090225	-0.0457726	0.108108	-0.0233807	-0.14765	0.108741	-0.169999	0.0893512	0.4763	0.128542	0.0804285	0.0452203	-0.00251451	0.157095	0.266864	-0.0936861	-0.277971	-0.066582	-0.123238	-0.195667	-0.119406	0.074872	-0.144352	-0.107394	-0.155816	0.0148275	0.216213	0.302709	-0.0130353
GSM972374	0.287146	0.233965	0.520292	-0.0187226	0.200009	0.318515	0.311034	0.147049	0.198807	0.289326	0.335445	0.212526	0.338628	0.348941	0.368953	0.23023	0.00722078	0.220136	-0.0641118	-0.0845819	0.114815	0.0981012	0.141596	0.0356627	-0.0328806	0.179615	-0.0167379	0.304505	0.538635	0.164764	0.358362	0.439981	0.141076	0.20221	0.27669	0.0380609	-0.0843415	0.221522	0.215292	-0.0762102	0.0518872	0.101246	-0.0714897	0.0275113	-0.0228232	0.184218	0.308404	0.358569	0.0703888
GSM972375	0.189622	0.221571	0.519703	-0.108338	0.171179	0.41612	0.318622	0.236505	0.222936	0.287121	0.333002	0.213061	0.340141	0.344456	0.350186	0.146443	0.115666	0.161947	-0.151314	-0.106083	0.122596	0.109381	0.111235	0.000978716	-0.104367	0.0398242	-0.110963	0.331431	0.537755	0.196434	0.184634	0.308856	0.146624	0.1843	0.299061	-0.0160191	-0.261677	0.0757305	0.205489	0.0477182	-0.0425296	0.109887	-0.10124	-0.0508946	-0.109908	0.13413	0.285957	0.330309	-0.00667013
GSM972376	0.0859867	0.233928	0.477464	-0.154819	0.224852	0.399257	0.378049	0.269256	0.275326	0.295855	0.348218	0.202607	0.344001	0.358119	0.367318	0.129207	0.0951022	-0.0204061	-0.162609	-0.104703	0.146012	0.00577374	0.152825	0.0541686	-0.107915	0.0418074	-0.141267	0.194554	0.493276	0.0609064	0.168117	0.306603	0.0953745	0.213924	0.301888	-0.0437879	-0.264213	-0.019177	0.0950041	-0.139999	-0.091078	0.100453	-0.121163	-0.0566904	-0.120516	0.115635	0.317749	0.363766	0.0379924
GSM972377	0.226985	0.198784	0.499571	-0.0619003	0.189965	0.407604	0.353437	0.293043	0.249938	0.264143	0.296742	0.161983	0.316698	0.305097	0.329606	0.189029	0.138302	0.146653	-0.0872173	-0.0869873	0.184598	0.136482	0.159408	0.0233884	0.0137364	0.14419	-0.0430192	0.340385	0.52071	0.246859	0.304466	0.403377	0.200144	0.242068	0.301074	0.0538003	-0.114317	0.1399	0.192579	-0.0204235	0.0534059	0.113629	-0.0495744	0.0259858	-0.0631455	0.283256	0.331028	0.346168	0.0680405
GSM972378	-0.0678257	0.205773	0.501123	-0.146436	0.18414	0.376692	0.36759	0.249857	0.206348	0.267247	0.315693	0.193159	0.311998	0.315025	0.329501	0.0987621	0.0616439	-0.0482357	-0.126701	-0.0913543	0.129409	0.104944	0.135508	-0.0382786	-0.105941	0.064428	-0.150746	0.321555	0.522063	0.162014	0.110718	0.116281	0.164431	0.244005	0.318704	-0.0281423	-0.176677	-0.0736097	0.12163	0.0587896	-0.124143	0.0836219	-0.0741585	-0.0704356	-0.120405	0.182703	0.292225	0.342131	-0.0160824
GSM972379	0.172704	0.196378	0.491624	-0.0673735	0.187339	0.275219	0.286104	0.067853	0.162531	0.253603	0.298945	0.163567	0.314635	0.298436	0.347033	0.107867	-0.0566309	0.151442	-0.0919544	-0.0810988	0.100381	0.0662921	0.133283	-0.0177321	-0.00849378	0.197918	-0.0810093	0.122525	0.514315	0.226099	0.252561	0.298021	0.0942909	0.171851	0.274782	0.0209085	-0.0489023	0.140905	0.0278636	-0.112614	0.0585302	0.0627861	-0.088472	-0.014439	-0.0709268	0.132085	0.266976	0.297677	0.0272332
GSM972380	0.206193	0.23571	0.515796	-0.0677942	0.18664	0.415732	0.359262	0.268513	0.262476	0.302237	0.364346	0.230841	0.342431	0.372863	0.35526	0.230924	0.137375	0.103584	-0.0498347	-0.0804652	0.149356	0.131115	0.12401	0.0662095	-0.0133374	0.0612109	-0.0672757	0.312642	0.532744	0.189839	0.307233	0.428607	0.200387	0.262301	0.304755	0.0571464	-0.0108282	0.130001	0.295198	0.0102784	0.028362	0.143245	-0.0563585	0.00809981	-0.0844806	0.229684	0.346729	0.371311	0.0545525
GSM972381	-0.0491803	0.180404	0.465912	-0.125342	0.188094	0.351529	0.334491	0.1721	0.22423	0.247556	0.271617	0.142123	0.284398	0.261415	0.31536	0.00673452	0.0369223	0.00902388	-0.156793	-0.0907803	0.194506	0.0384735	0.14769	0.0315257	-0.131121	0.151703	-0.11227	0.184525	0.489493	0.218785	0.0656336	0.0594835	0.0816714	0.183456	0.27749	-0.0477439	-0.222415	-0.0952696	-0.111075	-0.0835806	-0.129456	0.066307	-0.0968814	-0.0659562	-0.107768	0.0299826	0.219351	0.237888	0.00637311
GSM972382	0.22056	0.230857	0.484132	-0.129851	0.2394	0.345314	0.310963	0.187233	0.188169	0.299803	0.349915	0.206629	0.340673	0.348956	0.352666	0.176562	0.0315431	0.15301	-0.172555	-0.117615	0.113879	0.0299215	0.112394	-0.0182544	-0.0874048	0.0788726	-0.139993	0.137251	0.498543	0.170548	0.239621	0.406285	0.12465	0.181369	0.284118	-0.0317256	-0.245371	0.0605881	-0.161243	-0.0761138	-0.0438656	0.126329	-0.080646	-0.0673891	-0.126223	0.125112	0.271627	0.317703	0.000588543
GSM972383	0.165321	0.229061	0.504886	-0.150681	0.16501	0.303106	0.28381	0.11724	0.18616	0.28801	0.353713	0.208549	0.340934	0.35807	0.35553	0.133367	-0.00525083	0.193994	-0.105033	-0.107566	0.0562278	0.0501185	0.153179	-0.0595141	-0.0559382	0.125213	-0.120022	0.149629	0.521103	0.160756	0.198842	0.249591	0.0678691	0.156739	0.289793	-0.0107289	-0.095751	0.133074	0.237525	-0.106806	-0.0416032	0.0864237	-0.112961	-0.0369132	-0.107585	0.102884	0.281098	0.330726	-0.0108227
GSM972384	-0.0424234	0.245041	0.477173	-0.186343	0.203499	0.397567	0.326287	0.239723	0.237853	0.297677	0.373114	0.21916	0.345167	0.373132	0.362997	0.112396	0.0869968	-0.134781	-0.139167	-0.120146	0.0744777	0.0761344	0.0268694	0.0337709	-0.178577	0.119453	-0.183329	0.194083	0.506966	0.0857015	0.0822447	0.201489	0.10502	0.246989	0.342122	-0.0663853	-0.260862	-0.133815	0.129665	0.0260202	-0.119734	0.130902	-0.0829969	-0.103588	-0.177582	0.196754	0.277969	0.339033	0.00603385
GSM972385	0.272356	0.200182	0.49829	-0.0342578	0.164076	0.434243	0.311388	0.230172	0.186319	0.271491	0.31777	0.178883	0.318886	0.323421	0.33534	0.206113	0.165113	0.230857	-0.0516133	-0.0817509	0.23922	0.18041	0.167746	0.0565856	0.00752888	0.137559	-0.0308521	0.216898	0.520987	0.268731	0.350282	0.382847	0.186906	0.269689	0.301383	0.0849168	-0.0677056	0.192823	0.144414	0.00383638	0.0566392	0.125808	-0.0550405	0.0247819	-0.0514187	0.245507	0.302411	0.297998	0.0690219
GSM972386	0.0582023	0.254684	0.489892	-0.14727	0.211368	0.327228	0.296133	0.155147	0.172404	0.311439	0.37494	0.252079	0.356378	0.380928	0.368051	0.138065	-0.0238456	0.0148181	-0.121284	-0.118728	0.0591751	0.00433209	0.0805912	-0.0322667	-0.0930157	0.0335178	-0.156971	0.179002	0.508254	0.166502	0.159818	0.206383	0.083315	0.181527	0.306274	-0.0405783	-0.120697	-0.0087243	0.156624	-0.0978802	-0.052297	0.0877893	-0.108942	-0.057588	-0.128501	0.124841	0.290292	0.37889	0.0131794
GSM972387	0.187246	0.238804	0.496125	-0.160425	0.179759	0.289336	0.291013	0.146325	0.170165	0.309011	0.358543	0.220738	0.346595	0.371774	0.355547	0.152931	-0.0117233	0.150735	-0.131316	-0.124588	0.053243	0.0340515	0.14683	-0.0504836	-0.117174	0.125387	-0.122168	0.164613	0.510415	0.120344	0.177874	0.30281	0.107461	0.173149	0.280796	-0.0400759	-0.186134	0.0663815	0.209892	-0.042692	-0.0601967	0.0858258	-0.0876558	-0.0778343	-0.122439	0.150041	0.261348	0.32863	-0.0207593
GSM972388	0.0923169	0.263482	0.476439	-0.183612	0.237533	0.330683	0.286918	0.138905	0.178675	0.321057	0.379818	0.253948	0.357195	0.386393	0.383327	0.108096	-0.0413269	0.0277171	-0.177054	-0.114935	0.038129	-0.0421415	0.191157	-0.0237667	-0.175051	0.0771436	-0.198368	0.336255	0.468647	0.0150687	0.0993213	0.233356	0.0522903	0.148695	0.290468	-0.101576	-0.224966	-0.0827792	0.00651521	-0.150047	-0.149327	0.120771	-0.098596	-0.102304	-0.0992752	0.0983018	0.238137	0.322715	-0.0127915
GSM972389	0.32739	0.249832	0.523131	-0.0876856	0.205947	0.299888	0.281349	0.134155	0.185483	0.3017	0.375493	0.228271	0.352455	0.369493	0.352375	0.243305	-0.0163696	0.253664	-0.105738	-0.117239	0.138759	0.0540738	0.0819044	-0.0236201	-0.0902255	0.0866468	-0.0717017	0.29827	0.541741	0.241576	0.29052	0.483057	0.153668	0.21549	0.296208	0.0109306	-0.222348	0.153325	-0.0992446	-0.0652719	0.0595838	0.133815	-0.0484121	-0.0278543	-0.0802784	0.188366	0.307844	0.39204	0.0105435
GSM972390	0.139204	0.205206	0.48935	-0.116446	0.2357	0.357767	0.307877	0.160583	0.190173	0.280536	0.308178	0.187186	0.323092	0.335243	0.355533	0.115813	0.0172811	0.142782	-0.0783457	-0.0774659	0.0532886	0.064374	0.126305	0.0417567	-0.0522634	0.140078	-0.1087	0.168645	0.509325	0.150962	0.210279	0.246461	0.102041	0.197312	0.299188	0.00130244	-0.0603615	0.103637	0.166555	-0.115705	-0.00853989	0.107138	-0.098121	-0.0161598	-0.101509	0.122601	0.292586	0.324076	0.0633252
GSM972391	0.282802	0.225656	0.523482	-0.0574172	0.181334	0.396489	0.328172	0.213128	0.210957	0.295679	0.358618	0.210125	0.354056	0.377725	0.375716	0.218273	-0.00673187	0.275946	-0.1384	-0.0735519	0.152829	0.127179	0.157936	0.00305189	-0.0562238	0.0688589	-0.0578601	0.269347	0.538417	0.199059	0.278047	0.347923	0.170976	0.216897	0.317987	0.0189157	-0.236009	0.257765	-0.0132241	0.0527418	0.000688079	0.133426	-0.0650371	-0.0101188	-0.0638739	0.234061	0.310112	0.369494	0.0487308
GSM972392	0.147744	0.243199	0.516013	-0.0785468	0.197159	0.342119	0.328729	0.142798	0.201007	0.301022	0.362722	0.225317	0.346115	0.3756	0.376059	0.191696	0.000171997	0.087555	-0.14026	-0.0915194	0.125009	0.0645371	0.129707	-0.0103831	-0.0934377	0.152875	-0.0890976	0.343893	0.534985	0.137903	0.23272	0.333502	0.114048	0.191624	0.307757	-0.00773693	-0.208276	0.0417769	0.146337	-0.0536663	-0.0286502	0.0972483	-0.0769233	-0.0425427	-0.0937771	0.146203	0.318969	0.34113	0.0331189
GSM972393	0.152302	0.228896	0.494408	-0.102663	0.238507	0.389423	0.326165	0.146082	0.236285	0.305389	0.35731	0.215146	0.33735	0.357548	0.352015	0.171267	0.0391504	0.163255	-0.145253	-0.097855	0.0806799	0.052831	0.161827	0.00184127	-0.0451483	0.074443	-0.120265	0.21014	0.516818	0.142881	0.245178	0.246636	0.135019	0.227702	0.311091	-0.0107809	-0.191455	0.154995	0.00483568	-0.0875799	0.0187677	0.0990692	-0.085775	-0.0246494	-0.0884069	0.191451	0.334647	0.406109	0.0504283
GSM972394	0.159785	0.190881	0.50191	-0.0948682	0.174675	0.41734	0.32629	0.243865	0.242289	0.268056	0.307633	0.165882	0.316497	0.320588	0.344093	0.126091	0.117642	0.12133	-0.110286	-0.0726504	0.141994	0.0901198	0.121033	0.0230055	-0.0522627	0.142823	-0.0898094	0.245887	0.526029	0.282436	0.230269	0.302672	0.137998	0.227171	0.310592	0.0192095	-0.11159	0.074069	0.264026	-0.0868752	0.00311834	0.112033	-0.0946757	-0.0256849	-0.0926589	0.173431	0.313455	0.352364	0.0421813
GSM972395	0.218021	0.235709	0.490303	-0.127117	0.172404	0.325997	0.349438	0.18029	0.237566	0.287282	0.341709	0.2172	0.337787	0.352072	0.33736	0.186024	0.0842153	0.155213	-0.096374	-0.119125	0.131987	0.101925	0.118059	-0.0271771	-0.0904741	0.150908	-0.114888	0.351278	0.512167	0.218551	0.275547	0.381649	0.119458	0.231509	0.280694	0.00640486	-0.169001	0.103825	0.223472	-0.0790936	-0.0538438	0.116467	-0.071467	-0.0540576	-0.108885	0.191786	0.287652	0.352822	-0.0142451
GSM972396	-0.119939	0.244525	0.463982	-0.147386	0.223094	0.303274	0.246456	0.129773	0.146988	0.29069	0.354613	0.216711	0.344991	0.331859	0.341654	0.0300349	0.0121953	-0.176147	-0.136753	-0.144881	-0.00154773	-0.0320733	0.0205159	-0.0391871	-0.160337	0.0570634	-0.172384	0.0735342	0.489293	-0.0117236	0.0241038	0.0919007	0.0187141	0.177977	0.277054	-0.100563	-0.227912	-0.147777	-0.17089	-0.181261	-0.102688	0.0922156	-0.0817356	-0.108283	-0.139213	-0.00303091	0.156152	0.233914	-0.0318738
GSM972397	0.263329	0.261805	0.491983	-0.117772	0.246497	0.276054	0.278271	0.0849496	0.143048	0.31876	0.372935	0.264767	0.368784	0.398393	0.38858	0.215009	-0.017854	0.228073	-0.106093	-0.0957395	0.0661929	0.0470748	0.122021	-0.0425345	-0.0671832	0.0335447	-0.11623	0.313554	0.506718	0.134421	0.280441	0.382804	0.132398	0.182183	0.263931	-0.00769812	-0.0932121	0.213497	0.0847366	-0.0575132	0.0169167	0.105317	-0.0925167	-0.0344263	-0.105128	0.178416	0.272633	0.331685	0.026164
GSM972398	0.245244	0.247631	0.503457	-0.0927132	0.205799	0.302987	0.301275	0.102179	0.14801	0.306671	0.36356	0.234752	0.352579	0.383916	0.356665	0.202872	-0.0104188	0.191024	-0.0996262	-0.105055	0.106498	0.148553	0.0983316	0.00384502	-0.0494576	0.118354	-0.0754363	0.206863	0.519261	0.209481	0.25587	0.39686	0.154231	0.21742	0.260068	0.0101446	-0.100069	0.130718	0.00594353	0.0862659	0.0628488	0.105969	-0.0690665	-0.00941158	-0.066699	0.177885	0.291676	0.344921	0.0465743
GSM972399	0.0528173	0.235366	0.506505	-0.131691	0.249192	0.360438	0.313248	0.188663	0.240167	0.31391	0.362046	0.216729	0.342739	0.374087	0.361202	0.136044	0.0587089	0.0551411	-0.131669	-0.108939	0.08219	0.0249354	0.0944845	-0.0485271	-0.0943235	0.10031	-0.125388	0.295257	0.521329	0.15254	0.166437	0.192983	0.0986592	0.196751	0.284873	-0.0462126	-0.214498	0.0336789	0.0749157	-0.102436	-0.0480505	0.0913856	-0.114303	-0.0612874	-0.127116	0.111272	0.320362	0.395144	0.00853565
GSM972400	0.146061	0.200948	0.510684	-0.104242	0.166248	0.369267	0.335035	0.158531	0.203722	0.27207	0.323812	0.172589	0.312795	0.321347	0.325609	0.131042	0.100019	0.113534	-0.103931	-0.0901566	0.110865	0.126783	0.0991625	-0.0507609	-0.0560861	0.193668	-0.0938882	0.36449	0.530793	0.124038	0.208889	0.285153	0.157805	0.255797	0.309227	-0.00634335	-0.146145	0.0864452	0.160035	0.0264875	-0.0430423	0.128475	-0.0724836	-0.0464346	-0.100569	0.142492	0.35072	0.409042	-0.000129748
GSM972403	0.181424	0.225016	0.508094	-0.0599535	0.209288	0.360658	0.301377	0.188121	0.154613	0.313916	0.363657	0.205259	0.36432	0.380084	0.377485	0.194941	-0.00813612	0.0986254	-0.139593	-0.0950158	0.186825	0.122483	0.100629	0.0332534	-0.0894381	0.176923	-0.0720806	0.259297	0.51779	0.195643	0.235286	0.35436	0.168091	0.233538	0.302128	-0.00246772	-0.221704	0.100923	0.113824	0.125184	-0.0395119	0.11002	-0.0622854	-0.0245776	-0.0837632	0.205084	0.322957	0.374884	0.0670569
GSM972404	0.173093	0.234192	0.497917	-0.0947819	0.219864	0.361222	0.323759	0.214727	0.22635	0.308883	0.35971	0.202871	0.339616	0.354147	0.346301	0.17445	0.108798	0.106304	-0.133591	-0.0949785	0.11529	0.133695	0.0949605	-0.0146189	-0.0930302	0.165487	-0.0843049	0.262634	0.519781	0.158796	0.232122	0.33906	0.147557	0.256032	0.281066	-0.00365409	-0.196148	0.0664895	0.249463	-0.0237097	-0.0464199	0.108252	-0.0651555	-0.0364422	-0.0633098	0.203594	0.312748	0.380975	0.0205514
GSM972405	0.110654	0.217733	0.468753	-0.0943919	0.218562	0.358189	0.350984	0.257047	0.244148	0.296769	0.318845	0.185523	0.320561	0.322326	0.326312	0.163197	0.0166302	0.0816193	-0.146031	-0.115231	0.179806	0.119631	0.0962966	0.0105069	-0.10262	0.154207	-0.117907	0.226375	0.493549	0.202795	0.160839	0.22255	0.162206	0.236516	0.32583	-0.0191255	-0.218273	0.0552278	-0.0363773	0.125512	-0.0754209	0.119408	-0.0536819	-0.0541264	-0.0956562	0.180616	0.306242	0.362022	0.0234005
GSM972406	0.301465	0.224005	0.522863	0.0227954	0.2183	0.378775	0.312921	0.185179	0.191892	0.292867	0.338783	0.202609	0.347763	0.356402	0.359775	0.282571	0.0667266	0.235588	-0.0857614	-0.0818317	0.236593	0.152129	0.125626	0.0692131	0.0165961	0.216358	0.0284229	0.354122	0.539018	0.282773	0.344972	0.445176	0.198281	0.255349	0.3024	0.0692565	-0.199582	0.226963	0.211803	0.00972179	0.0328511	0.112083	-0.028398	0.0548374	-0.0198753	0.275333	0.339304	0.350253	0.0981195
GSM972407	0.0937391	0.223467	0.500479	-0.128365	0.17894	0.38584	0.350196	0.247673	0.264512	0.307758	0.361738	0.200749	0.351313	0.385942	0.36093	0.121776	0.101029	0.0971571	-0.151926	-0.0919914	0.137093	0.0771303	0.144346	0.000178761	-0.0855746	0.0848636	-0.123116	0.257992	0.524989	0.127559	0.18621	0.226924	0.126352	0.216043	0.308155	-0.0393821	-0.247953	0.0753838	0.105219	-0.070655	-0.0268612	0.0911549	-0.0896073	-0.0452692	-0.109046	0.148322	0.312537	0.38552	0.0239116
GSM972408	0.0116072	0.219847	0.512444	-0.0983309	0.204102	0.357648	0.312005	0.19696	0.156141	0.287492	0.326264	0.201672	0.32346	0.329483	0.322361	0.160474	0.0407699	-0.00584471	-0.136278	-0.118243	0.194509	0.1998	0.079385	0.0549297	-0.0761526	0.220436	-0.0989307	0.335853	0.532541	0.189629	0.150824	0.206039	0.182133	0.232473	0.312604	-0.000174579	-0.262095	-0.0228788	0.0789756	0.21658	-0.0898201	0.115264	-0.0316357	-0.0431144	-0.104319	0.182349	0.295626	0.339019	0.0409482
GSM972409	0.408694	0.20605	0.533463	0.160286	0.217081	0.390837	0.384798	0.283742	0.293265	0.283449	0.345491	0.177857	0.335213	0.357924	0.34053	0.310432	0.14096	0.366312	-0.0312474	-0.067241	0.302657	0.210319	0.188393	0.10732	0.0752939	0.241733	0.139841	0.403712	0.547659	0.318134	0.447355	0.484039	0.251623	0.254367	0.294557	0.14944	-0.121741	0.395922	0.193029	0.0452145	0.182383	0.123434	0.0210978	0.128569	0.071661	0.303539	0.392765	0.402742	0.139175
GSM972410	0.146381	0.185457	0.50128	-0.0880605	0.2076	0.43527	0.395043	0.331565	0.321692	0.264174	0.320074	0.156129	0.317916	0.322618	0.341737	0.148911	0.127029	0.0742131	-0.117262	-0.0968347	0.248307	0.0963009	0.142704	0.0365895	-0.0583216	0.0926846	-0.0894229	0.376583	0.522748	0.211917	0.237702	0.335053	0.174266	0.239145	0.321342	0.0250023	-0.199247	0.10419	0.230299	-0.00106013	0.0206882	0.128435	-0.0679541	0.0105369	-0.0367259	0.199663	0.342638	0.369032	0.0605584
GSM972411	0.079326	0.268815	0.508007	-0.145214	0.176584	0.30352	0.295161	0.152148	0.178005	0.310092	0.383463	0.260919	0.356587	0.385559	0.361828	0.143678	-0.00643018	0.0699087	-0.149094	-0.102785	0.0336403	0.0232769	0.0896358	-0.0414263	-0.0864359	0.144297	-0.144302	0.154117	0.526295	0.146252	0.174829	0.219704	0.0939288	0.188162	0.301917	-0.0488032	-0.22915	0.0514856	0.036346	-0.117705	-0.0358251	0.0815686	-0.0997769	-0.0663889	-0.126748	0.10467	0.281914	0.379221	-0.0304432
GSM972412	0.138013	0.20963	0.486706	-0.117832	0.220671	0.343287	0.307228	0.171918	0.158212	0.268595	0.321207	0.183036	0.329728	0.301562	0.304739	0.104459	0.10428	0.10016	-0.0591464	-0.0791732	0.0699732	0.130464	0.0639963	-0.043313	-0.077753	0.091178	-0.107921	0.291166	0.510229	0.132511	0.217984	0.311982	0.109949	0.264979	0.297607	0.000695646	-0.0360661	0.0475408	0.202718	-0.143222	-0.0223012	0.107328	-0.116617	-0.0492659	-0.102892	0.136543	0.27049	0.330137	-0.00634035
GSM972413	0.0948043	0.201191	0.48608	-0.0954103	0.20199	0.443199	0.406165	0.303905	0.326192	0.245698	0.282891	0.159165	0.310478	0.261208	0.288145	0.142115	0.21805	0.0636891	-0.0945097	-0.107778	0.282093	0.17605	0.0789153	0.0540823	-0.0575877	0.088602	-0.0891374	0.270404	0.510417	0.272815	0.198141	0.211552	0.178365	0.270835	0.317043	0.022874	-0.188628	0.038941	0.299276	-0.0142679	-0.0455249	0.125772	-0.0173209	-0.0137945	-0.0950861	0.171475	0.321165	0.336044	0.0429325
GSM972414	0.16944	0.2444	0.495742	-0.0937309	0.1946	0.322828	0.338028	0.173805	0.236562	0.312578	0.372963	0.233195	0.33758	0.36581	0.343318	0.170072	0.00345256	0.0738993	-0.125288	-0.0912852	0.0581202	0.074326	0.0937734	-0.00969598	-0.0774953	0.0674783	-0.126224	0.171467	0.514661	0.210492	0.208164	0.341383	0.103025	0.205075	0.298707	-0.0250424	-0.147688	0.0505908	0.200295	-0.0701382	-0.0206652	0.118999	-0.099926	-0.0501607	-0.11336	0.156655	0.30358	0.388493	0.000661114
GSM972415	0.00768406	0.252388	0.485874	-0.171363	0.252333	0.275865	0.3108	0.103785	0.180614	0.302842	0.365015	0.238785	0.355004	0.363117	0.356382	0.0963911	-0.0135456	0.0156146	-0.141178	-0.113645	-0.0081715	0.0346523	0.0444076	-0.00493136	-0.128246	0.0686825	-0.17128	0.0997554	0.500993	0.0165145	0.101543	0.133814	0.0401295	0.195323	0.28884	-0.0741611	-0.167192	-0.00182447	0.104148	-0.115227	-0.0902048	0.0737608	-0.118558	-0.0876491	-0.148985	0.0791386	0.276828	0.371967	0.0152665
GSM972416	-0.105983	0.213427	0.486186	-0.1792	0.196426	0.370064	0.403456	0.267118	0.313892	0.275363	0.346446	0.191656	0.331788	0.331275	0.348881	0.0761571	0.0700746	-0.0773353	-0.145091	-0.107703	0.152044	-0.00452823	0.0646148	0.0171949	-0.142833	0.132402	-0.161634	0.233647	0.509394	0.0573957	0.0838927	0.0608419	0.0869478	0.215085	0.319299	-0.0528436	-0.249998	-0.0556806	0.173992	-0.121736	-0.0702497	0.09878	-0.0864394	-0.07293	-0.143266	0.07296	0.256213	0.316764	0.023093
GSM972417	0.0380544	0.241419	0.462664	-0.155667	0.178646	0.401566	0.32209	0.179122	0.218319	0.304873	0.358439	0.214175	0.345015	0.371404	0.374464	0.110685	0.129173	0.00670291	-0.164315	-0.108716	0.179175	0.0796924	0.143655	-0.0297034	-0.114225	0.0685853	-0.11971	0.189883	0.486628	0.148524	0.116757	0.178761	0.0966347	0.16625	0.304289	-0.0381609	-0.236218	-0.00306206	-0.0377688	-0.0980023	-0.0856534	0.0951985	-0.129603	-0.0655555	-0.107923	0.0688078	0.282344	0.321477	-0.00286265
GSM972418	0.171918	0.232915	0.503514	-0.129695	0.146806	0.376168	0.299624	0.186061	0.244803	0.291345	0.351685	0.202027	0.346031	0.363706	0.3603	0.139486	0.0733483	0.129544	-0.120079	-0.0995268	0.123143	0.029937	0.134946	0.00787984	-0.0636595	0.0956917	-0.119854	0.216901	0.523119	0.082435	0.221007	0.289698	0.058135	0.175502	0.276792	-0.0366419	-0.205322	0.0581735	-0.00835274	-0.141198	-0.0408	0.0965425	-0.126755	-0.0503461	-0.116442	0.0975213	0.298792	0.339869	-0.00264423
GSM972419	-0.0133266	0.239593	0.462546	-0.132135	0.212899	0.414104	0.341052	0.229688	0.230646	0.307602	0.37193	0.227286	0.35326	0.376405	0.354931	0.107545	0.104141	-0.0634558	-0.163359	-0.110875	0.137282	0.0138236	0.0436903	0.0130047	-0.0879132	0.0155242	-0.1476	0.141657	0.489082	0.164661	0.116461	0.178385	0.142439	0.229992	0.306911	-0.0450433	-0.24805	-0.0360452	0.108637	-0.0235072	-0.0661386	0.11485	-0.0812582	-0.062744	-0.144263	0.134157	0.264946	0.308697	0.0332487
GSM972420	0.321696	0.205854	0.538122	0.0724065	0.20424	0.389205	0.294287	0.203823	0.136796	0.271568	0.307449	0.20414	0.33073	0.331617	0.359699	0.235483	0.0236971	0.312137	-0.058347	-0.0566564	0.150456	0.164825	0.165161	0.0670263	0.0112802	0.181192	0.0856029	0.458229	0.55396	0.281504	0.392387	0.411436	0.200758	0.197187	0.299028	0.0982103	0.0738305	0.273708	0.135003	0.0555931	0.0777549	0.127661	-0.0683294	0.0705306	0.0190342	0.241146	0.349006	0.357712	0.11364
GSM972421	0.0672343	0.198515	0.505512	-0.0926801	0.204037	0.417211	0.348354	0.209962	0.242444	0.265816	0.309375	0.176289	0.326272	0.308069	0.324764	0.0882418	0.194614	0.0168725	-0.131307	-0.0961004	0.159066	0.0817569	0.127819	0.0091482	-0.123698	0.0818774	-0.112543	0.282315	0.527214	0.177384	0.171706	0.257203	0.144979	0.279172	0.304528	-0.0272207	-0.249658	0.0378908	0.202064	0.00112375	-0.0701631	0.125663	-0.0883922	-0.0663125	-0.103247	0.128936	0.287169	0.299737	0.00597277
GSM972422	0.316302	0.188077	0.516412	0.0234783	0.209759	0.430432	0.392734	0.284281	0.253407	0.262747	0.301784	0.166861	0.310725	0.318785	0.329271	0.207572	0.129221	0.273868	-0.069974	-0.0764994	0.232849	0.129287	0.149227	0.045044	0.00268251	0.14281	0.0107928	0.318075	0.537953	0.328413	0.3565	0.440339	0.21225	0.235487	0.316958	0.0897511	-0.0493024	0.250253	0.301348	0.0510224	0.0286891	0.125121	-0.0550718	0.0432667	-0.0196816	0.230672	0.361714	0.359661	0.0791776
GSM972423	0.0867523	0.212075	0.504082	-0.115139	0.188724	0.360169	0.326397	0.202646	0.253904	0.27326	0.317516	0.201551	0.326842	0.337855	0.355753	0.121702	0.0707024	0.0424079	-0.103183	-0.0902432	0.0819728	0.0773378	0.0863876	-0.015805	-0.0215917	0.155285	-0.105018	0.199511	0.528351	0.135524	0.225229	0.276706	0.0978466	0.188731	0.301156	0.000775281	-0.139183	0.0923641	0.167684	-0.122322	0.0354335	0.0804299	-0.105205	-0.0162894	-0.0997253	0.149898	0.310532	0.363736	0.0368817
GSM972424	0.104204	0.209345	0.500016	-0.115846	0.211147	0.355415	0.330796	0.162802	0.243835	0.281209	0.337722	0.198731	0.315914	0.341286	0.348669	0.0845185	-0.00879066	0.120449	-0.140948	-0.0849373	0.059184	0.00756684	0.149726	-0.0568289	-0.126198	0.13135	-0.135149	0.263273	0.517338	0.026131	0.151569	0.19685	0.067052	0.180031	0.296731	-0.0546376	-0.230898	-0.0013959	0.041996	-0.141697	-0.0675269	0.0955765	-0.0966112	-0.074076	-0.109989	0.0815201	0.259267	0.312252	-0.00433803
GSM972425	-0.00356555	0.216129	0.496488	-0.0976583	0.187996	0.425906	0.378158	0.321691	0.31829	0.292673	0.349973	0.21266	0.33687	0.364327	0.368173	0.142394	0.0765419	-0.0406731	-0.137504	-0.107573	0.138924	0.117983	0.085283	0.0511637	-0.121319	0.0945089	-0.108047	0.188484	0.517505	0.155372	0.116838	0.178082	0.159212	0.266067	0.319994	-0.0251097	-0.210908	-0.0562749	-0.0322445	0.144874	-0.0535205	0.118279	-0.0770468	-0.0400668	-0.100036	0.200436	0.31969	0.345865	0.0588385
GSM972426	0.22415	0.185099	0.49679	-0.0949481	0.183042	0.416415	0.336441	0.188773	0.247324	0.257711	0.287978	0.167051	0.301201	0.314428	0.357254	0.170016	0.108888	0.211625	-0.0698886	-0.0841837	0.132684	0.119514	0.155137	-0.0145337	-0.00561835	0.205356	-0.0677411	0.229342	0.523163	0.263822	0.305221	0.315654	0.178696	0.213958	0.277897	0.0634441	-0.0482892	0.197066	0.293856	0.0333541	0.048185	0.100828	-0.0701277	0.0122055	-0.0560615	0.252422	0.304689	0.331074	0.0445096
GSM972427	0.0891093	0.224656	0.490759	-0.1303	0.219274	0.399989	0.33098	0.257944	0.235928	0.284778	0.313457	0.197028	0.326766	0.333766	0.350869	0.0889201	0.0745992	0.122363	-0.133676	-0.0943908	0.0739671	0.0362415	0.14564	-0.0553598	-0.0920204	0.179556	-0.122593	0.20086	0.515531	0.11237	0.168285	0.179794	0.109003	0.187892	0.310864	-0.0467409	-0.22113	0.0960407	-0.127431	-0.05159	-0.0764971	0.101266	-0.0922888	-0.0768175	-0.121865	0.138854	0.248221	0.27658	0.0164062
GSM972428	0.133609	0.20009	0.493483	-0.0971182	0.199597	0.426081	0.365732	0.330221	0.279506	0.281449	0.319745	0.195115	0.320542	0.334227	0.349074	0.151354	0.123917	0.15541	-0.14772	-0.115544	0.15198	0.100521	0.134409	-0.0170212	-0.0667105	0.0933086	-0.0790056	0.295841	0.515109	0.14795	0.228598	0.214798	0.170635	0.255483	0.289606	0.00635303	-0.212908	0.171007	0.266455	0.0662624	0.0304251	0.119734	-0.0703218	-0.0289777	-0.08916	0.208236	0.304263	0.341281	0.0202441
GSM972429	0.185217	0.196688	0.496627	-0.082084	0.196132	0.33506	0.296741	0.196214	0.22652	0.280149	0.325781	0.168841	0.318759	0.348618	0.36381	0.148215	0.00976136	0.128907	-0.0769029	-0.078616	0.0767564	0.120139	0.125229	0.00981315	-0.00725868	0.160574	-0.0630636	0.230772	0.518808	0.206244	0.269052	0.359566	0.151785	0.207654	0.287132	0.032567	-0.0518048	0.119452	0.278804	-0.00604518	0.0381388	0.0955494	-0.0949709	-0.00702568	-0.0831037	0.234177	0.326788	0.377834	0.0467892
GSM972430	0.235541	0.223304	0.499236	-0.0142932	0.242062	0.333205	0.326321	0.246272	0.245372	0.300167	0.364845	0.201963	0.346908	0.350814	0.349805	0.249599	0.0805835	0.245965	-0.0132631	-0.0479752	0.112438	0.164132	0.141979	0.00236412	-0.0113074	0.171502	0.0011642	0.429191	0.519733	0.237362	0.328115	0.334768	0.215251	0.252738	0.303763	0.0795379	0.12946	0.268808	0.320171	0.104951	-9.46364e-05	0.142455	-0.0120098	0.0197948	-0.0373556	0.291625	0.355009	0.421289	0.0622872
GSM972431	0.227612	0.241071	0.487351	-0.0460776	0.209083	0.363742	0.342978	0.239657	0.278831	0.304086	0.363872	0.218391	0.354289	0.376193	0.356208	0.223736	0.14502	0.235418	-0.0253914	-0.082559	0.13077	0.113758	0.118352	0.0315979	0.00165665	0.106965	-0.0392664	0.220385	0.507379	0.15848	0.345332	0.323381	0.157833	0.266054	0.282191	0.0541252	-0.0304144	0.225975	0.26756	-0.0598593	0.090628	0.118924	-0.0590969	0.0159144	-0.0670347	0.253559	0.310355	0.374952	0.0567865
GSM972432	0.0222016	0.201678	0.463902	-0.169491	0.170424	0.406481	0.358675	0.253884	0.281744	0.279463	0.331311	0.171355	0.333788	0.33436	0.344149	0.0797776	0.131195	0.0501646	-0.147987	-0.128889	0.083717	0.0522626	0.10337	-0.00447994	-0.133219	0.10985	-0.154112	0.231361	0.483156	0.148355	0.136447	0.133536	0.0756568	0.218911	0.287838	-0.0574484	-0.23984	0.00354236	0.181353	-0.0620666	-0.0939023	0.0964778	-0.112211	-0.0748241	-0.130483	0.0969482	0.279615	0.322674	-0.030181
GSM972433	0.129465	0.207296	0.484549	-0.0803391	0.203243	0.425811	0.397309	0.32211	0.316546	0.274363	0.322908	0.167357	0.330129	0.312928	0.331215	0.185054	0.258985	0.107177	-0.078429	-0.115313	0.18468	0.166407	0.0899998	0.0535754	-0.0471625	0.15453	-0.0579687	0.27224	0.503216	0.173966	0.240883	0.249027	0.199941	0.354248	0.295441	0.0432481	-0.104499	0.079144	0.310544	0.0623718	-0.0193197	0.123202	-0.0519089	-0.0121089	-0.0862428	0.236353	0.337455	0.381196	0.0317541
GSM972434	0.134599	0.241395	0.501242	-0.154863	0.193636	0.28129	0.287505	0.0515256	0.213122	0.303135	0.356016	0.244467	0.352223	0.375372	0.35799	0.129282	0.010696	0.123888	-0.115424	-0.0868932	0.0290806	0.099805	0.0871295	-0.0705056	-0.0748469	0.138572	-0.140635	0.173081	0.521081	0.132549	0.182075	0.256465	0.108641	0.212817	0.273166	-0.0241684	-0.0551173	0.0903637	0.165242	-0.0665273	-0.0540419	0.0920468	-0.0984303	-0.0624227	-0.122735	0.130753	0.297046	0.391118	-0.0172121
GSM972435	0.0255867	0.224166	0.458853	-0.173856	0.222739	0.357683	0.321204	0.167691	0.247545	0.295662	0.330889	0.202903	0.332847	0.350379	0.34822	0.0789306	0.0802377	0.0760072	-0.0922031	-0.111065	0.0641952	0.0711926	0.127414	-0.0225162	-0.115955	0.110985	-0.137968	0.0993139	0.476548	0.116281	0.114392	0.113398	0.0903972	0.227277	0.295683	-0.0519269	-0.149287	-0.0038308	0.222754	-0.0764821	-0.0789058	0.0808378	-0.107768	-0.0786933	-0.137372	0.0947852	0.269553	0.367048	0.0131107
GSM972436	-0.0568599	0.227857	0.497555	-0.150858	0.241246	0.326321	0.32327	0.0890914	0.140206	0.289882	0.33248	0.195421	0.337003	0.335075	0.350442	0.0951691	0.0111469	-0.0439072	-0.137392	-0.124727	0.198775	0.100451	0.0648772	-0.0367884	-0.140415	0.10494	-0.136819	0.183527	0.51874	0.185621	0.0757495	0.0803919	0.115035	0.185051	0.302141	-0.0510677	-0.246138	-0.0604717	-0.0213001	0.00341947	-0.120449	0.0874814	-0.0655827	-0.0942804	-0.126447	0.0413144	0.269777	0.322366	-0.0134104
GSM972440	0.327003	0.233052	0.514407	-0.000229213	0.21764	0.383864	0.396251	0.265356	0.305038	0.284199	0.349348	0.208941	0.331889	0.3353	0.331331	0.281899	0.0948199	0.258507	-0.101371	-0.0931096	0.204673	0.152281	0.100755	0.0668007	-0.0406772	0.212098	-0.0338433	0.400222	0.534116	0.203325	0.345137	0.472421	0.217222	0.278773	0.313207	0.0548479	-0.125929	0.23277	0.214233	0.066672	0.0254766	0.14281	0.000572895	0.0306753	-0.029254	0.241143	0.352498	0.402279	0.0672978
GSM972443	0.234773	0.236165	0.521437	-0.10641	0.246189	0.292072	0.303999	0.125923	0.188653	0.310291	0.3554	0.208598	0.348325	0.372433	0.361535	0.211842	-0.0509702	0.241204	-0.16843	-0.0890515	0.148856	0.0786568	0.139928	0.0534575	-0.0762733	0.206205	-0.0978746	0.240647	0.538944	0.255642	0.236099	0.300091	0.141581	0.18026	0.273241	0.00373212	-0.173293	0.196816	0.132302	-0.11542	-0.0369198	0.0980855	-0.0697086	-0.0247392	-0.0881273	0.157895	0.307534	0.336479	0.0563722
GSM972444	0.319632	0.227439	0.528898	0.0116167	0.222304	0.416978	0.391359	0.322279	0.332656	0.293793	0.321624	0.191905	0.338857	0.342526	0.35111	0.296098	0.151057	0.292992	-0.0776424	-0.0937891	0.204449	0.194701	0.124737	0.0592152	0.00730137	0.188952	0.0233787	0.433858	0.545214	0.222238	0.352666	0.431055	0.214205	0.289504	0.337773	0.0682372	-0.0923321	0.309405	0.239151	0.0489722	0.0331434	0.141752	-0.0566585	0.0402919	-0.0385001	0.260692	0.369228	0.418034	0.0977848
GSM972445	0.334531	0.270809	0.538428	0.0385076	0.237139	0.344473	0.335014	0.17305	0.243148	0.31653	0.344659	0.256199	0.361489	0.380771	0.378074	0.319441	0.00720357	0.29705	-0.102889	-0.0756489	0.176852	0.135562	0.130365	0.0537807	-0.0122293	0.213421	0.0116035	0.458601	0.547515	0.263483	0.385663	0.458278	0.178237	0.200575	0.298801	0.0364645	-0.227944	0.274005	0.0184155	-0.00878622	0.0517785	0.143149	-0.0420624	0.0483622	-0.00661178	0.204055	0.315023	0.373133	0.0944863
GSM972447	0.252315	0.215465	0.50063	-0.090156	0.160603	0.345875	0.315002	0.20736	0.24369	0.292102	0.341463	0.189978	0.337998	0.3487	0.350111	0.203042	0.0668767	0.26408	-0.112232	-0.0998921	0.151814	0.170478	0.105352	0.0100151	-0.0723287	0.178127	-0.0506959	0.324849	0.51603	0.182015	0.277387	0.313392	0.174416	0.233007	0.297556	0.0424872	-0.0552487	0.25962	0.303204	-0.000755555	0.00498375	0.125332	-0.070889	-0.0183406	-0.081049	0.193315	0.32602	0.39255	0.0358778
GSM972449	0.00415922	0.215406	0.492832	-0.0994277	0.148927	0.375126	0.359332	0.237453	0.253435	0.292618	0.358943	0.214193	0.336377	0.363358	0.363378	0.147632	0.0573657	0.042901	-0.122785	-0.0872624	0.167143	0.0842458	0.103209	0.00076785	-0.0759699	0.169653	-0.0870516	0.319601	0.516235	0.141706	0.160826	0.155873	0.12115	0.218358	0.315503	0.00480539	-0.135624	0.0607659	0.289853	-0.0496403	-0.0156819	0.103642	-0.0812766	-0.0369275	-0.0921894	0.139888	0.326979	0.359158	-0.00285114
GSM972450	0.158306	0.248095	0.522407	-0.0799416	0.220513	0.304872	0.305774	0.0800841	0.181499	0.319437	0.379406	0.22363	0.359636	0.391741	0.37186	0.201794	-0.00937874	0.0966554	-0.106503	-0.0895702	0.0651353	0.0456935	0.0800274	0.020227	-0.0688391	0.173491	-0.0875403	0.26439	0.539694	0.178318	0.238294	0.378653	0.141161	0.22272	0.279889	-0.000982579	-0.195053	0.0777178	0.176117	-0.0825418	0.0134466	0.09373	-0.101428	-0.0187966	-0.0864264	0.15364	0.327746	0.417918	0.0388378
GSM972451	0.0937899	0.259844	0.472572	-0.130516	0.264118	0.307487	0.268986	0.0742126	0.143262	0.309695	0.366368	0.23108	0.35823	0.37381	0.369196	0.112738	0.00935955	0.086725	-0.138852	-0.119523	0.0422969	0.0610226	0.108035	-0.00148959	-0.161819	0.134143	-0.151545	0.106053	0.492239	0.0846431	0.147476	0.202958	0.0908495	0.214753	0.276267	-0.0753935	-0.221144	0.0180697	-0.16859	-0.0801439	-0.0553619	0.0962848	-0.0736054	-0.0792704	-0.133427	0.0911921	0.222233	0.292707	-0.00275705
GSM972452	0.456478	0.253408	0.526657	0.145267	0.215487	0.372123	0.348453	0.201988	0.275112	0.318457	0.385099	0.247473	0.365116	0.408791	0.383212	0.381538	0.0137703	0.398296	-0.0403949	-0.0709285	0.241743	0.19575	0.170598	0.131042	0.0724665	0.208201	0.125819	0.387076	0.533963	0.289103	0.445805	0.517687	0.228889	0.234807	0.320654	0.151259	-0.0559061	0.453375	0.235506	0.0702145	0.188015	0.138507	-0.0327634	0.128512	0.0594522	0.268394	0.358089	0.381698	0.145189
GSM972453	0.130242	0.241875	0.487715	-0.132229	0.23554	0.311974	0.284942	0.105665	0.19305	0.300631	0.362914	0.225187	0.34109	0.363976	0.361032	0.178617	-0.0148613	0.0625748	-0.157286	-0.11997	0.130432	0.0472214	0.0529115	0.0384358	-0.0818396	0.158642	-0.116218	0.194357	0.511653	0.183281	0.207954	0.340694	0.120049	0.196599	0.281425	-0.0171072	-0.214352	0.0419212	-0.0438198	-0.125446	-0.0227792	0.111523	-0.0584937	-0.0274068	-0.0963798	0.160216	0.288035	0.353016	0.0281644
GSM972454	0.277591	0.224394	0.508977	-0.0991533	0.165209	0.333333	0.309543	0.148706	0.201961	0.295294	0.349435	0.208382	0.335905	0.358581	0.341109	0.208898	0.0567125	0.238546	-0.0667884	-0.0851992	0.112166	0.098894	0.122213	-0.00990901	-0.0330803	0.128331	-0.0640347	0.287141	0.528057	0.223475	0.331172	0.393579	0.13588	0.232921	0.277503	0.0479615	-0.0407081	0.199897	0.195214	-0.0366317	0.0395009	0.110695	-0.0890624	0.00101222	-0.0563909	0.232021	0.31173	0.369283	0.0150634
GSM972455	0.293948	0.211779	0.50794	-0.00897924	0.167319	0.430586	0.400042	0.356143	0.323047	0.278605	0.327601	0.188535	0.329788	0.338015	0.342634	0.289205	0.128754	0.242676	-0.112516	-0.105981	0.257139	0.232623	0.126871	0.0955855	-0.0278965	0.223626	-0.000826332	0.313362	0.529131	0.261607	0.353373	0.436619	0.265646	0.283559	0.313506	0.0682011	-0.216881	0.256116	0.241506	0.260413	0.0102527	0.140846	-0.0248611	0.0346146	-0.0483933	0.287597	0.346774	0.37834	0.0937718
GSM972457	0.141791	0.215467	0.487341	-0.128882	0.219185	0.306307	0.306468	0.0917407	0.177162	0.270713	0.330082	0.17264	0.320147	0.309405	0.336018	0.118699	0.0355037	0.0838908	-0.0929954	-0.107463	0.0668208	0.0700532	0.0471309	0.017783	-0.0642739	0.138299	-0.127819	0.119882	0.513133	0.154789	0.221114	0.285652	0.113096	0.237773	0.260365	-0.00658542	-0.128018	0.106278	0.124424	-0.162157	-0.0205741	0.101339	-0.0662252	-0.0312152	-0.0902488	0.158969	0.26303	0.309068	0.0113204
GSM972458	0.43886	0.25789	0.547876	0.127676	0.239552	0.372676	0.346502	0.23565	0.248882	0.321868	0.384757	0.249051	0.354147	0.402811	0.380828	0.368012	-0.0121963	0.379912	-0.0753294	-0.0468425	0.202808	0.18116	0.175131	0.0589141	0.0675761	0.167809	0.114226	0.324183	0.556855	0.329785	0.430975	0.512098	0.228095	0.22634	0.312393	0.112183	-0.180097	0.408582	0.177141	0.083006	0.151267	0.14711	-0.0279634	0.10285	0.0554891	0.293259	0.347129	0.403197	0.145239
GSM972459	0.19353	0.217542	0.511163	-0.0847428	0.23078	0.349168	0.286821	0.20658	0.234168	0.286981	0.340907	0.189588	0.316205	0.320218	0.327237	0.142429	0.053254	0.147408	-0.0838133	-0.0577327	0.0314154	0.069102	0.112948	-0.064605	-0.12748	0.120365	-0.102025	0.184756	0.526707	0.0986392	0.17552	0.341957	0.113558	0.236842	0.307236	-0.0363598	-0.193132	0.0546742	0.08067	-0.0529287	-0.0997367	0.12888	-0.0770294	-0.078049	-0.111094	0.172151	0.299266	0.376017	0.00684544
GSM972460	0.155174	0.231516	0.507791	-0.108595	0.196102	0.36391	0.348366	0.197683	0.276689	0.292266	0.355758	0.202974	0.344875	0.364808	0.354784	0.181909	0.0614218	0.0499796	-0.115033	-0.104476	0.0840093	0.0777359	0.102667	-0.0119176	-0.0854808	0.111373	-0.112718	0.348854	0.525799	0.167063	0.233415	0.367151	0.108011	0.197917	0.301153	-0.0122391	-0.220658	-0.000802479	0.0730958	-0.0591077	-0.0377196	0.120425	-0.0879522	-0.0393215	-0.115143	0.171592	0.305784	0.368637	0.0123305
GSM972461	0.225047	0.238647	0.511747	-0.10969	0.208854	0.338903	0.30833	0.16595	0.204125	0.311693	0.355469	0.210042	0.34449	0.368912	0.366686	0.190628	0.0356525	0.1584	-0.131821	-0.114029	0.0735615	0.0352187	0.103848	-0.00781502	-0.107884	0.164136	-0.0956008	0.321707	0.532514	0.189818	0.242024	0.360087	0.0890321	0.210594	0.286292	-0.0275	-0.233789	0.130122	0.000659507	-0.117829	-0.0553932	0.095468	-0.0800828	-0.0613078	-0.112855	0.146737	0.288608	0.350771	0.00681243
GSM972462	0.266039	0.255137	0.510656	-0.111015	0.2601	0.333229	0.314176	0.211625	0.23576	0.319577	0.372936	0.244118	0.357463	0.38983	0.370249	0.208129	0.0189125	0.227966	-0.12383	-0.10896	0.0583172	0.0282831	0.129398	-0.0523886	-0.0958258	0.0154939	-0.116087	0.138473	0.522069	0.0965363	0.277547	0.388353	0.109891	0.209345	0.296987	-0.0203218	-0.217417	0.177045	-0.019084	-0.0716962	-0.0220651	0.120901	-0.103968	-0.0587617	-0.100857	0.183759	0.31038	0.364964	0.0015564
GSM972464	0.087181	0.20629	0.483434	-0.110154	0.159198	0.400254	0.346822	0.236223	0.255927	0.274607	0.339729	0.194454	0.326025	0.337086	0.33113	0.141347	0.16786	0.116297	0.0316324	-0.0945363	0.120064	0.171562	0.151826	0.0412363	-0.0407344	0.103836	-0.0842325	0.215148	0.50843	0.220661	0.254307	0.188886	0.149219	0.277679	0.286599	0.0396566	0.0376555	0.0578362	0.199872	-0.0573908	0.0375672	0.086859	-0.0840043	-0.00730563	-0.0776206	0.217267	0.317628	0.360489	0.0435116
GSM972465	-0.0395138	0.260738	0.45769	-0.140367	0.229306	0.359696	0.286841	0.215925	0.182615	0.337393	0.36263	0.243356	0.368878	0.395902	0.373791	0.141946	0.00443068	-0.086401	-0.139867	-0.134797	0.147997	0.0288483	0.0551813	0.0084437	-0.153374	0.175596	-0.137866	0.16542	0.475188	0.0643229	0.0563434	0.176791	0.104208	0.208916	0.314414	-0.0726005	-0.24579	-0.0742778	-0.0042919	-0.113457	-0.103751	0.123	-0.0833967	-0.0742224	-0.134522	0.102736	0.291874	0.359812	0.0305821
GSM972466	0.216664	0.27935	0.524652	-0.0629459	0.258973	0.322984	0.29543	0.138365	0.0841106	0.330361	0.397281	0.282981	0.373892	0.406123	0.386343	0.239257	-0.0484549	0.185665	-0.117669	-0.095214	0.0658224	0.071978	0.0991524	-0.0275472	-0.0920958	0.169637	-0.0763945	0.404605	0.538741	0.124318	0.246592	0.332538	0.111577	0.192642	0.309057	-0.0359396	-0.225993	0.141221	-0.0107779	0.0319931	-0.0302605	0.127585	-0.0920302	-0.0459991	-0.0919593	0.183486	0.278207	0.361569	0.0307381
GSM972467	0.190134	0.201749	0.510646	-0.0702986	0.192759	0.466374	0.364433	0.351463	0.307781	0.259022	0.324733	0.197596	0.328199	0.332889	0.3293	0.158801	0.317839	0.101448	-0.10698	-0.097243	0.109119	0.123931	0.106739	-0.0127384	-0.0347535	0.132383	-0.0560856	0.343478	0.528437	0.238419	0.286136	0.388502	0.166412	0.309088	0.292733	0.0257592	-0.101563	0.0690879	0.248776	-0.0234022	-0.0191727	0.117492	-0.0981088	-0.0155328	-0.082711	0.198975	0.359285	0.397675	0.0336526
GSM972468	0.232417	0.242124	0.508628	-0.10808	0.218684	0.347662	0.319883	0.180888	0.220006	0.30465	0.361241	0.218414	0.339408	0.370193	0.355971	0.202117	0.0882728	0.157091	-0.161377	-0.108496	0.153227	0.0750093	0.124808	-0.00733714	-0.103549	0.140578	-0.119378	0.354407	0.529484	0.114028	0.225007	0.421616	0.137743	0.246121	0.270397	-0.0183808	-0.245683	0.0951022	0.0688588	-0.0444856	-0.0628423	0.111355	-0.0719673	-0.0507104	-0.105637	0.196002	0.329826	0.404449	0.0174804
GSM972469	0.0494793	0.231361	0.502398	-0.116931	0.195519	0.353644	0.329678	0.208101	0.252039	0.28774	0.344475	0.214018	0.338875	0.357293	0.347696	0.152702	0.0504411	-0.0195906	-0.114308	-0.117965	0.0675574	0.0727747	0.0985079	-0.0158103	-0.0467776	0.104478	-0.121584	0.252451	0.514105	0.181363	0.16597	0.278589	0.130586	0.234084	0.2925	-0.0135658	-0.157717	-0.026533	0.174586	-0.0508967	-0.0299948	0.0978309	-0.0789947	-0.032509	-0.110769	0.170386	0.315608	0.392381	0.032408
GSM972470	0.450398	0.232497	0.534064	0.188956	0.242711	0.407735	0.392649	0.243676	0.274812	0.303278	0.360705	0.207035	0.337606	0.370554	0.34684	0.378056	0.0583016	0.394786	-0.0238224	-0.0380797	0.293305	0.224177	0.172547	0.108782	0.0619613	0.285866	0.15527	0.349526	0.54699	0.366443	0.463779	0.518414	0.287175	0.286401	0.303113	0.166446	-0.0180214	0.435779	0.14224	0.26264	0.177058	0.142801	0.0231958	0.133485	0.0796767	0.290768	0.400302	0.419391	0.167891
GSM972472	-0.15806	0.24862	0.504132	-0.176744	0.149502	0.369103	0.323798	0.275358	0.194907	0.302601	0.362874	0.213898	0.360797	0.364565	0.354425	0.105701	0.0471928	-0.130844	-0.114142	-0.126875	0.110827	0.0933128	0.0326885	-0.0628501	-0.150237	-0.00730126	-0.157583	0.203098	0.524796	0.0431025	0.0479852	0.0581476	0.129992	0.268505	0.321022	-0.051351	-0.258971	-0.103166	0.185188	0.0872572	-0.125208	0.114702	-0.069335	-0.0954612	-0.150459	0.0930431	0.274668	0.323587	-0.0221669
GSM972473	0.189315	0.233107	0.498885	-0.0492559	0.214727	0.32588	0.312462	0.195795	0.214251	0.30189	0.356874	0.216931	0.343969	0.362888	0.364462	0.222838	0.0478217	0.178502	-0.0687882	-0.0805059	0.133566	0.134132	0.10863	0.0452161	-0.0332826	0.155087	-0.0556905	0.276036	0.519249	0.204181	0.284207	0.316874	0.180571	0.23019	0.287204	0.029338	-0.117791	0.136263	0.182574	0.0504756	0.0336678	0.119503	-0.045219	0.00776242	-0.0420215	0.227064	0.320603	0.383776	0.0644494
GSM972474	0.206459	0.2302	0.526112	-0.0900979	0.228973	0.376326	0.343565	0.288173	0.252128	0.299875	0.355867	0.216769	0.337997	0.365022	0.350099	0.195637	0.0943758	0.143626	-0.113542	-0.103685	0.117798	0.137036	0.109855	-0.0100731	-0.0612706	0.13277	-0.0957201	0.466763	0.539545	0.147767	0.27156	0.371044	0.161956	0.237888	0.310693	0.0131121	-0.15628	0.106036	0.214324	-0.00450691	-0.00454956	0.121184	-0.0843517	-0.036768	-0.105133	0.233772	0.306163	0.354583	0.0287203
GSM972475	0.105895	0.217165	0.490869	-0.14697	0.219357	0.299881	0.302432	0.143173	0.190489	0.265527	0.346254	0.18446	0.343595	0.341902	0.346666	0.123757	-0.0036879	0.0922342	-0.0992403	-0.123256	0.144636	0.00992447	0.0377041	-0.0267894	-0.0699574	0.0778303	-0.113299	0.217358	0.512443	0.21433	0.200048	0.216709	0.106736	0.191201	0.271423	-0.00625906	-0.145994	0.096797	0.198697	-0.190147	0.0117119	0.0959416	-0.0657955	-0.0355474	-0.0904497	0.125178	0.261058	0.33749	0.00935581
GSM972476	0.088551	0.188943	0.502662	-0.10397	0.196202	0.464693	0.387629	0.295883	0.31578	0.263039	0.320908	0.16274	0.31504	0.317592	0.318568	0.147302	0.238594	-0.0322312	-0.131527	-0.100102	0.241655	0.151964	0.0539593	0.0429325	-0.104078	0.162933	-0.0827752	0.341454	0.523359	0.199119	0.188318	0.330544	0.167095	0.308901	0.322179	0.0188069	-0.238065	-0.0105937	0.247534	0.0715633	-0.0438815	0.133387	-0.07057	-0.0309526	-0.0889925	0.209212	0.331309	0.3662	0.0290162
GSM972477	0.129849	0.242023	0.526241	-0.129935	0.231453	0.29925	0.284112	-0.012603	0.150646	0.301844	0.370394	0.248924	0.3528	0.374775	0.364924	0.15374	-0.0361869	0.0979139	-0.0838987	-0.0990715	-0.00028794	0.0358316	0.129374	-0.00806463	-0.105896	0.0966036	-0.136376	0.354867	0.538175	0.103259	0.215588	0.323269	0.0731586	0.163543	0.280903	-0.0293837	-0.134141	0.0644751	0.241063	-0.0955915	-0.0391496	0.105149	-0.112198	-0.0528818	-0.124441	0.1464	0.255821	0.287466	0.0295381
GSM972478	0.138237	0.218185	0.514994	-0.0694326	0.184435	0.338461	0.321239	0.173299	0.193504	0.287192	0.335646	0.213483	0.321898	0.337089	0.339087	0.146869	0.0481855	0.0838747	-0.104953	-0.0979716	0.109529	0.109423	0.0987361	-0.0615527	-0.0742829	0.184553	-0.0742169	0.40866	0.532974	0.1663	0.221973	0.332942	0.13051	0.216888	0.291249	0.000366634	-0.0906021	0.0343668	0.242081	-0.0505166	-0.0407851	0.118177	-0.0767517	-0.0439983	-0.0759919	0.180045	0.314656	0.344922	0.0207935
GSM972479	0.0842403	0.183134	0.504289	0.00425982	0.219175	0.45576	0.434902	0.365136	0.299781	0.240876	0.271813	0.127034	0.301091	0.244553	0.282988	0.163256	0.200092	0.0151688	-0.0963541	-0.137981	0.322333	0.176227	0.0761342	0.107688	-0.146295	0.16563	0.00947557	0.470239	0.525279	0.244199	0.18044	0.288232	0.208886	0.319088	0.337821	0.037252	-0.198695	0.030752	0.206229	0.143113	-0.0898733	0.156595	-0.00451774	0.00952398	-0.0302431	0.189964	0.342882	0.318123	0.0811117
GSM972480	0.130576	0.230973	0.491205	-0.118838	0.228679	0.285705	0.283902	0.0536061	0.157328	0.288872	0.338246	0.197344	0.343672	0.340246	0.355491	0.146206	-0.012814	0.0919347	-0.114434	-0.107098	0.0552634	0.0444835	0.0548839	0.0140521	-0.0892548	0.137596	-0.122726	0.188165	0.511656	0.162971	0.217375	0.312081	0.108916	0.182196	0.282127	-0.0285917	-0.154016	0.0694247	0.207422	-0.11128	-0.0270234	0.100347	-0.0642662	-0.0458864	-0.111719	0.111389	0.260876	0.328677	0.024767
GSM972481	0.13226	0.224493	0.495223	-0.126793	0.22431	0.401982	0.402056	0.295994	0.348295	0.307125	0.351902	0.204796	0.334302	0.36214	0.342865	0.145431	0.109321	0.0620896	-0.113687	-0.108216	0.14464	0.0878582	0.106352	0.0438752	-0.0562014	0.105316	-0.123823	0.206422	0.512134	0.146339	0.206209	0.31024	0.132242	0.217102	0.320382	-0.00853518	-0.15057	0.0410535	0.238126	-0.057323	-0.00928168	0.126437	-0.102648	-0.0199112	-0.0869014	0.155035	0.333074	0.395221	0.0432957
GSM972482	-0.0177744	0.213581	0.484894	-0.154342	0.206136	0.433111	0.34978	0.252711	0.275092	0.285292	0.346176	0.202058	0.329577	0.340255	0.3273	0.0939627	0.138158	-0.130974	-0.1312	-0.108427	0.162519	0.0837399	0.00505171	0.0127687	-0.127737	0.0372503	-0.157118	0.158382	0.514209	0.180355	0.0938203	0.216965	0.113509	0.248348	0.323276	-0.0403891	-0.249601	-0.0972358	-0.0971613	-0.0787138	-0.0758942	0.12816	-0.0715509	-0.057933	-0.0836632	0.0683185	0.288798	0.342528	0.0133327
GSM972483	0.0522894	0.240723	0.473347	-0.181906	0.238182	0.371147	0.343892	0.221468	0.268839	0.310092	0.351812	0.227853	0.341782	0.367302	0.339282	0.0908859	0.108647	-0.00255894	-0.148116	-0.116742	0.0971676	0.0134534	0.0884982	-0.0321376	-0.132575	-0.0317401	-0.175861	0.201756	0.501508	0.136994	0.121223	0.246146	0.0664129	0.168153	0.271697	-0.0723413	-0.251728	-0.0402811	-0.159098	-0.120004	-0.101436	0.0800131	-0.124214	-0.0817871	-0.150029	0.0353867	0.31402	0.373143	-0.00323952
GSM972484	0.187274	0.245056	0.507676	-0.0523142	0.213765	0.387685	0.38122	0.288584	0.306903	0.310797	0.350295	0.216322	0.347028	0.367489	0.350039	0.196427	0.120295	0.0784206	-0.126425	-0.115805	0.195271	0.0617323	0.0865745	-0.00186392	-0.0943476	0.216683	-0.0623038	0.373743	0.525807	0.178524	0.241264	0.39005	0.139897	0.233245	0.307919	-0.0142633	-0.25319	0.0555472	0.13524	-0.0613943	-0.0706447	0.125632	-0.0847761	-0.0353579	-0.0843824	0.180085	0.327836	0.377107	0.0443667
GSM972485	0.2362	0.226476	0.526755	-0.0782857	0.203153	0.349802	0.326182	0.187798	0.251159	0.282803	0.335047	0.21387	0.322842	0.342248	0.32628	0.160322	0.0348818	0.219606	-0.107099	-0.113469	0.113424	0.0807744	0.168878	-0.0230186	-0.035157	0.193628	-0.072828	0.38382	0.542521	0.156953	0.273207	0.324412	0.126057	0.190972	0.293568	0.00778099	-0.189033	0.143153	0.0194483	-0.130754	0.000857543	0.0835725	-0.100491	-0.0208342	-0.0864549	0.169854	0.309237	0.348826	0.0351888
GSM972486	0.0813287	0.226287	0.480019	-0.167766	0.216489	0.377708	0.353851	0.249452	0.270228	0.273521	0.332237	0.171234	0.332477	0.324523	0.340153	0.105502	0.10611	0.00681469	-0.131577	-0.115386	0.110106	0.109777	0.0694941	-0.00985563	-0.123378	-0.0234297	-0.165062	0.163308	0.506166	0.197457	0.155565	0.259599	0.107966	0.234167	0.301449	-0.048312	-0.260091	-0.0244643	0.0336156	-0.0666611	-0.0697335	0.10673	-0.0892682	-0.0847247	-0.15567	0.130529	0.277332	0.334168	0.0023569
GSM972487	0.0865145	0.19591	0.499718	-0.115431	0.206625	0.288407	0.294129	0.0815865	0.147093	0.259818	0.294794	0.167952	0.314022	0.290731	0.326411	0.102055	0.000778643	0.113862	-0.100491	-0.0882122	0.0899312	0.141828	0.0927386	0.0208365	-0.0880751	0.2034	-0.0858467	0.299956	0.520387	0.143576	0.18061	0.192134	0.131233	0.195761	0.267972	-0.00382146	-0.0918786	0.0832007	0.201582	-0.0661269	-0.018246	0.0734471	-0.0703805	-0.0332346	-0.0767718	0.134889	0.242476	0.273533	0.0278246
GSM972488	0.123715	0.236528	0.49279	-0.122326	0.226543	0.306087	0.289017	0.170785	0.184868	0.293258	0.354244	0.205231	0.343538	0.347638	0.351829	0.17031	0.0187373	0.089522	-0.046854	-0.0687728	0.117514	0.0743491	0.0502072	0.0592851	-0.0219467	0.132954	-0.0748991	0.223979	0.511824	0.245577	0.241918	0.278418	0.133368	0.230987	0.282355	0.0284183	0.0169582	0.0812944	0.210854	-0.122939	0.0643563	0.117148	-0.0630074	0.0101734	-0.0770093	0.169919	0.310914	0.362886	0.0724818
GSM972489	0.191849	0.218536	0.494468	-0.137022	0.209463	0.340469	0.333284	0.181583	0.241123	0.284436	0.331107	0.181818	0.326158	0.329717	0.343617	0.165258	0.0473307	0.156755	-0.0979701	-0.100214	0.10593	0.0772116	0.091921	0.019811	-0.0718747	0.124932	-0.0993608	0.276641	0.520822	0.153958	0.266316	0.293192	0.128617	0.236845	0.285837	0.0140273	-0.109162	0.117735	0.234274	-0.0774354	0.0121818	0.108605	-0.056806	-0.0157581	-0.0618916	0.168563	0.273565	0.326283	0.0458932
GSM972490	0.07581	0.261963	0.494349	-0.166904	0.239459	0.349383	0.313991	0.157843	0.193737	0.327208	0.35937	0.242507	0.354156	0.384318	0.366605	0.136441	0.0481008	0.0884375	-0.137161	-0.114095	0.0574468	0.017127	0.107453	-0.0667235	-0.111975	0.141156	-0.1683	0.0739965	0.505074	0.0818839	0.161731	0.17234	0.101067	0.199532	0.304945	-0.0652512	-0.236161	0.0368807	0.168617	-0.0959598	-0.0793054	0.100688	-0.087986	-0.0887124	-0.147636	0.13468	0.271712	0.359257	-0.011429
GSM972491	0.0824912	0.264572	0.508916	-0.130592	0.242146	0.356202	0.339064	0.218332	0.243565	0.32327	0.370892	0.247341	0.357957	0.393645	0.381964	0.164343	0.034267	0.00308354	-0.134023	-0.0828377	0.0952605	0.0661368	0.0822227	-0.04857	-0.121123	0.0529585	-0.157618	0.220605	0.52444	0.100541	0.144856	0.278611	0.0915044	0.228967	0.2933	-0.0503731	-0.217335	-0.0196406	0.128428	-0.0250363	-0.0709187	0.103044	-0.101947	-0.0702058	-0.12373	0.155892	0.290658	0.366929	0.020786
GSM972492	0.277083	0.26352	0.524948	-0.106919	0.189002	0.329417	0.298634	0.108258	0.174223	0.326422	0.382921	0.259112	0.355943	0.39782	0.368067	0.207487	0.00761905	0.301294	-0.120191	-0.105312	0.10009	0.0484319	0.103872	-0.0305228	-0.106998	0.147995	-0.0917567	0.335667	0.53489	0.173297	0.235306	0.317417	0.127531	0.179896	0.280354	-0.0214201	-0.23747	0.263239	-0.00815109	-0.052975	-0.0582767	0.118367	-0.0637056	-0.0493662	-0.101048	0.100583	0.319408	0.362759	-0.018203
GSM972493	0.208309	0.234624	0.502789	-0.1074	0.207044	0.403031	0.338634	0.217406	0.239122	0.294662	0.357185	0.201004	0.341037	0.356872	0.364377	0.184509	0.15194	0.145269	-0.129061	-0.125736	0.103875	0.0636693	0.0925106	0.0058166	-0.0829576	0.146548	-0.100318	0.240063	0.522818	0.13618	0.241467	0.382915	0.117882	0.252983	0.293175	-0.00897045	-0.174829	0.133356	0.108218	-0.0949242	-0.0251218	0.120212	-0.0891511	-0.0471292	-0.107296	0.178982	0.290808	0.325465	0.0277248
GSM972494	0.33222	0.23568	0.520843	-0.024232	0.221848	0.347057	0.312297	0.199173	0.246017	0.292096	0.346686	0.227507	0.332088	0.351592	0.343823	0.289842	0.0254865	0.261548	-0.0790392	-0.104247	0.126695	0.128575	0.141619	0.0944072	0.0135785	0.150904	-0.013501	0.427605	0.538709	0.313814	0.383514	0.465152	0.147424	0.193909	0.291041	0.0623598	-0.142168	0.262495	-0.000764611	-0.0219367	0.0718774	0.120016	-0.0605306	0.0449545	-0.0462176	0.251987	0.308598	0.345397	0.0988307
GSM972495	0.242068	0.228687	0.526686	-0.0967128	0.234207	0.292173	0.291752	0.11437	0.19295	0.287147	0.354257	0.202217	0.34581	0.344376	0.318568	0.153832	0.0191813	0.181724	-0.129229	-0.112167	0.0827916	0.0380416	0.101545	-0.00137475	-0.0877459	0.132214	-0.106478	0.328436	0.543794	0.148399	0.266045	0.371692	0.0583691	0.176036	0.244044	-0.0227698	-0.221969	0.136185	0.0638531	-0.166947	-0.0292165	0.0672517	-0.108062	-0.04301	-0.110113	0.118476	0.30027	0.36669	0.00511624
GSM972496	0.255891	0.228548	0.505943	-0.0432715	0.218139	0.25557	0.293466	0.0805716	0.181491	0.285884	0.346868	0.198105	0.351411	0.356606	0.352013	0.20322	-0.0436921	0.225903	0.030967	-0.067949	0.0952069	0.167048	0.120475	0.0339008	0.0179607	0.19452	-0.0324419	0.235321	0.529828	0.238336	0.353436	0.381377	0.153454	0.203438	0.259408	0.0822821	0.11624	0.224829	0.133657	-0.0145341	0.109544	0.0890728	-0.0506656	0.0324718	-0.0226937	0.241963	0.295565	0.346463	0.0698532
GSM972497	0.131428	0.262794	0.462594	-0.158473	0.224231	0.320584	0.302945	0.168006	0.230313	0.315272	0.371399	0.233995	0.357943	0.382437	0.379364	0.131713	0.0414447	0.088664	-0.143669	-0.107622	0.0813947	0.053706	0.102134	-0.0763782	-0.0775637	0.097463	-0.165009	0.102574	0.476411	0.146277	0.182777	0.256129	0.0793242	0.175262	0.272346	-0.0507316	-0.194521	0.0692228	-0.012356	-0.14796	-0.0542094	0.0806201	-0.113091	-0.0857216	-0.14987	0.094326	0.297569	0.384953	-0.00277154
GSM972498	0.00536968	0.255112	0.498439	-0.160653	0.209669	0.302306	0.342765	0.151174	0.262742	0.313863	0.376437	0.24501	0.354549	0.384946	0.356759	0.0996441	0.0301411	0.0127318	-0.143497	-0.111152	0.0101783	0.0443406	0.0669728	0.00466385	-0.125585	0.0817279	-0.177489	0.28051	0.517965	0.0958944	0.133286	0.171486	0.0882963	0.226465	0.295476	-0.0712587	-0.243184	0.0356765	0.0269727	-0.0857786	-0.0837043	0.0913414	-0.0991966	-0.0750469	-0.138687	0.124402	0.290277	0.395518	0.00234838
GSM972499	0.30325	0.274722	0.551641	0.00316733	0.275026	0.2634	0.254105	0.130009	0.138943	0.336069	0.378028	0.263962	0.378253	0.410159	0.386728	0.326628	-0.0644871	0.249048	-0.0520641	-0.0865986	0.12101	0.144693	0.0861776	0.057224	-0.0610851	0.168676	-0.0389407	0.473778	0.556847	0.243081	0.317367	0.453982	0.182203	0.207536	0.286491	0.0268226	-0.0987557	0.241329	0.130075	0.110314	-0.00849092	0.131166	-0.0393365	0.00174289	-0.0489673	0.218602	0.337608	0.423239	0.0834346
GSM972501	0.219146	0.22239	0.498295	-0.0306532	0.26635	0.342659	0.29643	0.147024	0.217115	0.300695	0.331928	0.217119	0.336849	0.376677	0.36795	0.208867	0.0339163	0.223786	-0.0771743	-0.0945265	0.120759	0.129089	0.147642	-0.0209255	0.0523868	0.090495	-0.0264082	0.169522	0.521986	0.234784	0.322606	0.297847	0.165962	0.20295	0.288188	0.0536772	-0.0426613	0.227987	0.104722	0.0479186	0.0525009	0.0865045	-0.0783857	0.0269552	-0.0611847	0.188207	0.320772	0.347913	0.0785049
GSM972502	-0.128489	0.223499	0.516598	-0.152085	0.226058	0.312578	0.274444	0.0547013	0.148308	0.284417	0.333683	0.20363	0.341506	0.34568	0.365393	0.0536115	-0.038145	-0.156504	-0.134338	-0.110435	0.0593806	-0.0135643	0.0465094	-0.0418968	-0.134381	0.0826679	-0.132416	0.182494	0.534602	0.0509182	0.0635485	0.0733649	0.056283	0.161427	0.283253	-0.062997	-0.22759	-0.115695	0.0478266	-0.120118	-0.0789951	0.0814017	-0.117846	-0.0717783	-0.128691	0.0675092	0.221969	0.264861	-0.0148033
GSM972503	0.128998	0.19248	0.490531	-0.085783	0.198253	0.402477	0.349529	0.192639	0.236057	0.269827	0.322656	0.170627	0.315723	0.331444	0.330431	0.154634	0.214641	0.154887	0.0495687	-0.10252	0.14583	0.183647	0.105558	-0.0156162	-0.00146206	0.174694	-0.0518909	0.299453	0.515085	0.198245	0.291996	0.228882	0.159321	0.306208	0.284208	0.0768214	0.132224	0.157544	0.252308	-0.055255	0.0614371	0.0985138	-0.0661945	0.00874982	-0.0546714	0.225117	0.324891	0.365981	0.0416872
GSM972504	0.187572	0.208423	0.518777	-0.0889918	0.210678	0.383331	0.387396	0.2661	0.288917	0.282642	0.31693	0.191155	0.32245	0.344065	0.358333	0.184278	0.0554837	0.143933	-0.0992796	-0.113501	0.135492	0.0671921	0.152147	0.0104941	-0.057404	0.14918	-0.0637184	0.364804	0.538814	0.159235	0.276233	0.299658	0.145072	0.217201	0.298448	0.0197286	-0.152026	0.172682	0.200844	-0.0222742	-0.0126101	0.112665	-0.0843595	-0.0121041	-0.0720269	0.190376	0.327865	0.347483	0.0648919
GSM972505	0.231345	0.215742	0.498851	-0.0368124	0.212234	0.364924	0.325178	0.189979	0.234398	0.282373	0.332271	0.209606	0.32045	0.359271	0.370259	0.174003	0.0389071	0.211361	-0.104138	-0.0773914	0.0521516	0.0601186	0.167588	-0.027051	-0.0103133	0.152646	-0.0561372	0.25243	0.521998	0.183109	0.280178	0.328187	0.163316	0.217523	0.304793	0.0253723	-0.113443	0.225131	0.167144	-0.0408333	0.0367934	0.102896	-0.0730404	0.00178294	-0.0345447	0.222213	0.319381	0.358688	0.042535
GSM972506	0.202977	0.190547	0.502118	-0.0632696	0.202798	0.37439	0.311488	0.173935	0.226526	0.267964	0.317079	0.166861	0.30648	0.337173	0.349613	0.15322	0.105943	0.244063	-0.0740096	-0.0703169	0.133553	0.11012	0.162182	-0.0117246	-0.0433021	0.169838	-0.0425029	0.274094	0.521493	0.245011	0.312596	0.237101	0.160561	0.230079	0.282547	0.0445036	-0.0502245	0.226427	0.262401	0.0375366	0.0691883	0.0792193	-0.0865351	0.00508985	-0.0458208	0.201946	0.298268	0.341224	0.0437936
GSM972507	0.290423	0.230477	0.514233	-0.0565139	0.201126	0.329223	0.308081	0.15475	0.178172	0.29638	0.348515	0.22402	0.340539	0.35818	0.356246	0.236563	0.0198788	0.23565	-0.0761308	-0.0993865	0.138886	0.127045	0.119758	0.00587625	-0.0580829	0.228119	-0.0433618	0.445971	0.528533	0.272347	0.330293	0.454175	0.154342	0.215106	0.291123	0.0500901	-0.0360794	0.210462	0.168942	-0.0720425	0.00971811	0.119845	-0.0706536	-0.00536925	-0.0585212	0.209152	0.321789	0.378221	0.0560644
GSM972508	0.281846	0.237523	0.513095	-0.0578702	0.206454	0.311413	0.315253	0.128698	0.189777	0.30341	0.362024	0.218807	0.350271	0.361026	0.346044	0.243524	0.0304641	0.24266	-0.0912777	-0.0988364	0.112805	0.0949365	0.124402	-0.0140153	-0.0392754	0.181139	-0.0689919	0.304085	0.531075	0.238161	0.329119	0.416471	0.139966	0.227468	0.286481	0.028667	-0.149162	0.254557	0.207172	-0.0841294	0.0255675	0.117254	-0.0819644	-0.019672	-0.075199	0.210264	0.326063	0.398058	0.0305094
GSM972509	0.200939	0.246078	0.491066	-0.13339	0.225215	0.31781	0.291955	0.140071	0.16187	0.293254	0.349147	0.210192	0.348239	0.345854	0.355341	0.169029	0.0044095	0.129049	-0.123365	-0.107073	0.0443054	0.0666267	0.130523	0.0103681	-0.0820841	0.0240345	-0.142359	0.231183	0.509326	0.114019	0.228251	0.394305	0.0816011	0.191701	0.283602	-0.0357867	-0.196107	0.0645559	0.0115046	-0.123022	-0.0462828	0.112421	-0.086077	-0.0544926	-0.115379	0.114205	0.267623	0.320823	0.0210668
GSM972510	-0.0344797	0.227837	0.472353	-0.140615	0.198225	0.260359	0.267881	0.0347244	0.133067	0.2633	0.32754	0.185207	0.341511	0.317599	0.333384	0.0567038	-0.0373819	-0.0147419	-0.103256	-0.108047	0.0556553	0.0767065	0.0388248	0.0170311	-0.101573	0.122397	-0.131377	0.134856	0.496552	0.207509	0.115646	0.143006	0.0614747	0.190922	0.257474	-0.0367494	-0.0825429	-0.00383454	0.112518	-0.114151	-0.0529252	0.0825437	-0.0678534	-0.0346736	-0.0663617	0.0422739	0.218158	0.275638	0.00863195
GSM972511	0.13736	0.25737	0.519116	-0.12351	0.198494	0.334071	0.319326	0.185624	0.193809	0.311608	0.385915	0.247207	0.359698	0.384572	0.348482	0.170528	0.0340775	0.060338	-0.144541	-0.123332	0.121726	0.0660082	0.053585	-0.0138182	-0.136733	0.130352	-0.131625	0.188618	0.534846	0.158165	0.170073	0.348549	0.116703	0.192364	0.288663	-0.0412493	-0.252769	0.019601	0.164875	-0.0484027	-0.0843144	0.105825	-0.0825673	-0.0658809	-0.124617	0.130474	0.286663	0.371715	-0.00516688
GSM972512	0.0450195	0.232127	0.492954	-0.121993	0.228705	0.306498	0.296876	0.157026	0.178629	0.301718	0.349758	0.202131	0.343622	0.345556	0.340469	0.134379	0.00117293	0.0602635	-0.0880041	-0.124949	0.122629	0.0857477	0.0748795	0.0052641	-0.0739162	0.162141	-0.124157	0.325421	0.516105	0.170931	0.187253	0.209146	0.12015	0.230876	0.298921	-0.0103774	-0.0941699	0.0395354	0.0724387	-0.0915643	-0.0326289	0.0884344	-0.0722278	-0.0412055	-0.0990871	0.133106	0.299877	0.355425	0.0241764
GSM972513	0.00366693	0.242454	0.481349	-0.162948	0.153953	0.353261	0.332647	0.200212	0.229023	0.287805	0.366658	0.217421	0.344182	0.347363	0.34346	0.0863758	0.0698421	-0.0517269	-0.150658	-0.113805	0.0629748	0.00305369	0.0628471	-0.0353672	-0.133223	0.0696404	-0.17596	0.298244	0.504114	0.0792307	0.117575	0.186454	0.074375	0.212018	0.293437	-0.0789092	-0.267143	-0.035095	0.0403545	-0.0972045	-0.099294	0.0964055	-0.12149	-0.10442	-0.146842	0.10175	0.272958	0.34824	-0.0465653
GSM972515	0.0645665	0.262189	0.518569	-0.135807	0.238019	0.302183	0.302707	0.139394	0.215655	0.316308	0.382615	0.235452	0.361561	0.366079	0.346249	0.143659	0.00523499	0.014822	-0.115011	-0.112453	0.0315506	0.0455285	0.0720132	0.0118755	-0.112675	0.128725	-0.139729	0.232899	0.532678	0.106236	0.150574	0.259013	0.104281	0.211441	0.294187	-0.0605211	-0.208274	0.0203916	0.0405494	-0.0884509	-0.0772928	0.0946186	-0.0729559	-0.0632488	-0.137672	0.127047	0.285781	0.377854	0.022026
GSM972516	0.168365	0.249979	0.512554	-0.137526	0.257465	0.288682	0.271338	0.0908792	0.148548	0.302915	0.344839	0.222776	0.355716	0.361429	0.351771	0.160222	-0.0413541	0.0906933	-0.161449	-0.122242	0.0396957	0.0178287	0.109547	0.00311705	-0.0906434	0.109829	-0.127042	0.192475	0.530521	0.100358	0.190666	0.324315	0.0460159	0.14624	0.275938	-0.0587819	-0.244474	0.0396969	-0.080506	-0.157741	-0.0519579	0.0941163	-0.0894536	-0.0594573	-0.125404	0.0968629	0.2431	0.312988	0.02446
GSM972517	0.19686	0.239886	0.504585	-0.142322	0.194162	0.353992	0.360182	0.227921	0.258967	0.300679	0.359747	0.220034	0.341741	0.357596	0.345274	0.179909	0.0711433	0.133856	-0.12	-0.10868	0.12838	0.0977188	0.109242	0.00988895	-0.0884508	0.070455	-0.14363	0.274558	0.522801	0.126526	0.221027	0.349341	0.108671	0.209011	0.289804	-0.00876997	-0.140019	0.0868327	0.151342	-0.0739178	-0.0769336	0.133723	-0.0804094	-0.0435535	-0.123817	0.163459	0.289773	0.351125	-0.000868451
GSM972518	0.0936559	0.215282	0.507637	-0.0962417	0.193893	0.396825	0.318108	0.248829	0.191654	0.277882	0.341333	0.189795	0.325086	0.334013	0.348057	0.147095	0.0577515	0.0228355	-0.0775455	-0.112469	0.164077	0.14383	0.0879986	0.0312265	-0.0718124	0.128802	-0.0790857	0.272366	0.529019	0.217291	0.215485	0.294959	0.149326	0.184075	0.291874	0.0237124	-0.092141	0.0532478	0.215661	0.0651257	-0.0284794	0.10338	-0.0696691	-0.0195868	-0.0816485	0.181401	0.340551	0.35847	0.0375258
GSM972519	0.0884786	0.213346	0.499568	-0.103284	0.154943	0.384478	0.37366	0.245101	0.280639	0.280247	0.339621	0.204784	0.329747	0.348185	0.347906	0.132016	0.0676077	0.0845961	-0.112305	-0.082378	0.0972999	0.0496571	0.113869	0.00773022	-0.0729268	0.114191	-0.110667	0.162935	0.519023	0.151026	0.175135	0.225519	0.139289	0.241491	0.320527	-0.00794854	-0.216273	0.0693788	0.227073	0.0241114	-0.0254706	0.115041	-0.0962081	-0.0432707	-0.0986183	0.174139	0.314545	0.36648	0.0310101
GSM972520	0.237851	0.243651	0.513354	-0.0835153	0.216319	0.303809	0.331855	0.190798	0.252572	0.298463	0.359726	0.213011	0.348225	0.349148	0.340707	0.231406	0.0527659	0.1729	-0.0897784	-0.11629	0.124597	0.136021	0.0833368	0.00304843	-0.0670635	0.205114	-0.0689404	0.292803	0.532151	0.214116	0.284188	0.38715	0.179652	0.25872	0.278852	0.0197118	-0.10102	0.164638	0.202965	0.0724225	-0.0269294	0.123926	-0.0372623	-0.0195614	-0.0881779	0.223912	0.321922	0.405426	0.0159473
GSM972521	0.329249	0.236193	0.523972	-0.0489162	0.227821	0.394456	0.373417	0.272652	0.29943	0.289504	0.359707	0.206809	0.349312	0.345964	0.327541	0.250143	0.171987	0.256128	-0.130888	-0.109939	0.181083	0.138497	0.107941	0.019036	-0.0344212	0.127807	-0.0547176	0.349089	0.538974	0.199192	0.336649	0.451286	0.168851	0.253173	0.297317	0.0259751	-0.2122	0.232686	0.210987	-0.0431938	-0.0212517	0.130034	-0.0723078	-0.00364193	-0.0562481	0.201737	0.331124	0.390218	0.0429381
GSM972522	0.280751	0.180769	0.50799	0.018461	0.212805	0.31972	0.367916	0.238154	0.290581	0.243797	0.289735	0.138994	0.29672	0.283548	0.307153	0.196737	0.0752164	0.242254	-0.0023719	-0.0862282	0.216058	0.192668	0.12315	0.0874987	0.0466868	0.255067	0.0462199	0.398755	0.52996	0.268284	0.36054	0.412546	0.195621	0.272067	0.297119	0.101222	0.0343275	0.236626	0.134834	0.00209531	0.132735	0.116726	-0.0270217	0.0814921	-0.00196753	0.215434	0.321036	0.322949	0.0895697
[truncated: 52 more columns]
