# Supplementary material for: Classification of colon adenocarcinoma based on immunological characterizations: Implications for prognosis and immunotherapy
Source: Front Immunol. 2022 Jul 27;13:934083. doi: 10.3389/fimmu.2022.934083 (PMC9363576; doi:10.3389/fimmu.2022.934083)
Supplement: Supplementary file 9 [file Table_3.xlsx]

## Sheet: gse17538.exp.immu.IOBR
Supplementary Table S3. The enrichment score of immune characteristics in GSE17538 dataset
Tag	CD_8_T_effector	DDR	APM	Immune_Checkpoint	CellCycle_Reg	Pan_F_TBRs	EMT1	EMT2	EMT3	Cell_cycle	Mismatch_Repair	Homologous_recombination	Nucleotide_excision_repair	DNA_replication	Base_excision_repair	TMEscoreA_CIR	TMEscoreB_CIR	CD8_Rooney_et_al	B_cells_Rooney_et_al	Treg_Rooney_et_al	Macrophages_Rooney_et_al	Neutrophils_Rooney_et_al	pDCs_Rooney_et_al	Co_stimulation_APC_Rooney_et_al	Co_stimulation_T_cell_Rooney_et_al	Co_inhibition_APC_Rooney_et_al	Co_inhibition_T_cell_Rooney_et_al	Type_I_IFN_Reponse_Rooney_et_al	MHC_Class_I	MHC_Class_II	T_cell_inflamed_GEP_Ayers_et_al	IFNG_signature_Ayers_et_al	MDSC_Wang_et_al	GPAGs	PPAGs	HLA_signature_gene	B_cells_Danaher_et_al	Cytotoxic_cells_Danaher_et_al	Mast_cells_Danaher_et_al	Neutrophils_Danaher_et_al	T_cells_Danaher_et_al	TIP_Release_of_cancer_cell_antigens	TIP_Cancer_antigen_presentation_1	TIP_Priming_and_activation_1	TIP_Priming_and_activation_2	TIP_Trafficking_of_immune_cells_to_tumors	TIP_Infiltration_of_immune_cells_into_tumors_1	TIP_Infiltration_of_immune_cells_into_tumors_2	TIP_Recognition_of_cancer_cells_by_T_cells_1
GSM437093	0.338912	0.221963	0.595374	-0.0864978	0.177824	0.367309	0.43404	0.209752	0.325361	0.30566	0.390733	0.218833	0.367174	0.385809	0.355494	0.263735	0.0322213	0.269544	-0.0512104	-0.0821144	0.178362	0.144375	0.202675	-0.0149142	-0.0445251	0.190102	-0.0580802	0.368767	0.612628	0.290712	0.385893	0.493639	0.14995	0.238327	0.308344	0.0614586	-0.149393	0.239071	0.17875	0.00324957	0.0865752	0.125108	-0.057373	0.00191391	-0.0857607	0.245131	0.37541	0.361399	0.0362448
GSM437094	0.102546	0.212422	0.540203	-0.205085	0.197222	0.360179	0.340114	0.179192	0.250807	0.286578	0.377282	0.18549	0.363208	0.357364	0.342161	0.0939581	0.022044	-0.00222114	-0.0295601	-0.151921	0.0751442	0.085499	0.0911889	-0.0671121	-0.13426	0.0836587	-0.141308	0.179608	0.570931	0.145066	0.206512	0.297385	0.0898828	0.246772	0.28447	-0.0192717	-0.156738	0.0363198	0.104019	-0.0322012	0.0284919	0.134938	-0.0529733	-0.0641133	-0.143251	0.185946	0.326597	0.356675	-0.0148218
GSM437095	0.0365191	0.237906	0.52837	-0.222559	0.265916	0.327576	0.358491	0.137585	0.269237	0.309905	0.381919	0.234908	0.358117	0.380627	0.353674	0.134124	-0.0128407	0.0278796	-0.0366319	-0.112238	0.0420158	0.128058	0.116735	-0.0998161	-0.137805	0.137378	-0.183069	0.14507	0.548864	0.128386	0.163783	0.18433	0.11062	0.204418	0.302837	-0.0405812	-0.181391	0.0221798	-0.0520148	0.129004	0.0477873	0.101299	-0.0702424	-0.0608879	-0.135284	0.175861	0.31136	0.36888	-0.0128339
GSM437096	0.0344371	0.237289	0.565503	-0.202506	0.250082	0.376681	0.383568	0.246128	0.288641	0.332623	0.401322	0.218989	0.376388	0.384234	0.362027	0.115243	0.0414781	-0.0861978	-0.0925627	-0.108255	0.0814196	0.0389841	0.0983993	-0.0643587	-0.163261	0.0921285	-0.175674	0.252319	0.585904	0.107041	0.170584	0.328106	0.0781315	0.272819	0.33449	-0.0472036	-0.269027	-0.0602124	0.164511	-0.0731082	-0.0600247	0.127805	-0.0756444	-0.0919038	-0.157856	0.12843	0.338633	0.368578	-0.0181604
GSM437097	0.247932	0.241621	0.557348	-0.150138	0.254565	0.369521	0.404848	0.212118	0.303681	0.32404	0.373804	0.212588	0.369295	0.379719	0.357136	0.222494	0.0170045	0.165317	-0.0931323	-0.0981023	0.195008	0.110856	0.128014	0.00296937	-0.126865	0.181071	-0.122834	0.266566	0.583052	0.219774	0.27417	0.393056	0.133438	0.220181	0.310341	-0.0088876	-0.269446	0.134951	0.00664561	-0.0135441	0.00371302	0.148569	-0.0309902	-0.0360524	-0.126727	0.168243	0.356952	0.365225	0.0130195
GSM437098	0.362132	0.231786	0.598006	-0.0994502	0.255897	0.414614	0.423716	0.283913	0.319592	0.320802	0.397532	0.221076	0.378761	0.39892	0.3517	0.284268	0.0566673	0.293016	-0.0380159	-0.0932212	0.212992	0.121813	0.167587	-0.0256092	-0.0900473	0.0659173	-0.0788916	0.295606	0.613744	0.208293	0.380188	0.508447	0.143852	0.237762	0.317706	0.0553455	-0.16638	0.245403	0.230401	0.0356768	0.0756119	0.134278	-0.0518753	-0.00818991	-0.0941643	0.238128	0.380149	0.376472	0.0410912
GSM437099	0.238246	0.241011	0.574837	-0.165085	0.250461	0.295301	0.331456	0.0444407	0.207045	0.311537	0.406939	0.221926	0.378324	0.389106	0.371143	0.230682	-0.0877587	0.161749	-0.00235048	-0.0583291	0.15449	0.129969	0.119702	0.0400292	-0.0671395	0.135387	-0.121682	0.213732	0.595755	0.255665	0.336776	0.462974	0.135397	0.235873	0.288715	0.0365172	-0.0913389	0.167346	0.124965	0.00875233	0.0713993	0.154929	-0.00801376	-0.00775873	-0.11612	0.211358	0.3457	0.341462	0.0539293
GSM437100	0.31781	0.226514	0.558991	-0.105339	0.225294	0.403934	0.407038	0.259053	0.353187	0.291474	0.378086	0.210282	0.363652	0.365827	0.341641	0.236942	0.0715125	0.241645	-0.0755954	-0.059633	0.189306	0.188555	0.185546	-0.0489847	-0.044814	0.16132	-0.079423	0.331226	0.583357	0.278553	0.365858	0.459222	0.191699	0.256612	0.311716	0.0652469	-0.160391	0.224414	0.212729	0.0773187	0.0807312	0.125736	-0.051759	-0.00902081	-0.0973471	0.27952	0.396668	0.408246	0.0224288
GSM437101	0.227147	0.243976	0.543555	-0.198497	0.259474	0.329888	0.32772	0.115503	0.239716	0.322233	0.407269	0.225607	0.385786	0.400226	0.379388	0.171525	-0.0578014	0.167913	-0.112555	-0.107285	0.116517	0.0723662	0.166127	-0.0023597	-0.129211	0.136366	-0.168077	0.151147	0.568892	0.130242	0.257328	0.353858	0.0933589	0.199139	0.28299	-0.0422505	-0.275033	0.116005	0.00507585	-0.00657536	0.0481596	0.111552	-0.0517265	-0.0503277	-0.103203	0.154261	0.288199	0.316605	0.00150004
GSM437102	0.169494	0.203047	0.550327	-0.142611	0.24625	0.445787	0.465376	0.31823	0.403809	0.267779	0.347657	0.165334	0.347659	0.306734	0.312611	0.187261	0.129763	0.0826801	-0.1025	-0.118605	0.32997	0.16816	0.120479	0.0801649	-0.150891	0.0941736	-0.0908621	0.376332	0.572332	0.296555	0.217127	0.32735	0.189821	0.291409	0.311358	0.0397099	-0.234956	0.102229	0.112949	0.129821	0.00214714	0.160365	0.00754839	-0.0107078	-0.12353	0.201487	0.337029	0.306831	0.0274933
GSM437103	0.350304	0.233281	0.576317	-0.0984777	0.237237	0.39076	0.439801	0.265509	0.33853	0.320476	0.397858	0.225744	0.368888	0.398716	0.372241	0.281557	0.0508995	0.272566	-0.0735079	-0.067196	0.235271	0.167251	0.18821	0.0338168	-0.0874808	0.175409	-0.066829	0.315264	0.59581	0.216976	0.366647	0.492612	0.17237	0.264045	0.306811	0.0614471	-0.21763	0.2523	0.23701	0.0504234	0.0577306	0.132426	-0.0365804	-8.30769e-05	-0.0901618	0.277141	0.400451	0.398736	0.0535982
GSM437104	0.28758	0.217607	0.587092	-0.140538	0.267163	0.329524	0.362382	0.120899	0.242029	0.303053	0.342637	0.221789	0.354177	0.359358	0.347361	0.190105	-0.111911	0.222664	-0.0858165	-0.070604	0.0689747	0.0459734	0.16065	-0.0733582	-0.11343	0.209603	-0.139542	0.372809	0.593485	0.13035	0.262289	0.388882	0.0883657	0.236207	0.297188	-0.028072	-0.236882	0.176993	-0.157619	-0.00325649	0.0766036	0.107039	-0.0579013	-0.0474742	-0.123049	0.155639	0.346476	0.334503	0.00985287
GSM437105	0.322335	0.221742	0.571119	-0.0678736	0.247555	0.33097	0.369863	0.204928	0.259574	0.306448	0.393244	0.212061	0.372965	0.391933	0.360415	0.273983	-0.026349	0.237572	0.00568637	-0.0599625	0.192286	0.200649	0.173162	0.0465914	-0.0361401	0.224126	-0.0320088	0.398306	0.591469	0.335268	0.385971	0.46818	0.206173	0.2518	0.297993	0.0970513	0.0377197	0.207179	0.246521	0.090337	0.133591	0.137532	-0.0219104	0.028907	-0.0697224	0.307341	0.367215	0.348085	0.0854435
GSM437106	0.337681	0.243601	0.570189	-0.109841	0.261336	0.361206	0.404937	0.235692	0.296103	0.329551	0.390995	0.230064	0.384574	0.399952	0.368348	0.246972	-0.00117477	0.298642	-0.0351716	-0.0582349	0.155004	0.133231	0.206822	0.0266037	-0.0687211	0.145966	-0.0849616	0.28349	0.590742	0.242761	0.355577	0.408625	0.143905	0.245101	0.303702	0.0466255	-0.169421	0.309662	0.215035	0.0609373	0.0893361	0.134402	-0.0768705	-0.0128183	-0.1099	0.262786	0.354637	0.354094	0.0495129
GSM437107	0.122376	0.229324	0.533212	-0.175148	0.222271	0.360162	0.347589	0.161092	0.238644	0.304686	0.39695	0.226296	0.374913	0.387977	0.372048	0.132412	-0.0319429	-0.052925	-0.0644269	-0.0453438	0.140537	0.0607226	0.126605	-0.0253112	-0.09532	0.135804	-0.142551	0.151976	0.562026	0.246487	0.215944	0.408115	0.0873319	0.208982	0.290625	-0.00693182	-0.164272	0.0117641	0.136744	-0.0446462	0.0349972	0.132	-0.0513025	-0.0508763	-0.120572	0.18512	0.326285	0.324229	0.0117708
GSM437108	0.290849	0.242851	0.56948	-0.0948247	0.234625	0.342334	0.348706	0.179741	0.251556	0.316716	0.40089	0.213705	0.378668	0.38566	0.368533	0.241601	-0.0353884	0.190778	-0.051259	-0.0956658	0.152694	0.149911	0.133652	-0.0234017	-0.0789215	0.187901	-0.0799653	0.235973	0.588384	0.261489	0.32835	0.487968	0.14911	0.239056	0.287161	0.0238616	-0.289738	0.178297	-0.0996012	0.0576283	0.0953572	0.131188	-0.0253931	-0.00969109	-0.0727118	0.23189	0.352087	0.350304	0.0380511
GSM437109	0.378351	0.209117	0.582816	-0.0254915	0.215111	0.406193	0.408541	0.291962	0.325036	0.268904	0.357714	0.181903	0.356217	0.341088	0.35182	0.274223	0.0779439	0.303117	-0.018337	-0.0762867	0.269757	0.207119	0.209805	0.0259891	-0.0330761	0.258576	0.00457065	0.477695	0.60282	0.377027	0.417505	0.528181	0.211799	0.246034	0.293018	0.106813	-0.134712	0.300126	0.153879	0.0993086	0.134261	0.135189	0.0269458	0.0389648	-0.0368692	0.291108	0.373689	0.32236	0.0577924
GSM437110	0.298295	0.221637	0.550829	-0.153581	0.212087	0.379599	0.367658	0.227435	0.275306	0.291594	0.393344	0.21134	0.368126	0.376196	0.365441	0.211767	0.0416155	0.20549	-0.0428425	-0.0937663	0.153022	0.142985	0.205234	-0.0296234	-0.0689115	0.176327	-0.103884	0.341827	0.577099	0.262586	0.362127	0.469201	0.152536	0.227313	0.285892	0.0524971	-0.0805791	0.154084	0.203309	-0.0136992	0.114496	0.149151	-0.0253902	-0.0152474	-0.103556	0.271527	0.333543	0.302601	0.0250323
GSM437111	0.197761	0.190141	0.56286	-0.109214	0.215885	0.459189	0.452349	0.334355	0.400269	0.277001	0.360413	0.170399	0.330599	0.325029	0.326882	0.184915	0.0710297	0.0829742	-0.0862917	-0.0842901	0.273031	0.151291	0.164891	0.0816074	-0.0727347	0.14023	-0.0816741	0.489516	0.587913	0.262132	0.298042	0.462213	0.180509	0.251486	0.329618	0.0489358	-0.20965	0.0366927	0.199119	0.11975	0.0638541	0.154393	-0.0550561	0.00777361	-0.0617763	0.2344	0.398905	0.353822	0.0607907
GSM437112	0.308427	0.256954	0.581249	-0.0344199	0.24525	0.342627	0.387014	0.232191	0.269073	0.346002	0.412286	0.246478	0.376615	0.419138	0.355629	0.293931	-0.0273474	0.19193	-0.131857	-0.0600769	0.184887	0.166714	0.164105	0.0069796	-0.0706527	0.0564363	-0.0612501	0.423271	0.594297	0.195364	0.344983	0.518968	0.180942	0.275157	0.298755	0.0315858	-0.235624	0.193121	0.120714	0.116463	0.0532907	0.140878	0.00332651	-0.00508747	-0.066507	0.280269	0.410038	0.416829	0.0607833
GSM437113	0.201048	0.184348	0.525244	-0.186141	0.204042	0.383614	0.412292	0.245304	0.291881	0.273553	0.342949	0.156295	0.327082	0.323953	0.311901	0.138285	0.0935666	0.121835	-0.131326	-0.0744843	0.277563	0.136904	0.20434	0.0100466	-0.149294	0.11315	-0.151369	0.375471	0.558384	0.211286	0.274474	0.344784	0.114527	0.258024	0.283215	0.00329844	-0.253126	0.0938624	0.171614	0.035244	0.0309309	0.129661	-0.0359845	-0.055329	-0.121756	0.172925	0.324309	0.298167	0.00283794
GSM437114	0.209562	0.228484	0.557233	-0.149077	0.271522	0.362006	0.377763	0.188748	0.283737	0.324599	0.386186	0.208726	0.373459	0.383152	0.358681	0.200219	0.00983952	0.0854603	-0.0412495	-0.0829231	0.140958	0.110964	0.108538	0.000115446	-0.0994948	-0.0121247	-0.11517	0.176941	0.577838	0.263824	0.283001	0.451047	0.123352	0.245879	0.314834	0.00781678	-0.176057	0.0699294	0.211817	-0.0110525	0.0402301	0.148557	-0.0316152	-0.0341245	-0.120296	0.181164	0.355255	0.360968	0.0245992
GSM437115	0.175814	0.227747	0.514404	-0.173675	0.234789	0.367266	0.327302	0.184258	0.228177	0.312635	0.393599	0.198497	0.371357	0.37966	0.352911	0.113528	0.0445858	0.257048	-0.132864	-0.0685588	0.141758	0.0608658	0.177535	-0.0470382	-0.143427	0.169636	-0.145936	0.138758	0.533249	0.193162	0.18045	0.188928	0.0940829	0.196386	0.268134	-0.0394182	-0.233618	0.122628	-0.0174121	-0.0484116	0.0176431	0.123124	-0.0643874	-0.0621268	-0.128481	0.122155	0.276248	0.292255	-0.0157288
GSM437116	0.372569	0.23266	0.586224	-0.0584258	0.177266	0.373552	0.40952	0.259948	0.300215	0.306997	0.399148	0.219527	0.376879	0.411057	0.371658	0.297166	0.0653257	0.295127	-0.0827293	-0.0865451	0.263555	0.173793	0.19631	0.0537336	-0.0410497	0.197509	-0.0450111	0.342242	0.60236	0.234827	0.417793	0.512104	0.19239	0.254272	0.280819	0.0785343	-0.144647	0.284381	0.238882	0.102256	0.0926145	0.133313	-0.0305217	0.0344457	-0.0685362	0.268617	0.391915	0.378939	0.0615277
GSM437117	0.221899	0.246404	0.562222	-0.162173	0.248259	0.428721	0.419108	0.304367	0.336092	0.341664	0.39789	0.228245	0.36499	0.403192	0.357451	0.221619	0.0705452	0.0786346	-0.113399	-0.0795803	0.218094	0.0776466	0.145555	-0.0239795	-0.131109	0.112542	-0.138097	0.171704	0.585727	0.220896	0.266699	0.435303	0.128182	0.256901	0.315868	-0.00696821	-0.268972	0.0584464	0.201773	0.0136808	-0.0142809	0.167413	-0.057292	-0.0576407	-0.123988	0.218289	0.381993	0.385222	0.0302528
GSM437118	0.430368	0.259596	0.606421	0.0371593	0.261105	0.361353	0.291859	0.242666	0.323414	0.331587	0.398769	0.260141	0.390557	0.414659	0.377713	0.375863	-0.0405608	0.374313	-0.103317	-0.0650134	0.223401	0.248526	0.236741	0.0379737	-0.061548	0.147783	0.035732	0.544169	0.617033	0.303037	0.432256	0.541912	0.218935	0.220214	0.304033	0.0991338	-0.25112	0.343991	0.173834	0.191715	0.133107	0.162935	-0.0132869	0.0475733	-0.0144501	0.256157	0.385621	0.382648	0.098125
GSM437119	-0.00784213	0.188792	0.526295	-0.203565	0.230898	0.459919	0.496045	0.372551	0.312394	0.258227	0.330683	0.149779	0.3353	0.30025	0.299414	0.0521981	0.255513	-0.0812175	-0.0912959	-0.109184	0.280018	0.104003	0.0831412	0.0429367	-0.184698	0.129316	-0.145508	0.210294	0.560678	0.24968	0.128962	0.218658	0.133413	0.356372	0.330212	-0.0341425	-0.304404	0.00251098	0.257409	-0.0648808	-0.0540662	0.144081	-0.0613327	-0.0561956	-0.150994	0.143361	0.321049	0.26938	0.00863688
GSM437120	0.222884	0.231653	0.555741	-0.154106	0.2302	0.425138	0.422436	0.282122	0.316956	0.315742	0.377463	0.19286	0.362016	0.362846	0.353275	0.179003	0.162187	0.196836	-0.124084	-0.0588363	0.152944	0.104043	0.126009	-0.0602135	-0.112389	0.139143	-0.13649	0.178156	0.580617	0.241351	0.250244	0.362664	0.162517	0.304909	0.309311	-0.00196059	-0.192254	0.155626	0.22294	-0.00522155	-0.0129194	0.150454	-0.0374221	-0.0498759	-0.123574	0.207603	0.378707	0.413378	-0.00498706
GSM437121	0.355744	0.246668	0.575323	-0.132972	0.23421	0.382818	0.398822	0.216904	0.281634	0.321036	0.415996	0.231657	0.38362	0.406476	0.36929	0.271867	0.0359306	0.277948	-0.0880381	-0.0933873	0.204743	0.132	0.183497	0.0106523	-0.134026	0.11501	-0.0993383	0.355165	0.595789	0.289098	0.356157	0.493907	0.148421	0.26785	0.300655	0.0341614	-0.234341	0.203124	0.0499411	0.025898	0.0458236	0.150119	-0.0440993	-0.0137556	-0.0756725	0.240935	0.370125	0.36269	0.038028
GSM437122	0.157131	0.250524	0.564834	-0.211349	0.231973	0.405045	0.396705	0.274887	0.321052	0.325883	0.39701	0.222139	0.375187	0.392563	0.359733	0.170402	0.112626	0.0726347	-0.124989	-0.101443	0.113958	0.0529622	0.167359	-0.0467534	-0.157078	0.151101	-0.17881	0.392802	0.585911	0.176611	0.21685	0.362152	0.0866653	0.263575	0.299262	-0.0528162	-0.296472	0.0128553	0.0198769	-0.0647336	-0.0600161	0.131366	-0.0851217	-0.089697	-0.149421	0.153678	0.363045	0.385362	-0.0192227
GSM437124	0.155907	0.233938	0.560281	-0.175864	0.201974	0.427901	0.388753	0.221699	0.221762	0.305005	0.380357	0.210136	0.378797	0.383227	0.371043	0.178691	0.0571131	-0.0218314	-0.0719231	-0.0862747	0.180785	0.0516802	0.099602	-0.0530884	-0.188113	0.0990084	-0.146989	0.258104	0.584147	0.280493	0.235904	0.455239	0.124815	0.22771	0.312691	-0.0127207	-0.285715	-0.0239711	0.0562691	0.0353504	-0.0350529	0.145256	-0.0639536	-0.0900209	-0.145914	0.182277	0.312596	0.266016	-0.0369289
GSM437125	0.104316	0.220935	0.557716	-0.123318	0.234762	0.44452	0.405369	0.282863	0.339143	0.304702	0.364608	0.174727	0.376211	0.356741	0.352897	0.201206	0.0864103	-0.0421193	-0.123094	-0.100854	0.325832	0.194465	0.115839	0.135206	-0.164639	0.210844	-0.0746067	0.406975	0.581168	0.233851	0.188119	0.359445	0.192406	0.299747	0.341205	0.0109597	-0.284604	-0.010693	0.218996	0.138215	-0.0462334	0.164895	-0.0120085	-0.0167187	-0.108242	0.210258	0.381789	0.354608	0.0659574
GSM437126	0.428835	0.255547	0.603651	-0.0778826	0.25061	0.332767	0.345245	0.169542	0.237274	0.334262	0.419365	0.251802	0.394976	0.438068	0.397366	0.353417	-0.0612487	0.372481	-0.0855399	-0.0895764	0.158937	0.148857	0.218452	0.0220769	-0.101568	0.188941	-0.0371652	0.474845	0.614426	0.313399	0.421726	0.525467	0.160092	0.22192	0.294712	0.0610817	-0.259072	0.411018	-0.0456885	0.104106	0.0962746	0.148298	-0.0447454	0.011203	-0.0702199	0.272202	0.323246	0.338617	0.0623471
GSM437127	0.09287	0.191971	0.558753	-0.204334	0.241987	0.43487	0.431833	0.304305	0.360029	0.288635	0.363141	0.179549	0.342612	0.348953	0.324619	0.162634	0.0989943	-0.0375082	-0.0503986	-0.0941762	0.246548	0.119136	0.118976	0.0659378	-0.149511	0.17072	-0.134504	0.239704	0.579204	0.183418	0.237801	0.333374	0.158046	0.268898	0.303613	0.012072	-0.194939	0.0242033	0.2023	0.0231645	0.0365159	0.148728	-0.0548811	-0.0447417	-0.136259	0.236198	0.302726	0.282193	0.0483601
GSM437128	0.154822	0.23468	0.543015	-0.226148	0.260311	0.368449	0.391607	0.200681	0.30087	0.323961	0.391914	0.21594	0.381713	0.392014	0.362372	0.172589	0.0504682	0.0531354	-0.0937357	-0.113283	0.113403	0.0564042	0.0830855	-0.00583766	-0.176025	0.13603	-0.172365	0.145228	0.569586	0.181367	0.220298	0.371409	0.100728	0.2663	0.300723	-0.0353201	-0.251589	-0.00652013	0.10235	-0.0763752	-0.0180094	0.144746	-0.0469319	-0.0693937	-0.162535	0.165865	0.332721	0.34921	-0.0182404
GSM437129	0.273808	0.242422	0.575233	-0.151598	0.248335	0.341062	0.352445	0.113796	0.216314	0.325317	0.388312	0.221995	0.373356	0.386647	0.367126	0.214882	-0.0138575	0.170599	-0.0936202	-0.0847723	0.132091	0.0924758	0.14562	-0.0527645	-0.141758	0.166755	-0.156445	0.357802	0.595865	0.248621	0.301295	0.44624	0.119576	0.231947	0.305014	-0.00198754	-0.208191	0.15818	-0.0782582	-0.0375507	0.034729	0.140129	-0.0500488	-0.0535799	-0.128866	0.203834	0.369754	0.388941	-0.00294802
GSM437130	0.264644	0.227037	0.578447	-0.160962	0.247561	0.455107	0.458272	0.337546	0.354229	0.321769	0.36787	0.208889	0.364035	0.353608	0.357299	0.246755	0.0745649	0.146872	-0.0835181	-0.102741	0.238791	0.0887373	0.163666	0.0808617	-0.167051	0.163838	-0.119923	0.480353	0.598337	0.212435	0.277765	0.429626	0.151797	0.262067	0.337907	-0.00157969	-0.28497	0.065133	0.0662474	0.0218848	-0.0133067	0.168212	-0.0479185	-0.0251449	-0.113708	0.202823	0.346343	0.333151	0.0716459
GSM437131	0.2079	0.19287	0.545302	-0.185168	0.221388	0.399141	0.359633	0.239156	0.247085	0.26694	0.381076	0.174726	0.344754	0.356102	0.351106	0.140801	0.0652323	0.0773156	-0.0770838	-0.085677	0.120196	0.0898659	0.144694	0.0271525	-0.116289	0.059614	-0.148352	0.223389	0.571751	0.207883	0.288132	0.450911	0.12764	0.245572	0.293977	0.0128725	-0.171315	0.0729655	0.297352	-0.00915389	0.0632674	0.130074	-0.0468112	-0.0378949	-0.13548	0.200504	0.347103	0.348104	0.0277745
GSM437132	0.107387	0.256141	0.549587	-0.229253	0.184425	0.387355	0.381736	0.22804	0.298389	0.339247	0.418664	0.24078	0.379818	0.41407	0.380306	0.12674	0.0472382	-0.041091	-0.121432	-0.109414	0.122105	0.00910009	0.0955463	-0.0552604	-0.181389	0.161484	-0.183266	0.207676	0.56972	0.149483	0.158084	0.356332	0.0785543	0.2023	0.304524	-0.0739607	-0.271906	-0.0539406	0.0124414	-0.0819753	-0.038816	0.120973	-0.0651982	-0.101538	-0.165046	0.106848	0.341028	0.399262	-0.0526369
GSM437133	0.409176	0.225921	0.622577	0.0139121	0.294117	0.40845	0.360617	0.30455	0.341616	0.325645	0.370911	0.202452	0.382793	0.37255	0.367798	0.335645	0.0136612	0.332869	-0.0781673	-0.0505888	0.254361	0.162888	0.223847	0.0822478	-0.0375722	0.205863	-0.0222575	0.536257	0.63106	0.358228	0.439914	0.538443	0.199606	0.232764	0.328933	0.0939547	-0.21157	0.369368	0.12854	0.0600509	0.133759	0.166146	0.00317237	0.060354	-0.034583	0.265452	0.393138	0.3661	0.126684
GSM437134	0.152633	0.210603	0.570934	-0.165473	0.203332	0.439546	0.440057	0.250582	0.362882	0.276685	0.361929	0.209647	0.343096	0.350854	0.354066	0.171775	0.0409449	0.0106575	-0.107821	-0.102321	0.15964	0.125639	0.164135	-0.0255772	-0.136446	0.0619905	-0.143073	0.29031	0.59123	0.144919	0.231518	0.379509	0.139711	0.227879	0.339312	0.0151634	-0.219745	0.0161049	0.199976	0.166081	0.0220676	0.167931	-0.0464841	-0.0426567	-0.132743	0.232571	0.30885	0.291788	0.0102744
GSM437135	0.193467	0.202058	0.571481	-0.149049	0.247286	0.47879	0.440664	0.399943	0.382756	0.289781	0.371183	0.16706	0.347646	0.347058	0.338072	0.171517	0.150061	0.0566004	-0.0769634	-0.105139	0.26175	0.0968101	0.116379	0.0299093	-0.137517	0.0281948	-0.112597	0.313147	0.59154	0.237447	0.260279	0.411614	0.175866	0.292637	0.341665	0.00855243	-0.24597	0.0672645	0.272671	0.0677642	0.00652158	0.161163	-0.0210373	-0.0298812	-0.124724	0.223271	0.372683	0.359231	0.0651698
GSM437136	0.218542	0.21978	0.523692	-0.206654	0.23682	0.408348	0.36667	0.215326	0.263643	0.295059	0.380868	0.191668	0.362414	0.360528	0.338665	0.126569	0.104088	0.207882	-0.105157	-0.115435	0.162339	0.0819247	0.154949	-0.0199249	-0.124388	0.13072	-0.150818	0.166955	0.547087	0.19214	0.271405	0.329557	0.0793843	0.239075	0.267749	-0.0179644	-0.262177	0.103118	0.120161	-0.0766845	0.0149854	0.126452	-0.0834869	-0.0652659	-0.155969	0.148006	0.330261	0.326413	-0.0165161
GSM437137	0.275561	0.231552	0.578944	-0.14714	0.259268	0.392565	0.405962	0.270987	0.319204	0.316895	0.38028	0.208111	0.372217	0.371863	0.350425	0.207263	0.0534277	0.193335	-0.103349	-0.0945512	0.178761	0.087412	0.207699	-0.0127423	-0.153675	0.132788	-0.131221	0.446658	0.59528	0.18938	0.301597	0.436982	0.136394	0.215231	0.307473	-0.00838288	-0.300415	0.119764	-0.0224679	0.0321434	0.00324453	0.141275	-0.0525962	-0.0450229	-0.108448	0.211632	0.340256	0.35049	0.00806954
GSM437138	0.0431756	0.251235	0.553034	-0.215128	0.223616	0.4372	0.424346	0.322749	0.297487	0.329015	0.446789	0.263481	0.393276	0.415155	0.386744	0.136003	0.0725416	-0.0257838	-0.0761323	-0.117279	0.133698	0.119433	0.046983	-0.041523	-0.176828	-0.00809199	-0.180597	0.301291	0.580271	0.161498	0.0969391	0.210858	0.123762	0.278208	0.322427	-0.0539414	-0.277245	0.0200762	0.141344	0.0939678	-0.0782289	0.134259	-0.0253245	-0.092036	-0.166555	0.126233	0.318376	0.30596	-0.0181304
GSM437139	0.120987	0.23529	0.527516	-0.200918	0.233702	0.359557	0.39192	0.110301	0.157799	0.311515	0.383727	0.220622	0.36716	0.37186	0.350909	0.123617	0.0494235	0.0223223	-0.120092	-0.1184	0.206172	0.101625	0.129584	-0.067881	-0.159648	0.154313	-0.167208	0.305185	0.554534	0.200996	0.192863	0.333292	0.10803	0.23118	0.304329	-0.0395768	-0.288917	0.0267566	-0.00188271	-0.0169724	-0.0149088	0.103217	-0.0608081	-0.079716	-0.146456	0.0854632	0.333558	0.322415	-0.0240332
GSM437140	0.197569	0.243355	0.566775	-0.219563	0.219298	0.33157	0.342822	0.157694	0.210448	0.330521	0.396575	0.232874	0.365042	0.371907	0.347014	0.158519	-0.0425548	0.0787055	-0.0666108	-0.086609	0.0568626	0.0766317	0.136879	-0.0237718	-0.133538	0.0847095	-0.185994	0.222469	0.585907	0.11909	0.232906	0.393897	0.0769058	0.222517	0.293389	-0.0314227	-0.244656	0.067716	0.0677802	0.0332838	0.0252773	0.11286	-0.0589242	-0.0709592	-0.169131	0.181302	0.321113	0.330303	0.000373828
GSM437141	0.378452	0.253425	0.591434	-0.0869829	0.179485	0.39326	0.374323	0.207042	0.272178	0.329413	0.413822	0.254866	0.399385	0.418358	0.377537	0.298064	0.00475044	0.287868	-0.0891075	-0.083112	0.210509	0.0940304	0.186448	0.0155632	-0.0951732	0.0656288	-0.0733601	0.309449	0.609079	0.251425	0.402227	0.54039	0.139834	0.218998	0.301881	0.0430676	-0.282056	0.274129	-0.0637386	-0.00126054	0.105	0.127312	-0.0409023	0.0171147	-0.030004	0.231972	0.355163	0.323774	0.0111655
GSM437142	0.197316	0.257884	0.555792	-0.183457	0.2817	0.362874	0.362157	0.103	0.203483	0.332196	0.388175	0.242059	0.376816	0.39991	0.366792	0.195947	-0.0427689	0.0692673	-0.113302	-0.0968301	0.209045	0.113335	0.163925	-0.0683359	-0.112369	-0.0422818	-0.151488	0.240485	0.574535	0.210866	0.233144	0.436729	0.130333	0.212837	0.353031	-0.00495891	-0.278807	0.0200271	0.303476	0.188618	-0.0333483	0.139912	-0.0572273	-0.0691414	-0.1459	0.190621	0.343052	0.336756	-0.0168418
GSM437143	0.409185	0.264595	0.590615	-0.0566978	0.250299	0.327842	0.293434	0.164967	0.186876	0.343027	0.434908	0.261643	0.408045	0.443149	0.379602	0.355292	-0.0646677	0.346324	-0.102088	-0.0928262	0.229354	0.148184	0.216043	0.000502134	-0.0616689	0.226186	-0.0523591	0.420685	0.603193	0.235226	0.415986	0.524704	0.171071	0.203231	0.307947	0.0688594	-0.21833	0.377617	-0.0371391	0.0878248	0.129803	0.131714	-0.0396791	0.0290268	-0.0618456	0.243063	0.379757	0.380177	0.0801596
GSM437144	0.161061	0.213838	0.555579	-0.20363	0.230857	0.442581	0.455716	0.333483	0.393548	0.299868	0.37585	0.206062	0.359376	0.372108	0.343722	0.145659	0.170525	0.013761	-0.0723312	-0.0828983	0.201171	0.0793803	0.178776	-0.000595588	-0.13186	0.112483	-0.14553	0.407007	0.579388	0.194762	0.245365	0.365533	0.127403	0.289479	0.317724	0.00102941	-0.211627	0.00259795	0.139569	0.00418585	-0.0299022	0.144188	-0.0742458	-0.0605199	-0.157544	0.238527	0.345418	0.356207	0.0138776
GSM437145	0.38725	0.208999	0.594213	-0.0251809	0.261097	0.435444	0.411936	0.237371	0.334355	0.318276	0.386667	0.213587	0.3698	0.383937	0.354776	0.327651	0.0491771	0.320623	-0.0322967	-0.0525538	0.284101	0.213943	0.214965	0.0740686	-0.027191	0.195461	-0.0180855	0.449814	0.608723	0.347108	0.428473	0.519013	0.22369	0.301398	0.33254	0.117793	-0.0653782	0.32331	0.296003	0.130435	0.127265	0.162284	-0.00743005	0.0551627	-0.0475846	0.288105	0.40269	0.361988	0.121224
GSM437146	0.273079	0.22176	0.58798	-0.139944	0.140094	0.362234	0.321525	0.203034	0.229352	0.306994	0.40055	0.205595	0.369133	0.386689	0.356491	0.266837	-0.00165139	0.172305	-0.0269318	-0.116266	0.13392	0.155079	0.1848	-0.0433883	-0.0739421	0.200698	-0.0937459	0.473809	0.602575	0.289806	0.368713	0.467023	0.15868	0.220774	0.293909	0.0530816	-0.0786004	0.131646	0.109864	0.0559788	0.0961626	0.158855	-0.024945	-0.0105864	-0.101406	0.27211	0.364039	0.388826	-0.0150702
GSM437147	0.362035	0.246277	0.528661	-0.0659026	0.209244	0.346984	0.334324	0.224329	0.211238	0.34186	0.406058	0.234026	0.398317	0.418837	0.372983	0.262991	-0.0243368	0.280065	-0.0716502	-0.0924857	0.247109	0.150811	0.192393	0.00881212	-0.0966752	0.196511	-0.0260813	0.449462	0.55528	0.256023	0.361715	0.490302	0.14151	0.241071	0.307826	0.0481497	-0.218493	0.26934	0.0261647	0.0185771	0.0843134	0.1363	-0.0535162	0.000323045	-0.0901263	0.220815	0.340644	0.311621	0.026725
GSM437148	0.432008	0.239304	0.562605	0.0140071	0.235602	0.349213	0.364718	0.198498	0.191585	0.337264	0.408599	0.24011	0.394731	0.412315	0.381166	0.317694	-0.0948333	0.354945	-0.0960925	-0.0654709	0.26062	0.0972242	0.216664	-0.00117354	-0.0515748	0.0794433	0.00116404	0.212152	0.573815	0.241368	0.398703	0.506709	0.15913	0.213734	0.301387	0.0615862	-0.231244	0.399115	-0.0442726	0.0606372	0.136296	0.153092	-0.0231789	0.0259304	-0.0500198	0.266996	0.372406	0.34681	0.0630824
GSM437149	0.205731	0.213871	0.559736	-0.16254	0.218956	0.429683	0.433918	0.304179	0.317187	0.305507	0.384301	0.193133	0.362446	0.372917	0.343675	0.233582	0.107237	0.0989465	-0.071696	-0.0933753	0.313986	0.156063	0.115698	0.0337417	-0.126062	0.197567	-0.0987313	0.291841	0.582854	0.274548	0.284382	0.419121	0.171781	0.306159	0.319528	0.0333183	-0.198494	0.102099	0.268341	0.0668353	0.00434121	0.15082	-0.0274034	-0.0217366	-0.113355	0.242683	0.408339	0.412772	0.041883
GSM437150	0.14672	0.175799	0.521306	-0.144687	0.212622	0.374721	0.412962	0.241155	0.261808	0.250486	0.363151	0.182853	0.327005	0.325606	0.334729	0.135368	-0.0125548	0.135499	-0.0792341	-0.115306	0.193576	0.148922	0.159426	-0.0540607	-0.11215	0.0497394	-0.146441	0.114284	0.555789	0.214682	0.239624	0.292085	0.169578	0.271913	0.298288	0.0166132	-0.230703	0.0485977	0.168825	0.207248	0.0602583	0.162495	-0.0182138	-0.062298	-0.123142	0.248628	0.268586	0.204081	0.0160321
GSM437151	0.154469	0.225677	0.547821	-0.180015	0.234792	0.362989	0.387547	0.23712	0.280796	0.299682	0.385534	0.204949	0.35137	0.36252	0.355347	0.169151	0.00576703	0.00337125	-0.0677734	-0.0689143	0.150267	0.0986728	0.134847	-0.00988727	-0.0909767	0.136392	-0.134415	0.225458	0.574163	0.229953	0.249997	0.386481	0.114667	0.248234	0.290621	0.000844812	-0.183203	0.0301442	0.161027	0.0229384	0.0601142	0.118468	-0.0498929	-0.0226614	-0.12455	0.192012	0.335089	0.32259	0.0236438
GSM437152	0.406129	0.202453	0.586756	-0.0260678	0.264271	0.452061	0.412533	0.28325	0.333782	0.300391	0.381605	0.201165	0.353005	0.364603	0.334908	0.281832	0.0908135	0.362839	-0.0692112	-0.0840447	0.273693	0.179633	0.209351	-0.00144984	-0.0580128	0.19245	-0.00956909	0.349914	0.604481	0.321814	0.417545	0.524109	0.193121	0.243987	0.293237	0.0820976	-0.2373	0.328412	0.245529	0.0712349	0.0992095	0.152143	-0.0302969	0.0202821	-0.0511218	0.264968	0.385277	0.344302	0.052899
GSM437153	0.14219	0.194269	0.537333	-0.136381	0.184779	0.345246	0.351085	0.100014	0.217817	0.289624	0.38943	0.203187	0.350594	0.384935	0.3661	0.107901	-0.0502302	0.0802804	-0.0757199	-0.0921558	0.0772628	-0.0252568	0.143979	-0.0746706	-0.0903644	-0.0132884	-0.138374	0.127048	0.562911	0.149939	0.229519	0.323995	0.0776386	0.196735	0.343459	-0.0124594	-0.182721	-0.00021487	0.117133	-0.0211933	0.12668	0.101114	-0.0522637	-0.0550591	-0.115842	0.176289	0.303156	0.310505	0.00189108
GSM437154	0.151126	0.182612	0.536888	-0.203277	0.197519	0.421946	0.362616	0.209405	0.256844	0.248003	0.334905	0.159009	0.337626	0.318324	0.331515	0.106645	0.0959709	0.0969448	-0.0797522	-0.115213	0.171188	0.0873014	0.157047	-0.0280204	-0.109624	0.152825	-0.153151	0.278913	0.565465	0.182504	0.232986	0.322391	0.115373	0.241463	0.2847	-0.00256888	-0.194395	0.0379045	0.132373	0.00054065	0.0746059	0.137031	-0.0464558	-0.0585321	-0.145736	0.197997	0.295509	0.264161	0.00115636
GSM437155	0.386472	0.199509	0.544306	-0.0360675	0.223822	0.446022	0.424413	0.31234	0.361413	0.301701	0.361518	0.190923	0.355259	0.363117	0.337849	0.294841	0.121682	0.323509	-0.0163455	-0.0753274	0.325464	0.201846	0.21534	0.0246154	-0.0551443	0.23226	-0.0186483	0.405204	0.566532	0.297084	0.405483	0.500013	0.199755	0.299528	0.303076	0.100744	-0.12975	0.297725	0.173734	0.104352	0.1067	0.165096	-0.0159584	0.0343985	-0.0418249	0.302594	0.39365	0.375305	0.0624761
GSM437156	0.417683	0.212359	0.59472	-0.0377081	0.215169	0.398642	0.39037	0.278072	0.267048	0.301468	0.383187	0.214442	0.366834	0.375885	0.343884	0.325811	-0.0083874	0.3643	-0.0383623	-0.0925561	0.209177	0.195277	0.228901	0.0268993	-0.0785847	0.225887	0.0149001	0.490083	0.608457	0.258317	0.412293	0.527407	0.196442	0.248841	0.312738	0.0660091	-0.265402	0.361197	0.118201	0.139754	0.105977	0.153407	-0.0085413	0.0192501	-0.0494123	0.266058	0.366199	0.341586	0.0517555
GSM437157	0.246311	0.228136	0.536158	-0.0925121	0.211767	0.450692	0.449102	0.295809	0.308696	0.302804	0.387673	0.227975	0.365269	0.380963	0.34479	0.221694	0.190671	0.146089	-0.102656	-0.0988836	0.31626	0.18784	0.164787	0.0264323	-0.104812	0.200717	-0.043462	0.377844	0.560208	0.291945	0.294155	0.40283	0.172536	0.312772	0.310141	0.0535156	-0.211561	0.130136	0.117773	0.0631188	0.0325124	0.16056	-0.00542537	-0.00378391	-0.0730284	0.251238	0.42652	0.40327	0.0147756
GSM437158	-0.027212	0.24183	0.524151	-0.182049	0.223505	0.352144	0.361353	0.247355	0.255023	0.326892	0.413083	0.2244	0.373733	0.38479	0.376455	0.105289	0.010207	-0.121771	-0.0629233	-0.100252	0.125027	0.044876	0.133652	-0.0258702	-0.156578	-0.028985	-0.147995	0.235479	0.554494	0.203174	0.127992	0.252311	0.104163	0.241317	0.316016	-0.0407303	-0.292397	-0.0506859	0.00338442	-0.0193584	-0.0478161	0.137108	-0.0309621	-0.0835873	-0.144057	0.12035	0.316767	0.307978	-0.000105617
GSM437159	0.255805	0.21653	0.566151	-0.150546	0.215132	0.40414	0.452451	0.302632	0.335822	0.307731	0.363614	0.194307	0.360944	0.37261	0.348483	0.218882	0.0943177	0.137043	-0.103912	-0.103438	0.266697	0.152176	0.173631	-0.010939	-0.111458	0.164822	-0.131146	0.347124	0.588014	0.236648	0.324434	0.439465	0.1682	0.292097	0.309247	0.0338152	-0.209945	0.138999	0.278787	0.103745	0.0426168	0.143769	-0.0333829	-0.0310832	-0.117458	0.265974	0.364517	0.367383	0.0223197
GSM437160	0.320973	0.260862	0.531566	-0.12063	0.256704	0.304538	0.339685	0.136561	0.194892	0.347557	0.419969	0.274047	0.398463	0.443494	0.404439	0.287524	-0.12148	0.249454	-0.105343	-0.0857423	0.210451	0.0686068	0.162172	-0.022835	-0.150195	0.160375	-0.0964843	0.214483	0.552135	0.271347	0.321878	0.48565	0.161662	0.217492	0.282674	0.00709386	-0.218055	0.191	-0.126242	0.0589117	0.0291425	0.139469	-0.0319457	-0.0372566	-0.103743	0.255451	0.348809	0.356367	0.0602176
GSM437161	0.318657	0.213108	0.587572	0.0314426	0.212147	0.407762	0.448942	0.297323	0.333711	0.297852	0.352237	0.176888	0.353844	0.341487	0.336313	0.296716	0.12177	0.224692	0.00819543	-0.0284702	0.288602	0.233734	0.185858	0.0805727	-0.0233845	0.239725	0.0343592	0.50294	0.60547	0.303333	0.398696	0.505707	0.23411	0.320786	0.310169	0.114019	-0.0969672	0.218821	0.213922	0.155265	0.103585	0.14315	0.0334305	0.0520934	-0.0203916	0.326658	0.391635	0.366829	0.0856764
GSM437162	0.241961	0.21251	0.546609	-0.159386	0.210926	0.399036	0.393336	0.253772	0.290165	0.296317	0.375423	0.19943	0.356284	0.363889	0.34153	0.191582	0.12978	0.136339	-0.064138	-0.084849	0.193169	0.132396	0.1817	-0.0422342	-0.129309	0.190467	-0.105449	0.485432	0.572093	0.17306	0.321169	0.446896	0.151515	0.282958	0.277541	0.0300062	-0.181979	0.114335	0.263764	0.0328138	0.0319238	0.13101	-0.0414629	-0.0344337	-0.107637	0.234967	0.375013	0.386065	0.00507685
GSM437163	0.246605	0.18562	0.536835	-0.126275	0.156655	0.452177	0.402079	0.284354	0.315187	0.253503	0.361058	0.176487	0.341922	0.343838	0.323414	0.172724	0.141736	0.19288	-0.102184	-0.0838092	0.283962	0.170749	0.194537	0.0338145	-0.0662547	0.128665	-0.0794182	0.284084	0.567077	0.277702	0.327047	0.370251	0.165951	0.241995	0.287901	0.0670816	-0.191338	0.161882	0.351422	0.081755	0.0812578	0.137873	-0.0278405	0.00720404	-0.08778	0.250074	0.311983	0.267516	0.0208372
GSM437164	0.222135	0.20886	0.51096	-0.192531	0.234856	0.40294	0.364978	0.237783	0.253174	0.298618	0.401295	0.180025	0.367232	0.365178	0.352287	0.146949	0.0458658	0.073115	-0.137084	-0.0992191	0.153209	0.0399348	0.113687	-0.00240823	-0.174252	0.00161083	-0.188525	0.160036	0.541427	0.196131	0.24926	0.457734	0.086624	0.256493	0.30085	-0.0455902	-0.251925	0.0357749	0.18985	0.0110342	-0.00182568	0.143819	-0.050762	-0.0828549	-0.137403	0.167574	0.315153	0.332685	-0.00862053
GSM437166	0.27434	0.231657	0.560281	-0.152218	0.219749	0.395476	0.390905	0.277995	0.314096	0.307771	0.39977	0.206298	0.377562	0.38977	0.366588	0.245296	0.0905659	0.195603	-0.138021	-0.111136	0.259596	0.181272	0.121494	0.0198443	-0.115654	0.157498	-0.115447	0.256485	0.583229	0.228227	0.302956	0.415794	0.187878	0.280934	0.310857	0.0303634	-0.180859	0.144893	0.24189	0.182137	0.165756	0.155109	-0.0328431	-0.0271722	-0.123464	0.253749	0.353099	0.338757	0.0727524
GSM437167	0.345692	0.236533	0.583609	-0.101332	0.237704	0.353412	0.374667	0.230009	0.243415	0.327052	0.425897	0.224421	0.382576	0.405458	0.369074	0.306501	-0.00543187	0.257813	-0.105031	-0.085551	0.267039	0.208158	0.160734	0.0271981	-0.110229	0.23924	-0.0748796	0.403753	0.599926	0.328215	0.376406	0.514453	0.207459	0.253959	0.312376	0.0596132	-0.239188	0.244716	0.169485	0.135975	0.110334	0.165298	-0.00254782	0.00629059	-0.0741789	0.248652	0.370464	0.339788	0.0515007
GSM437168	0.286236	0.221399	0.561444	-0.156692	0.174917	0.329148	0.346383	0.109838	0.13813	0.312693	0.395576	0.191812	0.370305	0.391229	0.356436	0.174488	-0.0668483	0.215476	-0.114895	-0.0796922	0.199335	0.0438742	0.200506	-0.0621695	-0.145391	0.106022	-0.172646	0.187108	0.58368	0.180404	0.270769	0.412424	0.125507	0.185696	0.294841	-0.0217792	-0.250495	0.133191	-0.116521	0.0266344	0.011647	0.120535	-0.0231321	-0.0658426	-0.115538	0.147436	0.287375	0.266914	-0.0464475
GSM437169	0.0838338	0.211507	0.510191	-0.174642	0.194718	0.38666	0.343673	0.103585	0.154579	0.280868	0.370737	0.205005	0.350921	0.337029	0.321873	0.0811062	0.0249589	-0.00299242	-0.0973869	-0.106028	0.222441	0.0398621	0.139954	-0.0575386	-0.175016	0.15097	-0.155307	0.170256	0.534709	0.153178	0.157453	0.247213	0.110926	0.20661	0.268423	-0.042174	-0.264652	-0.0204966	-0.0322113	0.0166157	-0.00201869	0.0986833	-0.0428145	-0.0770394	-0.125167	0.112565	0.28269	0.271621	-0.0330936
GSM437170	0.0706647	0.200304	0.517281	-0.213235	0.187036	0.420737	0.391213	0.288506	0.290414	0.309614	0.364721	0.19934	0.340442	0.357676	0.340564	0.122624	0.135008	0.0387913	-0.109975	-0.0904656	0.217982	0.123641	0.166663	-0.00416659	-0.155955	0.134661	-0.153382	0.237895	0.548137	0.222004	0.188603	0.256181	0.124248	0.240916	0.300224	-0.0216752	-0.275418	0.0356761	0.190825	0.0123594	0.0031491	0.135155	-0.043557	-0.0691547	-0.144738	0.157593	0.36611	0.385407	-0.0318817
GSM437171	0.358386	0.247356	0.592412	-0.0300666	0.254855	0.428849	0.422674	0.297494	0.364076	0.331963	0.41014	0.22819	0.38056	0.40919	0.379603	0.339256	0.109627	0.286333	-0.0711416	-0.0786492	0.279038	0.202824	0.18854	0.044319	-0.0630209	0.101887	-0.0102792	0.447178	0.607478	0.290519	0.399443	0.49534	0.214424	0.316364	0.321107	0.0901506	-0.249214	0.325689	0.259783	0.0767461	0.070214	0.163787	0.0175471	0.0333322	-0.0432732	0.284632	0.378004	0.358429	0.0833404
GSM437172	0.115608	0.234528	0.519181	-0.201423	0.25087	0.394074	0.378016	0.235477	0.28153	0.319931	0.388431	0.230056	0.37184	0.375787	0.348274	0.131779	0.0505086	0.0311301	-0.105192	-0.108361	0.155001	0.122499	0.154196	-0.0586496	-0.162582	0.0941832	-0.172649	0.301925	0.546099	0.220066	0.191763	0.297294	0.114926	0.274883	0.297554	-0.0342177	-0.272654	-0.00695367	0.11279	0.0372817	-0.00856616	0.12545	-0.0526469	-0.0884716	-0.152764	0.160868	0.358993	0.385873	-0.0231312
GSM437173	0.0147613	0.222376	0.533892	-0.188942	0.247863	0.475932	0.448108	0.331907	0.332957	0.319229	0.362266	0.199815	0.358461	0.37069	0.346149	0.11744	0.144713	-0.140574	-0.111181	-0.0995481	0.150415	0.107062	0.100388	-0.0132935	-0.178244	-0.00370502	-0.153869	0.372451	0.566438	0.198425	0.13908	0.280493	0.120879	0.262919	0.322632	-0.0293471	-0.292025	-0.115905	0.149049	0.0170719	-0.04151	0.146852	-0.0632679	-0.0746425	-0.148254	0.134272	0.323992	0.295637	-0.00912132
GSM437174	0.200326	0.235572	0.570704	-0.188886	0.219164	0.443841	0.45212	0.301944	0.357337	0.315768	0.373704	0.20739	0.373123	0.375987	0.353141	0.196622	0.084857	0.120888	-0.058073	-0.124312	0.222791	0.0957811	0.160263	0.026163	-0.190355	0.118847	-0.138981	0.43493	0.593592	0.175707	0.222889	0.365467	0.106511	0.292343	0.341078	-0.0283716	-0.274374	0.0717829	0.142017	0.00923992	-0.0579477	0.160144	-0.0730897	-0.059824	-0.144747	0.145596	0.37292	0.385068	0.0263883
GSM437175	0.376058	0.221101	0.5962	-0.0578421	0.25945	0.461585	0.453743	0.386372	0.414017	0.307201	0.35998	0.192418	0.353256	0.353793	0.333958	0.296456	0.145877	0.29813	-0.0888718	-0.084534	0.260249	0.21127	0.189162	0.0177921	-0.0555478	0.147886	-0.0419347	0.422814	0.611324	0.303509	0.415579	0.513021	0.211032	0.279632	0.334346	0.0758924	-0.288335	0.310181	0.212699	0.157951	0.0895859	0.158403	-0.0370864	0.0177732	-0.0727362	0.30388	0.378922	0.354646	0.0661556
GSM437176	0.184993	0.228034	0.565017	-0.195652	0.23081	0.394888	0.376765	0.283626	0.258196	0.304942	0.394851	0.215247	0.358787	0.356124	0.339387	0.19813	0.0456495	0.0624326	0.0169942	-0.134779	0.136619	0.195947	0.128856	-0.0395054	-0.152426	0.0252628	-0.130186	0.335162	0.588762	0.146896	0.247564	0.394124	0.157005	0.327637	0.310074	0.0149458	-0.112666	0.111095	0.0667212	0.118473	-0.0490579	0.162751	-0.0367995	-0.0658013	-0.141557	0.274312	0.33143	0.3405	-0.0132384
GSM437177	0.178474	0.250387	0.506084	-0.205578	0.176936	0.388534	0.430859	0.24951	0.315947	0.321611	0.405989	0.23243	0.381835	0.402186	0.377521	0.141686	0.0611507	0.114592	-0.118814	-0.0875683	0.120514	0.078094	0.193689	-0.0111828	-0.173708	0.0139097	-0.18102	0.264619	0.534302	0.162322	0.228807	0.344141	0.0776519	0.279257	0.308841	-0.0490862	-0.277225	0.052482	0.172969	-0.00541372	-0.0421153	0.121434	-0.0967093	-0.0882073	-0.171068	0.174474	0.349008	0.371494	-0.0446252
GSM437178	0.366203	0.23253	0.580795	-0.0331585	0.243744	0.450788	0.393802	0.303279	0.273146	0.318168	0.405864	0.2357	0.371768	0.398914	0.360999	0.312871	0.105498	0.2912	-0.052768	-0.071394	0.275636	0.191015	0.1802	0.0368475	-0.0570091	0.228987	-0.0164965	0.328376	0.598971	0.295968	0.396226	0.518316	0.206366	0.283521	0.322204	0.0743039	-0.209426	0.235231	0.21944	0.0872966	0.0689115	0.170153	-0.0217335	0.0272674	-0.0438678	0.276582	0.382973	0.36251	0.0866495
GSM437179	0.175534	0.23387	0.539114	-0.200308	0.225451	0.374517	0.383116	0.220819	0.289823	0.314129	0.379932	0.237724	0.356316	0.382967	0.354305	0.148976	0.0266576	0.0531109	-0.11164	-0.113717	0.132045	0.0249432	0.185363	-0.0569685	-0.158178	0.0478756	-0.169486	0.297315	0.563123	0.0975487	0.218554	0.385424	0.0722696	0.217882	0.293952	-0.0415769	-0.263864	0.00660424	-0.0292008	-0.0334198	-0.0220562	0.11168	-0.0816795	-0.0830808	-0.145596	0.162691	0.314573	0.310504	-0.0130238
GSM437180	0.103129	0.205937	0.543069	-0.202167	0.198894	0.43045	0.466226	0.322465	0.356839	0.293003	0.374663	0.180093	0.355619	0.342584	0.335036	0.12498	0.108534	0.0163664	-0.0843083	-0.110145	0.270103	0.149178	0.113104	-0.0358318	-0.15424	0.126754	-0.140021	0.193228	0.572185	0.231889	0.201066	0.310749	0.175098	0.361805	0.337713	-0.00246282	-0.286657	0.0406935	0.184532	0.114788	-0.0289177	0.144058	-0.0309799	-0.068692	-0.146909	0.23165	0.340321	0.325649	-0.033006
GSM437181	0.212286	0.193072	0.544127	-0.0987712	0.223079	0.457347	0.494866	0.355697	0.417522	0.29978	0.372414	0.182973	0.353061	0.353377	0.328052	0.228507	0.161305	0.111213	-0.0207456	-0.0670154	0.279934	0.222162	0.136797	0.0214506	-0.0570833	0.198204	-0.074183	0.335118	0.572652	0.322804	0.332592	0.401313	0.208293	0.339663	0.338071	0.0721156	-0.139907	0.107563	0.33267	0.107986	0.097999	0.157076	0.00357594	0.00974497	-0.0869661	0.30458	0.413952	0.422533	0.0531415
GSM437182	0.300541	0.23464	0.560766	-0.171231	0.200919	0.431388	0.425651	0.268558	0.317232	0.308514	0.386956	0.207879	0.370942	0.389817	0.345832	0.211202	0.0816486	0.210705	-0.110835	-0.104546	0.186233	0.0834945	0.166262	0.0248539	-0.167893	0.0246105	-0.134533	0.316951	0.583797	0.205782	0.314868	0.47466	0.121193	0.235416	0.319745	-0.00947827	-0.299223	0.118024	0.0313868	0.0110381	-0.0123308	0.137312	-0.0587783	-0.0477841	-0.135897	0.185	0.352974	0.354638	-0.0123093
GSM437183	0.257335	0.246173	0.559217	-0.155867	0.241851	0.392299	0.436709	0.224481	0.343449	0.339331	0.407566	0.240088	0.380994	0.421293	0.363383	0.233676	0.0234857	0.158291	-0.093963	-0.0850656	0.175316	0.0798922	0.173297	0.000509312	-0.119495	0.0411578	-0.112803	0.18667	0.582405	0.250147	0.309764	0.438875	0.12526	0.26111	0.316814	0.00351148	-0.250805	0.112703	0.0613619	0.0248189	0.0381738	0.14006	-0.0402357	-0.0317041	-0.121012	0.206961	0.381453	0.421074	0.0331875
GSM437184	0.316978	0.244714	0.596106	-0.101196	0.26915	0.376698	0.352252	0.237681	0.260719	0.326367	0.393464	0.229129	0.387358	0.402405	0.368159	0.312709	-0.0188918	0.227471	-0.0490852	-0.104168	0.197389	0.170015	0.166454	0.0711959	-0.154425	0.147877	-0.0669722	0.432118	0.599173	0.188581	0.355157	0.506739	0.155036	0.27093	0.320077	0.0337736	-0.221472	0.193296	0.158639	0.0722474	0.0242334	0.158294	-0.0356134	-0.00992842	-0.0899907	0.256379	0.375616	0.379301	0.0562456
GSM437185	0.177378	0.195278	0.512072	-0.217669	0.162988	0.365496	0.370068	0.185409	0.252188	0.290802	0.388769	0.206533	0.363319	0.381001	0.363634	0.0868053	0.00194354	0.180995	-0.0919743	-0.092091	0.147932	0.0251244	0.224408	0.0030903	-0.138982	0.121701	-0.154884	0.242967	0.541203	0.17654	0.185268	0.255318	0.0682572	0.208516	0.276427	-0.0302528	-0.246247	0.0661321	0.158549	-0.0563032	-0.0234734	0.0928627	-0.0698542	-0.0708521	-0.153015	0.117617	0.277406	0.278978	-0.0237345
GSM437186	0.140416	0.265885	0.54726	-0.237483	0.250808	0.391306	0.354655	0.222397	0.265784	0.337512	0.418906	0.258919	0.388611	0.422439	0.383305	0.134216	0.0359958	-0.00276328	-0.112045	-0.133277	0.103635	0.0188448	0.133632	-0.0864275	-0.192666	0.0625115	-0.187636	0.185164	0.57154	0.0992147	0.167796	0.355557	0.0845658	0.238658	0.306362	-0.0577784	-0.273824	-0.02983	0.0366189	-0.0513075	-0.0609076	0.14319	-0.0852086	-0.113162	-0.179573	0.144673	0.310095	0.351752	-0.0255547
GSM437187	0.231982	0.216359	0.550537	-0.170305	0.165973	0.427437	0.432198	0.281848	0.308668	0.301415	0.384226	0.194077	0.354027	0.369467	0.350355	0.216456	0.0694278	0.136459	-0.109525	-0.0832237	0.219725	0.169227	0.143874	-0.0180119	-0.103237	0.126526	-0.11617	0.263254	0.572632	0.232169	0.27884	0.384918	0.164414	0.289016	0.329508	0.0370215	-0.188448	0.138323	0.344022	0.185945	0.046151	0.142034	-0.0338685	-0.0300291	-0.12368	0.262669	0.355415	0.37705	0.00167287
GSM437188	0.259114	0.226887	0.583945	-0.169141	0.227127	0.416169	0.440343	0.259213	0.345611	0.308293	0.379454	0.212923	0.360658	0.375681	0.349063	0.203823	0.0724906	0.131997	-0.106384	-0.0910209	0.218181	0.0577716	0.181114	-0.0257306	-0.142052	0.116962	-0.144731	0.294177	0.602453	0.264131	0.309681	0.482528	0.115221	0.231988	0.297911	0.00577571	-0.253269	0.0697467	0.104167	0.0274054	0.0035452	0.13564	-0.0673012	-0.0513028	-0.135	0.205655	0.350163	0.321954	0.0115597
GSM437189	0.0542171	0.214446	0.554412	-0.18773	0.227284	0.409081	0.445817	0.210791	0.323338	0.288851	0.361739	0.194133	0.357234	0.341997	0.344191	0.115199	0.100188	-0.0549942	-0.102919	-0.109433	0.268104	0.15161	0.136965	-0.00367325	-0.181694	0.0242396	-0.14044	0.452305	0.579574	0.238176	0.170586	0.297533	0.141482	0.22303	0.298126	0.00186775	-0.272526	-0.0801151	-0.0182024	0.0899039	-0.0353833	0.119551	-0.0515462	-0.0601304	-0.134963	0.178663	0.324622	0.269115	-0.0182464
GSM437190	0.196753	0.231084	0.534075	-0.177102	0.192632	0.46454	0.464029	0.354618	0.381394	0.329176	0.401882	0.217971	0.37802	0.404302	0.355734	0.212902	0.138227	0.117672	-0.127316	-0.114143	0.272853	0.154334	0.165394	0.00584388	-0.157477	0.128968	-0.14376	0.222356	0.561103	0.195086	0.217902	0.34688	0.166379	0.320021	0.330048	0.00104881	-0.284865	0.0538287	0.161859	0.144152	-0.0537424	0.157701	-0.0271302	-0.0621671	-0.148234	0.215418	0.376089	0.39087	-0.0128926
GSM437191	0.212962	0.209354	0.520401	-0.182757	0.250408	0.410243	0.420067	0.285352	0.324784	0.291579	0.364178	0.183426	0.347873	0.343098	0.331325	0.15354	0.0971545	0.119928	-0.0663123	-0.0871985	0.177884	0.114229	0.149821	0.0271808	-0.12082	0.16134	-0.132072	0.289182	0.554822	0.218375	0.286043	0.372557	0.117832	0.268689	0.308779	0.0118903	-0.230546	0.0918608	0.18931	0.0207383	0.0144331	0.126166	-0.0554676	-0.047784	-0.129846	0.201177	0.361164	0.384946	0.0156454
GSM437192	0.145836	0.225642	0.523418	-0.212066	0.23821	0.416282	0.441819	0.336744	0.394576	0.317302	0.379924	0.201168	0.368152	0.373391	0.352063	0.116948	0.121867	0.0368438	-0.102139	-0.0950171	0.199369	0.0646687	0.180892	-0.0176635	-0.153851	0.145584	-0.17756	0.241264	0.549079	0.153535	0.186117	0.346643	0.107165	0.227776	0.308531	-0.0348136	-0.293517	0.0250732	0.16135	0.0214874	-0.0348232	0.126492	-0.085003	-0.0747661	-0.161099	0.150039	0.345395	0.363004	0.0121166
GSM437193	0.345096	0.271407	0.591622	-0.10044	0.222387	0.341288	0.387832	0.20553	0.263689	0.335201	0.422582	0.254088	0.39333	0.420502	0.374831	0.30321	0.00497244	0.273594	-0.100935	-0.102185	0.214352	0.152449	0.127868	0.0417759	-0.116076	0.211348	-0.0686325	0.356918	0.606323	0.254075	0.361293	0.509806	0.1867	0.270859	0.31078	0.0300098	-0.311354	0.25221	-0.108517	0.0637222	0.04938	0.1539	-0.0146705	-0.0170981	-0.101631	0.255237	0.362224	0.360964	0.0292132
GSM437194	0.00984665	0.229163	0.53984	-0.213775	0.256614	0.364676	0.374213	0.175024	0.258705	0.312156	0.39252	0.210391	0.373666	0.381833	0.35435	0.0828259	0.0276637	-0.0696487	-0.097719	-0.105498	0.139751	0.0262156	0.104747	0.0440929	-0.17007	0.151821	-0.179729	0.284866	0.563704	0.0657792	0.139811	0.243561	0.0658881	0.233653	0.3132	-0.0421693	-0.227546	-0.0529804	0.176764	-0.0355647	-0.055157	0.109105	-0.0860963	-0.0815209	-0.167143	0.139793	0.31689	0.338381	0.00995299
GSM437195	0.212941	0.225101	0.54113	-0.193263	0.243128	0.401215	0.444818	0.276383	0.341194	0.283435	0.378869	0.179718	0.365973	0.344154	0.345929	0.164146	0.0779544	0.0905258	-0.0707666	-0.102966	0.227395	0.125534	0.117525	0.0319128	-0.145621	0.162399	-0.151856	0.281119	0.571274	0.182865	0.287011	0.409651	0.129198	0.262371	0.312486	0.00282343	-0.234185	0.0702461	0.262081	0.0130756	0.0165235	0.146261	-0.0200668	-0.0393173	-0.143081	0.218791	0.337828	0.31656	0.0406498
GSM437196	0.332657	0.253362	0.538067	-0.124435	0.229788	0.404656	0.418744	0.236587	0.324327	0.332265	0.415463	0.246647	0.390238	0.415493	0.379854	0.271104	0.0407699	0.271747	-0.049492	-0.0821183	0.251813	0.125226	0.164224	-0.00129879	-0.133809	0.177931	-0.103934	0.168196	0.546196	0.223583	0.350894	0.463096	0.14287	0.276555	0.321498	0.033707	-0.217511	0.242496	0.132243	0.0299655	0.0613402	0.154034	-0.0613143	-0.0306016	-0.1144	0.243313	0.368114	0.345039	0.0306666
GSM437197	-0.0232078	0.212831	0.556617	-0.197789	0.224731	0.426917	0.453388	0.323939	0.369582	0.303499	0.361247	0.186761	0.35621	0.345444	0.357848	0.138852	0.0447772	-0.0923178	-0.103314	-0.0956123	0.169671	0.0535043	0.115101	0.0537003	-0.168193	0.00465274	-0.126035	0.243186	0.584239	0.156831	0.156338	0.212386	0.132653	0.280957	0.355181	-0.0237151	-0.253818	-0.0176011	-0.0747862	-0.000208076	-0.0349085	0.13132	-0.0450051	-0.0605319	-0.160675	0.231601	0.347126	0.345754	0.0214876
GSM437198	0.289035	0.245115	0.557433	-0.125521	0.237571	0.435203	0.453162	0.320497	0.377879	0.31889	0.386712	0.235254	0.377822	0.393305	0.358635	0.235921	0.151978	0.185943	-0.11907	-0.0965473	0.226027	0.152039	0.18725	-0.0352051	-0.104334	0.0728304	-0.09166	0.475131	0.577896	0.217199	0.329036	0.460404	0.17937	0.282122	0.319946	0.0336887	-0.303352	0.142266	0.325803	0.120402	0.0230165	0.150374	-0.0342621	-0.0451997	-0.122967	0.240415	0.382768	0.371856	0.0129777
GSM437199	0.301226	0.182839	0.537067	-0.0701068	0.201583	0.46525	0.411678	0.344266	0.348082	0.253894	0.329881	0.119541	0.326288	0.282599	0.301915	0.164816	0.216652	0.205854	-0.119441	-0.0752094	0.28375	0.190943	0.120299	0.0862775	-0.100118	0.223525	-0.0714372	0.263984	0.568246	0.260737	0.36124	0.463835	0.192352	0.330369	0.296329	0.0508521	-0.233455	0.223791	0.175806	0.0327421	0.0992909	0.150351	-0.00174865	0.00872397	-0.0754594	0.224409	0.348633	0.322538	0.0181734
GSM437200	0.0543739	0.231225	0.556971	-0.151304	0.268762	0.468993	0.460249	0.348784	0.38867	0.331083	0.388266	0.207296	0.371354	0.38248	0.361958	0.181737	0.122647	-0.110883	-0.0864588	-0.104583	0.268013	0.118562	0.0847385	0.0604908	-0.182323	0.152999	-0.119429	0.322731	0.574881	0.205622	0.13472	0.299594	0.130175	0.269045	0.350843	-0.0232124	-0.30739	-0.0790037	0.223493	0.0450013	-0.0697079	0.163517	-0.0659094	-0.0531194	-0.139572	0.168608	0.360385	0.341732	0.0262338
GSM437201	0.0870841	0.175234	0.524795	-0.148697	0.222387	0.467347	0.464163	0.452299	0.41138	0.228744	0.301193	0.121612	0.315841	0.236576	0.290672	0.109243	0.234916	0.0460022	-0.0283423	-0.103154	0.377911	0.225852	0.110792	0.0813252	-0.144154	0.0761306	-0.0776767	0.361213	0.557291	0.321821	0.189944	0.245379	0.190226	0.333057	0.341616	0.0505315	-0.195207	0.0710511	0.204617	0.119539	-0.0302519	0.151403	0.00127513	-0.0170226	-0.121171	0.267399	0.325877	0.23015	0.038552
GSM437202	0.219734	0.242041	0.579606	-0.119362	0.277705	0.400905	0.429822	0.325508	0.332823	0.333036	0.406129	0.214156	0.381754	0.390775	0.359513	0.2297	0.0846055	0.129455	-0.097612	-0.0952409	0.184829	0.118181	0.128203	0.0464419	-0.138889	0.124543	-0.0943295	0.534255	0.593479	0.242236	0.275451	0.422892	0.123006	0.257526	0.309175	0.0120558	-0.267338	0.13515	0.268662	-0.00335712	0.0141433	0.140449	-0.0473343	-0.0306235	-0.11091	0.202973	0.363845	0.335171	0.0398745
GSM437203	0.42257	0.244276	0.598965	0.0568141	0.257628	0.394289	0.3015	0.254077	0.318606	0.327687	0.381384	0.232786	0.374655	0.399049	0.382794	0.375134	-0.00224446	0.353933	-0.0927282	-0.0460142	0.300925	0.209497	0.216783	0.0521998	0.000447809	0.270095	0.0531625	0.398413	0.610046	0.323255	0.456396	0.53067	0.23498	0.25527	0.302022	0.130704	-0.199168	0.395534	0.0142401	0.140451	0.23033	0.164655	0.00243469	0.0829539	0.00571942	0.313117	0.428846	0.418289	0.122113
GSM437205	0.165979	0.19619	0.550095	-0.118837	0.196779	0.4296	0.438323	0.273066	0.357621	0.270128	0.357187	0.178885	0.345611	0.348351	0.359125	0.16457	0.0800083	0.0625142	-0.113429	-0.0842684	0.234031	0.149828	0.156163	0.0162301	-0.0605836	0.180458	-0.0989828	0.293192	0.573498	0.303849	0.253981	0.346212	0.14765	0.243025	0.291254	0.0440307	-0.194152	0.0712732	0.325209	0.0722871	0.0498936	0.124915	-0.0419254	-0.000352551	-0.0936454	0.235068	0.337849	0.338447	0.0396005
GSM437206	0.21162	0.244679	0.541528	-0.211066	0.167687	0.402183	0.403469	0.242747	0.325302	0.329306	0.409614	0.23214	0.378976	0.411287	0.365221	0.164859	0.0713444	0.120482	-0.126394	-0.112435	0.137394	0.0184257	0.172916	-0.0434375	-0.126595	0.0693168	-0.193494	0.156143	0.56253	0.185252	0.226808	0.385786	0.0864038	0.218978	0.29946	-0.0469373	-0.252936	0.0667133	-0.0148059	-0.0523356	-0.0333206	0.116145	-0.081567	-0.076221	-0.172479	0.132283	0.325442	0.356165	-0.0354298
GSM437207	0.118066	0.236517	0.545627	-0.155783	0.195116	0.412812	0.428511	0.303329	0.34312	0.335049	0.414655	0.226089	0.383676	0.404757	0.37117	0.204565	0.0556613	-0.0660592	-0.0951283	-0.0939569	0.251803	0.0883778	0.140257	-0.0187409	-0.155831	0.121617	-0.120377	0.381897	0.566992	0.217966	0.184519	0.41026	0.130906	0.234358	0.319876	-0.0200857	-0.283829	-0.042498	-0.0577323	0.0609013	-0.0499688	0.146056	-0.0477171	-0.0684246	-0.136178	0.189391	0.383761	0.390512	-0.00346202
GSM437208	0.0477401	0.208698	0.541287	-0.22138	0.230378	0.385414	0.381441	0.275236	0.29744	0.296591	0.380906	0.189818	0.365595	0.358277	0.356377	0.097542	0.0615166	-0.0124337	-0.074994	-0.116904	0.11387	0.0275707	0.141282	0.0384997	-0.17635	-0.0293876	-0.183171	0.424678	0.558479	0.180194	0.144849	0.269046	0.0847951	0.23956	0.299975	-0.0323609	-0.262522	-0.052665	0.000702292	-0.0349391	-0.0408001	0.12658	-0.0480319	-0.0751498	-0.172011	0.120602	0.322146	0.304762	0.00577529
GSM437209	0.536992	0.209899	0.607213	0.178669	0.259816	0.406272	0.403153	0.34136	0.359509	0.287765	0.369871	0.188882	0.369736	0.336889	0.330565	0.385278	0.0372871	0.454987	-0.0439564	-0.0630058	0.296354	0.252191	0.237507	0.156418	-0.00585342	0.223912	0.15616	0.536454	0.620245	0.341802	0.504063	0.603434	0.262709	0.266268	0.325286	0.153501	-0.226497	0.510996	0.216722	0.177694	0.226599	0.156312	0.0403467	0.12595	0.0564683	0.3136	0.398432	0.36806	0.147043
GSM437210	0.263062	0.223408	0.5226	-0.16544	0.212567	0.433531	0.411073	0.339868	0.34128	0.321188	0.391448	0.199995	0.367067	0.381548	0.369764	0.229916	0.0724304	0.163359	-0.0912707	-0.0968563	0.263905	0.16566	0.170739	0.0105074	-0.12782	0.161231	-0.104173	0.301535	0.543295	0.247948	0.243934	0.38545	0.177004	0.272825	0.319068	0.024956	-0.28255	0.165471	0.115675	0.103553	0.00307953	0.147185	-0.0392508	-0.0401227	-0.140603	0.262352	0.36695	0.3556	0.0100001
GSM437211	0.411089	0.2333	0.579588	-0.0336073	0.251365	0.414947	0.402003	0.284986	0.311877	0.318909	0.399737	0.199898	0.382924	0.390829	0.360474	0.349541	0.0862331	0.358838	-0.0626099	-0.0954793	0.259477	0.189295	0.189964	0.0528827	-0.0900545	0.243374	-0.0154415	0.449273	0.596214	0.331994	0.422234	0.536477	0.209144	0.288244	0.310901	0.0861746	-0.203041	0.364893	0.152044	0.0882033	0.0784476	0.148935	-0.0197631	0.0262181	-0.0512372	0.292465	0.396459	0.40266	0.0769246
GSM437212	0.424131	0.240932	0.600829	-0.0358642	0.260429	0.39094	0.350917	0.26244	0.230839	0.325477	0.403323	0.232099	0.395224	0.403733	0.370074	0.358064	-0.0315903	0.364627	-0.060931	-0.105177	0.212116	0.190461	0.210557	0.0657711	-0.0871189	0.151836	-0.00817974	0.501003	0.613761	0.340887	0.394274	0.541392	0.217325	0.24885	0.315892	0.070792	-0.247237	0.328699	0.020898	0.171213	0.0723914	0.157731	-0.0123048	0.0217741	-0.0568942	0.301902	0.39816	0.408057	0.100055
GSM437213	0.13812	0.24484	0.581068	-0.193182	0.189809	0.338362	0.378351	0.225532	0.262077	0.327801	0.426523	0.248187	0.381469	0.412882	0.363008	0.186233	0.0165157	-0.0095151	-0.0638521	-0.10226	0.17411	0.094508	0.137315	-0.0886249	-0.102794	0.147523	-0.129298	0.425517	0.598505	0.173244	0.218615	0.404176	0.103111	0.218347	0.295008	-0.00526399	-0.191949	-0.00181414	0.131194	0.00670097	0.00561731	0.137129	-0.0466911	-0.050208	-0.134441	0.169724	0.326635	0.311111	0.0077384
GSM437214	0.122322	0.203801	0.533139	-0.167427	0.213091	0.412569	0.44898	0.307276	0.382337	0.288696	0.368429	0.174483	0.354495	0.352475	0.342808	0.147021	0.128609	-0.0178868	-0.0888354	-0.0911493	0.229891	0.157499	0.100083	-0.00271413	-0.0999349	0.160577	-0.10859	0.280868	0.561214	0.31124	0.23632	0.357628	0.133632	0.270531	0.278195	0.0224331	-0.211662	0.0201217	0.296554	0.00254864	0.0580124	0.123072	-0.0386972	-0.0306704	-0.125433	0.210249	0.363241	0.372263	0.0189041
GSM437215	0.170904	0.193043	0.571192	-0.14073	0.184406	0.416379	0.422256	0.267368	0.332843	0.26973	0.349978	0.182991	0.32897	0.337249	0.333136	0.182107	0.0627499	0.0939852	-0.0833217	-0.099906	0.27248	0.184794	0.167071	0.00400849	-0.118015	0.13529	-0.101725	0.303786	0.590541	0.249274	0.301341	0.331393	0.16732	0.222543	0.305874	0.0514066	-0.162585	0.125146	0.321873	0.118451	0.0598595	0.122202	-0.0322445	-0.0103434	-0.0993056	0.247771	0.339072	0.33986	0.0195957
GSM437216	0.196402	0.25192	0.553703	-0.214807	0.232457	0.321714	0.359667	0.139856	0.22147	0.330122	0.429279	0.257733	0.377576	0.416073	0.367686	0.13755	0.0155658	0.160244	-0.0932562	-0.105494	0.0683937	0.0731754	0.154255	-0.0981895	-0.116689	0.0896593	-0.17354	0.243638	0.575516	0.127604	0.228632	0.329508	0.0744447	0.226153	0.291632	-0.032085	-0.125402	0.0984939	0.165334	-0.0847535	-0.00570462	0.117466	-0.0769903	-0.0631652	-0.144809	0.162011	0.346521	0.382366	-0.0268652
GSM437217	0.176623	0.2458	0.5524	-0.172032	0.26283	0.362745	0.446944	0.244184	0.356598	0.333808	0.395217	0.247463	0.370576	0.401814	0.346201	0.207914	0.0127122	0.170705	0.00699804	-0.0882234	0.0760821	0.120995	0.157641	-0.0286359	-0.0760478	-0.00824316	-0.140207	0.120042	0.576701	0.136198	0.275902	0.295236	0.132832	0.265145	0.348955	0.0178599	-0.0182241	0.118058	0.130956	-0.0247388	0.0791995	0.132443	-0.041663	-0.029048	-0.108235	0.212004	0.34758	0.401069	0.0276224
GSM437218	0.0348711	0.233818	0.50614	-0.221864	0.215781	0.373318	0.348195	0.200963	0.24102	0.333578	0.402243	0.203124	0.386128	0.386293	0.351595	0.109045	0.0598477	-0.0836981	-0.0731774	-0.104227	0.150225	0.102223	0.102031	-0.0344465	-0.177949	0.0655301	-0.177815	0.414966	0.534463	0.170888	0.168796	0.320053	0.0936956	0.259221	0.279014	-0.0372665	-0.235404	-0.0456802	0.150408	-0.0436325	-0.0357197	0.115888	-0.0820625	-0.0891387	-0.162253	0.106793	0.325969	0.323607	-0.0597144
GSM437219	0.226632	0.230968	0.553598	-0.185405	0.258751	0.299713	0.347718	0.127163	0.19041	0.322534	0.392159	0.232316	0.376345	0.409278	0.351526	0.165365	-0.00937094	0.206479	-0.095121	-0.100265	0.188573	0.131794	0.11431	0.00753747	-0.121718	0.228374	-0.116489	0.219608	0.577507	0.197346	0.252011	0.32572	0.15558	0.201265	0.286505	0.0105538	-0.178611	0.136706	0.11092	0.0511645	0.0672346	0.114981	-0.036128	-0.0397509	-0.121898	0.18282	0.312075	0.318479	0.00530414
GSM437220	0.31945	0.228392	0.581751	-0.0515605	0.20921	0.369301	0.373638	0.198257	0.287741	0.316798	0.396257	0.222141	0.381507	0.398864	0.378712	0.274021	-0.00704647	0.213314	-0.0691835	-0.0653761	0.284163	0.153367	0.162904	0.0692944	-0.0862752	0.219816	-0.0148656	0.421304	0.60122	0.249503	0.392107	0.513118	0.168638	0.230998	0.281091	0.0631122	-0.259571	0.222996	0.141129	0.0380631	0.103453	0.154434	-0.00187175	0.0279135	-0.052543	0.240031	0.38307	0.372498	0.0643775
GSM437221	0.302698	0.228247	0.528544	-0.141376	0.23135	0.389792	0.380503	0.277919	0.281555	0.309656	0.38553	0.203131	0.369028	0.383253	0.362984	0.208717	0.0574489	0.234514	-0.0929779	-0.0745019	0.178953	0.15633	0.213761	-0.0225514	-0.119251	0.147167	-0.121836	0.338747	0.558379	0.221485	0.345128	0.447259	0.150221	0.258545	0.294015	0.0219708	-0.237762	0.192279	0.164403	0.104645	0.0739474	0.128167	-0.046676	-0.0507515	-0.118507	0.248616	0.351645	0.361358	-0.00124064
GSM437222	0.179004	0.19927	0.551954	-0.110588	0.182903	0.386779	0.439914	0.222548	0.249075	0.256644	0.324716	0.160994	0.336688	0.308516	0.303535	0.142003	0.203458	0.0570679	-0.111409	-0.1365	0.307347	0.202785	0.114683	0.0300729	-0.11617	0.177396	-0.0638502	0.502124	0.583481	0.233612	0.254729	0.399318	0.178322	0.3229	0.320554	0.0466829	-0.258083	0.041213	-0.0648176	0.0389289	0.0718968	0.13895	0.0120419	0.0154643	-0.0488654	0.158907	0.377228	0.331223	0.00104855
GSM437223	0.230868	0.213713	0.579982	-0.0557863	0.238087	0.413106	0.45536	0.297791	0.340088	0.317673	0.375821	0.177193	0.360575	0.369281	0.344	0.275231	0.126203	0.100036	-0.0281547	-0.0850359	0.318972	0.185425	0.157109	0.0681877	-0.108244	0.0956246	-0.0211218	0.460729	0.594557	0.286406	0.297276	0.44234	0.203148	0.30537	0.333625	0.0640159	-0.188955	0.0898056	0.273654	0.094408	0.0153134	0.166833	-0.0192437	0.0040289	-0.0707674	0.260419	0.401407	0.396778	0.0651213
GSM437224	0.178747	0.218685	0.581561	-0.135938	0.247788	0.422585	0.413763	0.294905	0.320762	0.326038	0.379809	0.205687	0.371085	0.378867	0.336907	0.2104	0.0919488	0.0147828	-0.0692491	-0.0696572	0.166073	0.115758	0.173651	0.0269486	-0.111596	0.144311	-0.0902287	0.502942	0.598908	0.227066	0.280042	0.454984	0.129219	0.294338	0.312265	0.0192665	-0.25731	0.00993779	0.246169	0.00422781	0.0174717	0.143273	-0.0559823	-0.0379429	-0.12248	0.243774	0.337227	0.314524	0.0109132
GSM437225	0.382017	0.227705	0.5914	0.00132031	0.222447	0.428043	0.397109	0.242998	0.279045	0.332974	0.415643	0.209635	0.375866	0.416334	0.36952	0.338708	0.0995297	0.30651	-0.0838868	-0.0791629	0.283522	0.200692	0.20133	0.0213495	-0.0438925	0.275982	-0.00799225	0.424588	0.606181	0.321992	0.423594	0.528628	0.205535	0.297033	0.318103	0.0985906	-0.216678	0.312404	0.325465	0.083025	0.11031	0.160295	0.00893176	0.0344335	-0.0424271	0.305385	0.37157	0.333552	0.0518254
GSM437226	0.356105	0.183701	0.537595	-0.0271543	0.245062	0.448629	0.46264	0.272322	0.332676	0.248601	0.318732	0.142308	0.334228	0.287369	0.298209	0.228742	0.261842	0.297002	0.227521	-0.103199	0.36362	0.274842	0.23636	0.0626612	-0.00349718	0.145316	0.067727	0.436338	0.569927	0.386364	0.433752	0.462815	0.244104	0.396039	0.296175	0.188151	0.184379	0.27813	0.175608	0.120304	0.311907	0.155206	0.0636854	0.105128	0.0394821	0.280087	0.402503	0.333573	0.0951483
GSM437227	0.273966	0.220295	0.54145	-0.186724	0.219399	0.397083	0.435201	0.187498	0.230903	0.274764	0.369225	0.175138	0.350729	0.331746	0.327618	0.178653	0.059989	0.205649	-0.081636	-0.124501	0.301215	0.146801	0.190206	-0.0102204	-0.153488	0.0927473	-0.139845	0.316213	0.572765	0.222597	0.297119	0.391737	0.161079	0.234741	0.284906	0.0195456	-0.247329	0.123111	0.0084299	0.0463803	-0.0160914	0.143271	-0.0109813	-0.0389888	-0.133945	0.173891	0.384803	0.408245	-0.00862891
GSM437228	0.147044	0.218402	0.530921	-0.18678	0.219193	0.31497	0.3809	0.119531	0.210534	0.301774	0.381626	0.197949	0.355494	0.366017	0.355463	0.104961	0.00357779	-0.000260124	-0.112209	-0.107461	0.262784	0.0673262	0.0871096	0.0281993	-0.17971	0.113456	-0.15672	0.177287	0.563303	0.243	0.180085	0.358409	0.0780157	0.198985	0.27377	-0.029759	-0.274176	-0.00181766	-0.0470542	0.0150816	-0.0284925	0.110026	-0.0729195	-0.0775598	-0.148247	0.0921927	0.260222	0.222878	-0.0122417
GSM437229	0.358947	0.221958	0.597148	-0.0406233	0.198929	0.393231	0.374332	0.240462	0.218272	0.299293	0.392994	0.202422	0.373916	0.394241	0.351247	0.300658	0.01099	0.291866	-0.137259	-0.0559788	0.287814	0.206715	0.168581	0.0633586	-0.0633088	0.150552	-0.0428318	0.386067	0.611101	0.313105	0.407677	0.493435	0.210284	0.285775	0.285709	0.074855	-0.22955	0.261651	0.0812097	0.246151	0.10003	0.143772	-0.0141924	0.0320705	-0.0657067	0.276069	0.365103	0.333711	0.061523
GSM437230	0.149402	0.225018	0.548233	-0.239213	0.232965	0.320179	0.328528	0.110442	0.179578	0.284725	0.376114	0.237097	0.36257	0.370835	0.360659	0.0759816	-0.0450635	0.119357	-0.109075	-0.13137	0.070355	-0.020694	0.139333	-0.0449098	-0.174849	0.0182805	-0.2015	0.167027	0.573043	0.0969476	0.169961	0.244011	0.0115281	0.171232	0.28469	-0.046076	-0.206067	0.0159088	0.110114	-0.0795423	-0.0352369	0.0970317	-0.0887318	-0.0922734	-0.173511	0.0951381	0.250999	0.275612	-0.028226
GSM437232	0.127692	0.202186	0.549393	-0.228417	0.217594	0.37239	0.334245	0.171503	0.258664	0.261557	0.330757	0.173928	0.333225	0.315398	0.341852	0.108954	0.0169826	-0.0150138	-0.132454	-0.117855	0.149261	0.0923345	0.121828	-0.0223971	-0.149343	0.199846	-0.175924	0.225533	0.573673	0.205737	0.218988	0.375889	0.0875699	0.190385	0.291529	-0.0149513	-0.188751	-0.0279621	-0.0322019	-0.0643824	0.0338775	0.123823	-0.0395071	-0.0447762	-0.116594	0.144285	0.282155	0.282875	-0.0130612
GSM437238	0.216644	0.218802	0.571937	-0.183021	0.155917	0.401193	0.367306	0.287535	0.280183	0.296028	0.397632	0.204013	0.373442	0.378352	0.363117	0.198362	0.0708503	0.0755022	-0.0723175	-0.103292	0.184018	0.0971355	0.14421	-0.00435281	-0.152185	0.177035	-0.156112	0.413238	0.594483	0.14908	0.275177	0.442718	0.116376	0.211506	0.303223	-0.00645887	-0.249897	0.0567038	0.171181	-0.0286913	0.00663281	0.14375	-0.0250018	-0.0571594	-0.135255	0.212566	0.332834	0.338636	-0.0143562
GSM437243	0.0821175	0.21919	0.55195	-0.183156	0.238741	0.419623	0.428086	0.190096	0.227369	0.306024	0.372973	0.192634	0.356751	0.358726	0.347351	0.139746	0.0743733	-0.0584428	-0.10224	-0.10563	0.268451	0.114101	0.130874	0.00867417	-0.180451	0.0829222	-0.141272	0.414833	0.572979	0.170729	0.169643	0.312053	0.135383	0.23239	0.351688	-0.013208	-0.261629	-0.074953	0.149822	0.0554687	-0.0410619	0.149523	-0.0488978	-0.073812	-0.136643	0.16948	0.326518	0.294345	-0.0111501
GSM437248	0.126836	0.264336	0.557403	-0.181731	0.264792	0.357919	0.370672	0.174953	0.260907	0.342448	0.417852	0.265866	0.393863	0.413785	0.388772	0.165854	-0.00142564	-0.0178159	-0.0933989	-0.0791371	0.0897037	0.0111618	0.152773	-0.0604636	-0.179718	0.166108	-0.184215	0.395151	0.580651	0.133883	0.184148	0.388945	0.0559029	0.212909	0.299583	-0.0574663	-0.249224	-0.0418605	-0.01574	-0.098854	-0.0491001	0.120867	-0.0926711	-0.102804	-0.158046	0.140367	0.325891	0.338568	-0.0113473
GSM437249	0.191245	0.245428	0.553169	-0.198222	0.19522	0.374336	0.379042	0.239672	0.250675	0.343522	0.404067	0.233532	0.385411	0.422809	0.378406	0.19971	0.0397093	0.111581	-0.0709894	-0.102644	0.127988	0.10161	0.173242	-0.0441131	-0.129193	0.057292	-0.17034	0.199659	0.576935	0.261811	0.262482	0.364122	0.104419	0.264247	0.326163	-0.0157082	-0.212844	0.0849552	0.258584	0.0555703	0.0360255	0.130133	-0.0689607	-0.0543665	-0.114265	0.215732	0.352919	0.375764	-0.0214425
GSM437255	0.21884	0.192436	0.521991	-0.161183	0.180946	0.324796	0.347724	0.106991	0.23022	0.248695	0.356819	0.166487	0.341899	0.309731	0.323946	0.139235	0.0526294	0.0904602	-0.00736807	-0.0749181	0.150758	0.151615	0.121204	-0.00869064	-0.0884247	0.192171	-0.110048	0.35941	0.554782	0.282786	0.313941	0.436628	0.154118	0.260479	0.266908	0.042934	-0.0923539	0.0991102	0.237805	0.0420775	0.077603	0.13996	-0.0140398	-0.0249121	-0.0916409	0.275848	0.345569	0.325068	-0.00527515
GSM437261	0.295598	0.203735	0.576449	-0.158036	0.178219	0.337255	0.380302	0.173306	0.207519	0.293782	0.384647	0.183045	0.356516	0.37373	0.353784	0.199537	-0.0197232	0.211682	-0.0940377	-0.0872484	0.214198	0.109851	0.158073	-0.0493377	-0.131439	0.141429	-0.147662	0.214294	0.597404	0.273981	0.339742	0.453388	0.130388	0.232228	0.29448	0.0135711	-0.213138	0.18724	0.0484842	0.0755341	0.0582018	0.123255	-0.0135434	-0.0468797	-0.105613	0.192698	0.311009	0.289901	-0.0197825
GSM437264	0.206648	0.249172	0.524719	-0.201746	0.244043	0.366213	0.376755	0.190823	0.176118	0.329852	0.41151	0.236486	0.389138	0.408966	0.379443	0.176022	0.00273492	0.133437	-0.121663	-0.0952614	0.154717	0.0434146	0.170833	-0.0182052	-0.156469	0.0562406	-0.192037	0.152437	0.546859	0.198588	0.20516	0.331892	0.0925793	0.200768	0.29401	-0.0435367	-0.254573	0.06662	-0.0512622	0.0271449	-0.0132523	0.120366	-0.0485887	-0.0661723	-0.134976	0.128764	0.317127	0.34253	-0.00915561
GSM437265	0.304071	0.234188	0.562225	-0.119355	0.221546	0.441646	0.416518	0.299752	0.291652	0.330416	0.419155	0.252169	0.379787	0.414947	0.351155	0.234889	0.126964	0.223677	-0.121483	-0.0923711	0.254343	0.116358	0.205533	0.00447354	-0.131019	0.0727095	-0.133681	0.393518	0.581012	0.267176	0.294249	0.439402	0.199726	0.28005	0.293975	0.0260781	-0.253371	0.154984	0.163949	0.0658026	0.0095104	0.148063	-0.0109924	-0.035929	-0.121442	0.223245	0.366064	0.338983	0.0272162
GSM437266	0.380455	0.223081	0.58544	-0.0806997	0.193528	0.397236	0.340496	0.214315	0.222991	0.282601	0.384563	0.196081	0.360371	0.375495	0.352457	0.25877	0.0573776	0.322862	-0.0515214	-0.104628	0.230974	0.176156	0.167908	0.0757103	-0.049707	0.191216	-0.0493878	0.384109	0.604752	0.282605	0.417166	0.497419	0.180128	0.255286	0.281517	0.0989308	-0.0249001	0.339668	0.281944	0.0387971	0.104649	0.139482	-0.0112139	0.0420157	-0.0673593	0.298967	0.368694	0.364273	0.0751771
GSM437270	0.187315	0.19407	0.582885	-0.107245	0.225051	0.456961	0.500017	0.347343	0.353471	0.276371	0.349651	0.186005	0.33823	0.336585	0.342225	0.206152	0.0837086	0.0674138	-0.134995	-0.0644169	0.22599	0.268672	0.132197	-0.000347	-0.0885561	0.170942	-0.0605791	0.279989	0.602084	0.283033	0.284998	0.366484	0.285466	0.347891	0.348721	0.0619145	-0.237401	0.0745972	0.31451	0.357562	0.0420265	0.175769	0.0315679	-0.00741316	-0.0857739	0.302068	0.409558	0.420066	0.069658
GSM437271	0.401863	0.243468	0.607519	-0.084398	0.233305	0.346953	0.358247	0.160039	0.207896	0.333718	0.382845	0.249486	0.371263	0.400304	0.376341	0.305104	-0.0674724	0.308308	-0.0945088	-0.056525	0.142431	0.129469	0.137093	0.0228534	-0.0417868	0.229187	-0.0964855	0.247246	0.618323	0.285336	0.377771	0.540405	0.188589	0.230936	0.32259	0.0348084	-0.189429	0.297698	0.141664	0.0628238	0.0538677	0.161416	-0.00954791	0.00803878	-0.0856644	0.284416	0.361983	0.375287	0.088314
GSM437272	0.323485	0.152225	0.578398	-0.0949975	0.205694	0.408257	0.449874	0.283566	0.248996	0.232952	0.305303	0.171309	0.305307	0.271842	0.272914	0.175507	0.0573207	0.231762	-0.0738516	-0.067119	0.176377	0.242902	0.167399	-0.00698849	-0.0544339	0.194536	-0.0532141	0.328733	0.596308	0.146011	0.384884	0.474254	0.280021	0.283245	0.348111	0.075515	-0.119441	0.245745	0.190559	0.323756	0.0957275	0.173244	0.0525015	0.0165306	-0.0747718	0.266896	0.348073	0.298822	0.0621347
GSM437273	0.24508	0.246764	0.589193	-0.18915	0.21118	0.348522	0.338168	0.210152	0.188592	0.312454	0.420572	0.260861	0.39315	0.420448	0.402399	0.18655	-0.0505804	0.165942	-0.14946	-0.0668107	0.0330354	0.0121427	0.128399	-0.0142949	-0.130924	0.0511475	-0.161312	0.192841	0.603921	0.129292	0.251925	0.388063	0.068791	0.179775	0.285766	-0.0262743	-0.250766	0.175065	0.0614146	-0.00446144	0.045313	0.162424	-0.0333036	-0.0366793	-0.138997	0.162472	0.282461	0.292518	0.051118
GSM437274	0.0561817	0.203651	0.568245	-0.191125	0.223646	0.414842	0.357619	0.171711	0.246015	0.297036	0.385997	0.224277	0.359938	0.382111	0.338869	0.069914	0.0633854	-0.0313945	-0.133072	-0.062204	0.0592994	0.0311326	0.0992357	-0.0598835	-0.108075	0.216809	-0.161642	0.167538	0.587604	0.136326	0.169792	0.288338	0.100566	0.230937	0.305489	-0.0409997	-0.216591	-0.0102321	0.179077	-0.0517355	0.00156446	0.147803	-0.0392623	-0.0686337	-0.146508	0.149986	0.327568	0.358313	0.0358982
GSM437275	0.102028	0.235087	0.572978	-0.178626	0.236996	0.311439	0.328282	0.0676014	0.209916	0.314352	0.392209	0.235254	0.378098	0.390619	0.387375	0.119549	-0.0862272	-0.0489037	-0.107148	-0.0511527	0.0355098	0.0144719	0.095856	-0.0307373	-0.131403	0.178903	-0.17334	0.127059	0.589754	0.072032	0.186549	0.335989	0.0944731	0.188746	0.288575	-0.0464266	-0.21885	-0.0214666	0.223796	-0.0166511	0.01378	0.138676	-0.0183786	-0.0574799	-0.144536	0.16414	0.25607	0.287784	0.0385225
GSM437276	0.19813	0.212177	0.572265	-0.128714	0.229459	0.413888	0.445785	0.328097	0.346763	0.2926	0.359673	0.223885	0.353421	0.368219	0.354854	0.13651	0.0784905	0.0808763	-0.132217	-0.0429227	0.147173	0.181753	0.158568	-0.0741621	-0.0992101	0.208559	-0.121862	0.217211	0.595685	0.206916	0.263593	0.373313	0.205375	0.276429	0.3271	0.00034116	-0.254948	0.113481	0.245022	0.155197	-0.0145206	0.144685	-0.0295788	-0.0517412	-0.110596	0.28713	0.416508	0.462854	0.032087
GSM437277	0.100014	0.248281	0.547806	-0.192533	0.235793	0.353778	0.352918	0.175036	0.228185	0.338635	0.417021	0.277255	0.388155	0.437391	0.37139	0.106051	-0.0421652	0.0190982	-0.152472	-0.0506295	0.0351349	0.0176577	0.162934	-0.0718374	-0.108012	0.175847	-0.176745	0.0923496	0.564483	0.0832242	0.185442	0.283827	0.101495	0.220558	0.28694	-0.0536611	-0.237312	0.00654712	0.0198012	-0.0708136	-0.00612715	0.11804	-0.0340183	-0.0744239	-0.150759	0.147943	0.340956	0.405281	0.0194616
GSM437278	0.298861	0.201211	0.579953	-0.0888967	0.242581	0.425867	0.447524	0.257545	0.299329	0.305463	0.378111	0.22652	0.350136	0.379504	0.351041	0.173813	-0.0116879	0.178974	-0.134242	-0.00340316	0.121486	0.114453	0.219666	-0.00498043	-0.0412886	0.183191	-0.103245	0.204723	0.59896	0.166723	0.294867	0.447269	0.209756	0.259931	0.335771	0.0305821	-0.237298	0.165415	0.309022	0.123921	0.0598269	0.173842	-0.0102745	-0.0107053	-0.0924015	0.256849	0.398658	0.424434	0.0782727
GSM437279	0.170165	0.21602	0.586294	-0.18626	0.230517	0.412779	0.42277	0.255445	0.28355	0.308685	0.401153	0.263551	0.363227	0.40077	0.345896	0.121548	0.0241522	0.0321283	-0.12283	-0.0554015	0.125957	0.0173555	0.13624	-0.0340162	-0.133261	0.152497	-0.169824	0.199453	0.600561	0.109593	0.212891	0.356143	0.117118	0.20568	0.314644	-0.0236282	-0.174065	0.0319456	0.195097	-0.00707412	0.0451048	0.154874	-0.0231382	-0.0558929	-0.145309	0.176294	0.310413	0.355015	0.0438822
GSM437280	0.23448	0.210999	0.57362	-0.159769	0.221548	0.417702	0.398544	0.275198	0.249566	0.299632	0.373357	0.228749	0.347337	0.363545	0.361947	0.181653	0.0325027	0.0875398	-0.163767	-0.0468459	0.113708	0.230776	0.206638	-0.0168032	-0.0961531	0.185921	-0.145859	0.177417	0.593866	0.164051	0.266699	0.436108	0.206305	0.256198	0.316823	-0.00213716	-0.247976	0.0445698	0.192666	0.260015	0.0364637	0.170831	-0.00816112	-0.0369247	-0.131037	0.238844	0.367028	0.403712	0.0359932
GSM437281	0.147871	0.208927	0.559652	-0.18847	0.198571	0.336226	0.353674	0.136205	0.197981	0.303343	0.384322	0.253538	0.348111	0.396306	0.370397	0.117483	-0.0475832	0.0951341	-0.1448	-0.0422793	-0.00245159	0.0720023	0.190121	-0.0398937	-0.100019	0.174956	-0.174358	0.304386	0.579156	0.0972831	0.218551	0.300768	0.122303	0.212979	0.303858	-0.0296522	-0.211462	0.0342078	0.107251	0.101861	0.0061071	0.133237	0.00193562	-0.0447259	-0.129305	0.191384	0.28972	0.337779	0.0320652
GSM437282	0.201219	0.2152	0.58006	-0.201815	0.204606	0.36148	0.354798	0.188074	0.191408	0.305098	0.393558	0.253064	0.354534	0.396534	0.347348	0.154938	-0.0129027	0.0279305	-0.116326	-0.0419527	0.0464639	0.0604658	0.173847	-0.0498813	-0.102178	0.178906	-0.166876	0.346211	0.59357	0.201467	0.244384	0.434643	0.131159	0.255031	0.304854	-0.0144756	-0.11217	-0.00593153	0.241659	0.0796745	0.00840418	0.163878	0.0093413	-0.0500461	-0.138052	0.240994	0.329785	0.375738	0.0343064
GSM437283	0.164757	0.129023	0.552092	-0.181946	0.128218	0.366855	0.368678	0.0620828	0.242965	0.195099	0.271962	0.16421	0.278223	0.243805	0.279712	0.0054482	0.0706324	0.121193	-0.0512275	-0.0139108	0.1139	0.116577	0.136205	-0.0288875	-0.0695853	0.245095	-0.126492	0.27755	0.579158	0.133268	0.245919	0.287617	0.09818	0.212775	0.259971	0.0165996	-0.0613981	0.127298	0.256888	0.0160589	0.0773125	0.146214	0.0102106	-0.0176737	-0.10148	0.113396	0.223867	0.207869	0.0217786
GSM437284	0.27414	0.227978	0.59392	-0.0766635	0.219288	0.44417	0.44449	0.313402	0.351295	0.312798	0.402054	0.230018	0.37895	0.391665	0.351871	0.245561	0.0957164	0.096767	-0.142207	-0.037308	0.189352	0.148897	0.110397	0.0696831	-0.0795171	0.210213	-0.0662509	0.308051	0.607166	0.195151	0.336118	0.526529	0.184408	0.284743	0.331999	0.0300312	-0.241222	0.107048	0.263004	0.0592676	0.095388	0.182971	-0.00588281	0.0243793	-0.0817	0.286771	0.400476	0.435001	0.0997127
GSM437285	0.0951907	0.173009	0.557268	-0.157334	0.178997	0.324993	0.336854	0.0873686	0.139053	0.25607	0.320749	0.211544	0.305394	0.307523	0.315439	0.058118	-0.0742689	-0.0348973	-0.0781512	-0.0456407	0.000848281	0.0431118	0.150869	-0.035545	-0.0695094	0.150358	-0.184977	0.130492	0.585365	0.135584	0.220998	0.313015	0.104656	0.178193	0.270389	-0.0164853	-0.164586	0.00685966	0.102508	0.0762031	0.0867261	0.108901	0.00678639	-0.0281609	-0.104466	0.148566	0.22641	0.213354	0.0507066
GSM437287	0.136538	0.240964	0.56342	-0.210524	0.239412	0.341672	0.329633	0.0529936	0.206314	0.310197	0.398715	0.235942	0.376955	0.397783	0.384651	0.12506	-0.0542528	0.00738733	-0.132532	-0.0590491	0.0180087	-0.016313	0.0857528	-0.0470438	-0.153778	0.0882732	-0.202001	0.206788	0.583203	0.0650849	0.201729	0.341487	0.0744946	0.187399	0.285802	-0.0609452	-0.2442	0.000209072	-0.120666	-0.105421	0.00608989	0.13299	-0.0316299	-0.0738645	-0.166929	0.140574	0.262407	0.277853	0.0208489
GSM437288	0.172211	0.251858	0.553242	-0.187237	0.205327	0.351255	0.382112	0.122877	0.286603	0.310118	0.411033	0.257549	0.402139	0.435895	0.421598	0.151488	-0.0682445	0.0556602	-0.105654	-0.0628896	0.0510648	0.0162879	0.14488	-0.0671002	-0.127769	0.155779	-0.14889	0.300955	0.580407	0.07501	0.23902	0.333758	0.0712214	0.198634	0.304729	-0.0223294	-0.170761	0.102771	0.0615358	-0.0599133	-0.0168679	0.121382	-0.0445237	-0.060792	-0.141359	0.16511	0.289249	0.314394	0.0309143
GSM437289	0.19384	0.252244	0.587396	-0.184372	0.187161	0.328837	0.360202	0.0653697	0.206844	0.311641	0.398273	0.257299	0.384953	0.406718	0.385233	0.16186	-0.0624124	0.0522013	-0.142787	-0.0621372	0.0404	-0.0242894	0.155743	-0.0520398	-0.120576	0.0816761	-0.178105	0.39306	0.602744	0.143366	0.260523	0.429358	0.0415713	0.170365	0.289245	-0.0469382	-0.245718	0.0756784	-0.0280226	-0.0585776	-0.0376671	0.116395	-0.0608169	-0.0682668	-0.144586	0.141716	0.304834	0.304787	0.00494338
GSM437290	0.0292166	0.272016	0.545224	-0.217473	0.23961	0.335205	0.39807	0.0918762	0.30969	0.340213	0.399694	0.269541	0.393968	0.424693	0.394424	0.099484	-0.047099	-0.0911927	-0.177943	-0.0869409	-0.00550919	-0.0467316	0.0767452	-0.0517157	-0.163681	0.0639355	-0.23189	0.244141	0.556389	-0.0284181	0.10988	0.226551	0.0485051	0.192514	0.290058	-0.103959	-0.278309	-0.0831745	-0.0051457	-0.130326	-0.0427382	0.119675	-0.053731	-0.108267	-0.190254	0.105474	0.274181	0.312866	-0.00102627
GSM437291	0.212207	0.219315	0.592376	-0.123443	0.190604	0.34198	0.349842	0.0306061	0.202824	0.281048	0.353399	0.249553	0.351711	0.368622	0.366439	0.159426	-0.0829025	0.105067	-0.10156	-0.0524465	0.0582105	0.0384968	0.151958	-0.0517605	-0.0173167	0.237081	-0.118298	0.294575	0.609854	0.291244	0.317516	0.403149	0.11146	0.155075	0.295444	0.015371	-0.168139	0.107482	-0.00571009	-0.0483099	0.0876968	0.107311	-0.0184756	0.00559174	-0.0944319	0.216827	0.265827	0.222997	0.0660467
GSM437292	0.183419	0.275113	0.556765	-0.217933	0.247049	0.324858	0.367561	0.0848888	0.228872	0.338081	0.418576	0.266252	0.405499	0.445214	0.39571	0.122867	-0.0503643	0.142273	-0.152161	-0.0929145	-0.00550742	-0.00768158	0.15898	-0.107554	-0.130831	0.0580599	-0.186558	0.120368	0.577679	0.0817365	0.173828	0.275944	0.0267479	0.198612	0.280981	-0.0793689	-0.265267	0.0815374	-0.0597913	-0.0940601	-0.0407617	0.103713	-0.0667569	-0.0897286	-0.160775	0.075225	0.312218	0.363612	0.00501749
GSM437294	0.4079	0.242961	0.590559	-0.0793935	0.187063	0.382835	0.391469	0.186042	0.254381	0.321116	0.388564	0.244901	0.377947	0.404194	0.381818	0.325085	-0.0432531	0.314244	-0.119695	-0.0342192	0.21416	0.0770783	0.209871	0.0391349	-0.0506005	0.172136	-0.061144	0.479429	0.603463	0.262298	0.402849	0.549666	0.17073	0.206429	0.279827	0.050846	-0.257902	0.312998	0.0198366	0.00459562	0.0782645	0.151629	-0.0129007	0.0342009	-0.0670257	0.240929	0.365325	0.328121	0.0942131
GSM437296	0.180111	0.214516	0.553526	-0.20375	0.181265	0.38007	0.372477	0.142561	0.212895	0.283982	0.394736	0.207705	0.347809	0.386048	0.374618	0.12984	-0.0202681	0.0261081	-0.108284	-0.0498792	0.030464	0.0046091	0.164641	-0.0466656	-0.104585	0.167243	-0.149327	0.154676	0.574036	0.172678	0.260272	0.420741	0.106526	0.186348	0.286465	-0.0203022	-0.153652	0.0259319	0.0481417	-0.0682058	0.0155125	0.105161	-0.03905	-0.0605436	-0.134162	0.203125	0.264841	0.248685	0.0286333
GSM437297	0.533205	0.242925	0.615286	0.11907	0.237162	0.378133	0.39557	0.194337	0.244588	0.327827	0.416536	0.245244	0.38742	0.429227	0.383585	0.37009	-0.0389711	0.462899	-0.127967	-0.0119951	0.215817	0.200449	0.214865	-0.0125853	0.000817067	0.214359	0.108517	0.3896	0.62637	0.384608	0.50045	0.599266	0.235277	0.263823	0.312748	0.123664	-0.212429	0.539077	0.0920748	0.0844637	0.232281	0.16854	0.0225928	0.0936935	0.0456492	0.288164	0.414463	0.4156	0.116574
GSM437298	0.138892	0.231524	0.57279	-0.207041	0.189172	0.294115	0.317249	-0.0302987	0.169657	0.313076	0.386975	0.239945	0.371498	0.40895	0.392381	0.110993	-0.122127	0.0995246	-0.157384	-0.0525431	0.000327296	-0.0577068	0.237015	-0.0321122	-0.101938	0.139083	-0.197384	0.392601	0.594758	0.0139999	0.207667	0.266949	0.0115838	0.146765	0.276027	-0.0651575	-0.235757	0.0421871	-0.0181927	-0.0652153	-0.0180809	0.0903207	-0.0551054	-0.0650403	-0.148351	0.0761695	0.274741	0.308725	0.000491539
GSM437299	0.300704	0.220509	0.584196	-0.115359	0.209035	0.379362	0.379333	0.169323	0.239258	0.309824	0.401945	0.225056	0.371793	0.397933	0.373741	0.25576	0.00890899	0.194401	-0.0663274	-0.0165852	0.175169	0.170323	0.146128	-0.0155705	-0.0541272	0.186021	-0.0937682	0.382776	0.603145	0.253941	0.34911	0.477957	0.192203	0.253136	0.289054	0.0637316	-0.120862	0.216454	0.286747	0.055391	0.081504	0.154786	0.012425	0.00324586	-0.0945398	0.29798	0.393938	0.402896	0.0668308
GSM437300	0.11263	0.241323	0.570247	-0.165661	0.237265	0.389705	0.393944	0.173288	0.250803	0.330365	0.418901	0.240438	0.374001	0.421778	0.391179	0.145251	-0.004787	-0.00963266	-0.142651	-0.0448671	0.134885	0.0433961	0.158616	0.0245027	-0.0847408	0.142017	-0.147439	0.235183	0.59055	0.186356	0.233614	0.340313	0.0954274	0.192403	0.285775	-0.00783041	-0.235613	0.0206494	0.229411	-0.00995605	0.0117864	0.130897	-0.0409803	-0.0306256	-0.132987	0.157714	0.348343	0.353515	0.0545059
GSM437301	0.199982	0.202958	0.556942	-0.187897	0.157803	0.459596	0.479245	0.229606	0.239612	0.302873	0.371045	0.233513	0.345272	0.37157	0.345005	0.194656	0.148143	0.0355783	-0.100136	-0.0685633	0.203413	0.139425	0.104509	0.000873142	-0.0936653	0.0997089	-0.1396	0.351337	0.582757	0.226041	0.264976	0.434329	0.174925	0.296052	0.335566	0.0250697	-0.153091	0.0310865	0.162264	0.0396285	0.0130689	0.166059	-0.0172341	-0.0229594	-0.139309	0.215127	0.420134	0.422109	0.0790577
GSM437303	0.0414727	0.225696	0.569513	-0.173103	0.229947	0.370057	0.362993	0.151317	0.227494	0.311273	0.411636	0.232185	0.380477	0.408503	0.381595	0.14646	-0.0500057	-0.0637367	-0.0934925	-0.055945	0.0551386	0.0337174	0.0819468	-0.019014	-0.094154	0.0794631	-0.159896	0.128998	0.586089	0.0894194	0.205995	0.276204	0.106491	0.232615	0.318021	-0.0272643	-0.177018	-0.0204207	0.102264	-0.0742148	0.0392199	0.151114	-0.0335183	-0.0349374	-0.127683	0.170437	0.30818	0.315527	0.0634324
GSM437304	0.216084	0.144256	0.542135	-0.184595	0.149888	0.433742	0.400616	0.135513	0.256116	0.199231	0.275261	0.155455	0.286103	0.246442	0.29101	0.0734482	0.195966	0.16432	-0.103312	-0.0205751	0.152517	0.179349	0.128673	-0.0700013	-0.0913345	0.225851	-0.126572	0.26216	0.574283	0.235434	0.26385	0.32494	0.172377	0.311144	0.263174	0.0332464	-0.111555	0.157301	0.375346	0.153241	0.0402288	0.152789	-0.00594922	-0.0386292	-0.112123	0.194967	0.31091	0.279665	-0.00339842
GSM437306	0.356206	0.153544	0.579944	-0.0793688	0.193002	0.470842	0.51408	0.392445	0.381129	0.225968	0.274883	0.148431	0.294477	0.261953	0.265919	0.210553	0.208102	0.302267	-0.0479104	-0.0324282	0.269484	0.275739	0.180551	0.0291368	-0.0301648	0.218261	-0.0289367	0.459598	0.600003	0.240522	0.371711	0.43578	0.289233	0.356334	0.320482	0.126471	0.00481728	0.320364	0.346327	0.29166	0.0900105	0.171043	0.0355652	0.0391238	-0.0627785	0.330789	0.416396	0.391712	0.060147
GSM437307	0.490912	0.242096	0.616784	0.161568	0.309064	0.409225	0.342248	0.211772	0.238962	0.337456	0.409918	0.241064	0.39258	0.430832	0.387752	0.370342	-0.0169216	0.403215	-0.106902	0.018455	0.214274	0.211616	0.231047	0.0884731	0.0111011	0.158678	0.113102	0.523984	0.628407	0.369744	0.495614	0.578462	0.249057	0.220722	0.308047	0.13549	-0.20619	0.39144	0.0311763	0.126423	0.162491	0.177928	0.0573899	0.108855	0.0465917	0.23675	0.418914	0.371215	0.177823
GSM437309	0.37635	0.230677	0.587468	-0.119376	0.215342	0.388742	0.357254	0.100403	0.206063	0.291774	0.397986	0.252275	0.373883	0.411595	0.404652	0.261606	-0.0359394	0.30853	-0.0507119	-0.0339311	0.0940637	0.0935723	0.205963	-0.01644	-0.0148132	0.184859	-0.0953407	0.299441	0.603992	0.297526	0.393637	0.487144	0.137645	0.201751	0.281162	0.0721502	-0.0295127	0.343104	0.267553	-0.0357445	0.0979008	0.14534	-0.0250553	0.0148127	-0.0893135	0.278484	0.346605	0.322656	0.0828934
GSM437310	0.0686801	0.231049	0.539254	-0.177838	0.230093	0.310448	0.321657	0.0195555	0.225711	0.295079	0.334768	0.237918	0.337243	0.357443	0.347001	0.0529886	-0.0900447	-0.0343414	-0.160442	-0.0655214	0.0374949	-0.0696815	0.131552	-0.0555582	-0.0965478	-0.0277513	-0.187026	0.0159442	0.556411	-0.0315455	0.140919	0.218346	-0.00881855	0.17741	0.300378	-0.0846738	-0.219209	-0.0170658	-0.112893	-0.0782792	-0.00869305	0.120119	-0.0526849	-0.070333	-0.141588	0.0683972	0.256041	0.322232	0.0118368
GSM437311	0.171014	0.215251	0.59115	-0.163952	0.257309	0.370561	0.342358	0.0521037	0.252977	0.283481	0.364864	0.257291	0.357505	0.368068	0.351568	0.136822	-0.0579946	-0.0353227	-0.122026	-0.0508476	0.00268228	-0.0224439	0.177527	-0.0458284	-0.058925	-0.0194496	-0.148085	0.367217	0.607785	0.0660281	0.20549	0.432707	0.0914153	0.202992	0.285394	-0.0272029	-0.195802	-0.0530074	-0.0279148	-0.0339457	-0.000433871	0.104385	-0.0145063	-0.0406282	-0.126517	0.125502	0.300178	0.294337	0.0353692
GSM437312	0.137523	0.250023	0.564994	-0.214927	0.245717	0.318651	0.324519	0.0157814	0.21433	0.317211	0.420031	0.245737	0.390709	0.420418	0.403216	0.128041	-0.0756648	-0.0124997	-0.122314	-0.0551621	0.0161585	-0.00892826	0.0826349	-3.18937e-05	-0.13555	0.182894	-0.176979	0.073032	0.584577	0.0374769	0.200054	0.338769	0.0532179	0.221327	0.275358	-0.0462351	-0.236373	-0.00194183	0.194575	-0.0705872	-0.0144583	0.130281	-0.0359229	-0.0621188	-0.153039	0.174159	0.289621	0.287354	0.0357396
GSM437313	0.406187	0.254044	0.565899	-0.0401222	0.222384	0.38465	0.379198	0.175508	0.22078	0.34214	0.408337	0.279077	0.395332	0.447013	0.410565	0.324428	-0.039741	0.309816	-0.109193	-0.0170894	0.186339	0.146495	0.198476	0.0165472	-0.0674972	0.199087	-0.0283233	0.371992	0.591801	0.317933	0.390833	0.52871	0.188102	0.219973	0.281835	0.0573387	-0.231261	0.325022	0.113235	0.101345	0.0831142	0.165504	0.0101745	0.027014	-0.0496886	0.255372	0.38224	0.357266	0.107788
GSM437314	0.346124	0.199176	0.579079	-0.0971678	0.204137	0.440682	0.407655	0.210038	0.235357	0.274857	0.357638	0.239386	0.35606	0.369437	0.37512	0.250086	-0.0375933	0.272941	-0.110955	-0.0468442	0.183223	0.160825	0.228699	0.0294324	-0.0358613	0.196063	-0.0805114	0.279486	0.598285	0.236014	0.336603	0.418465	0.201589	0.233309	0.311631	0.0519346	-0.227855	0.269065	0.144361	0.204686	0.0816801	0.171269	0.0365787	0.0247427	-0.0761848	0.246359	0.343275	0.296645	0.111116
GSM437315	0.338939	0.158151	0.575949	0.0135229	0.206406	0.545312	0.478701	0.47141	0.401129	0.224227	0.299771	0.150132	0.316855	0.270765	0.279708	0.21955	0.2362	0.266918	-0.0856926	-0.0626609	0.363743	0.271696	0.228323	0.079242	-0.0446175	0.227465	0.021247	0.507034	0.598113	0.276798	0.347305	0.436278	0.321882	0.357807	0.318414	0.109113	-0.187423	0.253745	0.399993	0.330609	0.0495899	0.193601	0.0854357	0.0563982	-0.0283649	0.313472	0.420399	0.364058	0.0910855
GSM437323	0.0772446	0.210671	0.563211	-0.216319	0.179393	0.397904	0.380051	0.166902	0.237488	0.278014	0.358436	0.203667	0.353974	0.34916	0.357362	0.0751579	0.0281491	0.00905238	-0.109338	-0.0696992	0.110637	0.0448925	0.167099	-0.0300308	-0.0836717	0.215733	-0.159229	0.380359	0.587688	0.161325	0.198755	0.254422	0.102443	0.222267	0.275667	-0.0101637	-0.130732	0.0218029	0.246743	-0.00722891	-0.00284327	0.118897	-0.0390067	-0.0459768	-0.134577	0.179455	0.373864	0.423749	0.0304728
GSM437324	0.147257	0.222091	0.556689	-0.200959	0.19561	0.360049	0.351603	0.1105	0.195608	0.279676	0.384953	0.236427	0.360028	0.380053	0.386841	0.095623	-0.0593314	0.0657655	-0.127957	-0.0472457	0.0674122	0.00987968	0.121095	-0.00937025	-0.0975549	0.186474	-0.161197	0.186575	0.583379	0.122426	0.207242	0.308384	0.108649	0.217831	0.285672	-0.0211262	-0.213412	0.073677	0.160828	-0.0524506	0.0373378	0.151253	-0.00253309	-0.0484463	-0.136085	0.148984	0.276304	0.266699	0.0416726
[truncated: 52 more columns]
