# Supplementary material for: Classification of colon adenocarcinoma based on immunological characterizations: Implications for prognosis and immunotherapy
Source: Front Immunol. 2022 Jul 27;13:934083. doi: 10.3389/fimmu.2022.934083 (PMC9363576; doi:10.3389/fimmu.2022.934083)
Supplement: Supplementary file 10 [file Table_4.xlsx]

## Sheet: tcga.cox
Supplementary Table S4.The prognostic significance of the enrichment score of each immune characteristic in TCGA-COAD dataset
Tag	p.value	HR	Low 95%CI	High 95%CI
CD_8_T_effector	0.00734285	0.774782	0.642924	0.933682
DDR	0.347607	0.918095	0.768146	1.09732
APM	0.409316	0.92696	0.774134	1.10996
Immune_Checkpoint	0.225499	0.887487	0.731704	1.07644
CellCycle_Reg	0.720433	0.965874	0.798613	1.16817
Pan_F_TBRs	0.00809319	1.27417	1.06499	1.52443
EMT1	0.396182	1.08195	0.901963	1.29785
EMT2	0.248535	1.11254	0.928214	1.33346
EMT3	0.976321	1.00273	0.83772	1.20023
Cell_cycle	0.305684	0.911758	0.764032	1.08805
Mismatch_Repair	0.517624	0.942426	0.787473	1.12787
Homologous_recombination	0.493304	0.938529	0.782747	1.12532
Nucleotide_excision_repair	0.508547	0.942306	0.790093	1.12384
DNA_replication	0.68484	0.96383	0.806747	1.1515
Base_excision_repair	0.903504	1.01096	0.847575	1.20585
TMEscoreA_CIR	0.0670527	0.836265	0.690611	1.01264
TMEscoreB_CIR	0.174363	1.12594	0.948815	1.33614
CD8_Rooney_et_al	0.141976	0.867823	0.718218	1.04859
B_cells_Rooney_et_al	0.661488	0.956596	0.784267	1.16679
Treg_Rooney_et_al	0.0425921	0.83672	0.704282	0.994064
Macrophages_Rooney_et_al	0.988664	1.0013	0.836662	1.19834
Neutrophils_Rooney_et_al	0.779535	0.974226	0.811442	1.16967
pDCs_Rooney_et_al	0.58563	0.951046	0.794024	1.13912
Co_stimulation_APC_Rooney_et_al	0.267814	0.89924	0.745234	1.08507
Co_stimulation_T_cell_Rooney_et_al	0.0893617	0.851183	0.706785	1.02508
Co_inhibition_T_cell_Rooney_et_al	0.128512	0.861251	0.710367	1.04418
Type_I_IFN_Reponse_Rooney_et_al	0.813806	1.02215	0.851803	1.22656
MHC_Class_I	0.642906	0.958513	0.801322	1.14654
MHC_Class_II	0.569488	0.949365	0.79373	1.13552
T_cell_inflamed_GEP_Ayers_et_al	0.0610907	0.836045	0.693172	1.00837
IFNG_signature_Ayers_et_al	0.00526699	0.768592	0.638858	0.924671
MDSC_Wang_et_al	0.509717	0.941	0.785371	1.12747
GPAGs	0.746243	1.03022	0.860247	1.23377
PPAGs	0.0169644	1.24348	1.03979	1.48707
HLA_signature_gene	0.312702	0.908893	0.75504	1.0941
B_cells_Danaher_et_al	0.389486	0.921658	0.765377	1.10985
Cytotoxic_cells_Danaher_et_al	0.0907049	0.848104	0.700732	1.02647
Mast_cells_Danaher_et_al	0.342325	0.91802	0.769446	1.09528
Neutrophils_Danaher_et_al	0.9942	1.00067	0.83442	1.20005
T_cells_Danaher_et_al	0.0825695	0.847349	0.702818	1.0216
TIP_Release_of_cancer_cell_antigens	0.555228	1.05941	0.874569	1.28332
TIP_Cancer_antigen_presentation_1	0.0387258	0.81757	0.675435	0.989616
TIP_Priming_and_activation_1	0.145398	0.870212	0.721692	1.0493
TIP_Priming_and_activation_2	0.172368	0.877541	0.72742	1.05864
TIP_Trafficking_of_immune_cells_to_tumors	0.0901417	0.857457	0.717742	1.02437
TIP_Infiltration_of_immune_cells_into_tumors_1	0.144097	1.14498	0.954781	1.37306
TIP_Infiltration_of_immune_cells_into_tumors_2	0.375679	1.0879	0.902894	1.31082
TIP_Recognition_of_cancer_cells_by_T_cells_1	0.290298	0.903477	0.748535	1.09049
TIP_Recognition_of_cancer_cells_by_T_cells_2	0.310267	0.907275	0.751807	1.09489
TIP_Killing_of_cancer_cells_2	0.437478	0.931043	0.777396	1.11506
TLS_Nature	0.077098	1.18322	0.981876	1.42584
TMEscoreA_plus	0.00474009	0.753917	0.619708	0.917192
TMEscoreB_plus	0.206961	1.11475	0.941684	1.31963
B_cells_Bindea_et_al	0.618326	0.951173	0.781151	1.1582
T_cells_Bindea_et_al	0.146991	0.869365	0.719507	1.05043
T_helper_cells_Bindea_et_al	0.0652902	0.846445	0.708947	1.01061
Tcm_Bindea_et_al	0.279847	0.900816	0.745352	1.08871
Tem_Bindea_et_al	0.122546	1.15319	0.962348	1.38188
Th1_cells_Bindea_et_al	0.517511	1.06159	0.88583	1.27222
Th2_cells_Bindea_et_al	7.34581e-05	0.703714	0.591504	0.83721
TFH_Bindea_et_al	0.148096	0.858711	0.698552	1.05559
CD8_T_cells_Bindea_et_al	0.946224	1.00644	0.835202	1.21278
Cytotoxic_cells_Bindea_et_al	0.275137	0.90006	0.744978	1.08742
NK_cells_Bindea_et_al	0.174702	1.13474	0.945416	1.36197
NK_CD56dim_cells_Bindea_et_al	0.69711	1.03643	0.865526	1.24109
DC_Bindea_et_al	0.554522	0.947683	0.792994	1.13255
iDC_Bindea_et_al	0.547089	1.05623	0.883941	1.2621
Eosinophils_Bindea_et_al	0.656067	0.959061	0.797908	1.15276
Macrophages_Bindea_et_al	0.502505	1.06246	0.890035	1.26828
Mast_cells_Bindea_et_al	0.796567	1.02359	0.857305	1.22213
Neutrophils_Bindea_et_al	0.670147	1.03901	0.871248	1.23908
SW480_cancer_cells_Bindea_et_al	0.00501906	1.32105	1.08756	1.60468
Normal_mucosa_Bindea_et_al	0.365798	1.08737	0.906858	1.30382
Antigen_Processing_and_Presentation_Li_et_al	0.46211	0.934584	0.780386	1.11925
Antimicrobials_Li_et_al	0.669143	0.961769	0.804309	1.15005
BCR_Signaling_Pathway_Li_et_al	0.912802	1.01074	0.834816	1.22374
Chemokines_Li_et_al	0.404858	0.92753	0.777054	1.10714
Chemokine_Receptors_Li_et_al	0.841681	1.01861	0.850011	1.22066
Cytokines_Li_et_al	0.463315	1.06955	0.893641	1.28008
Cytokine_Receptors_Li_et_al	0.573782	1.0529	0.879795	1.26006
Interferons_Li_et_al	0.968929	1.00351	0.841426	1.19681
Interleukins_Li_et_al	0.0461846	0.829922	0.690947	0.99685
Interleukins_Receptor_Li_et_al	0.165652	0.87761	0.729696	1.05551
Natural_Killer_Cell_Cytotoxicity_Li_et_al	0.380716	0.918714	0.760071	1.11047
TCR_signaling_Pathway_Li_et_al	0.361407	0.914072	0.75368	1.1086
TGFb_Family_Member_Li_et_al	0.0288433	1.22035	1.02077	1.45895
TGFb_Family_Member_Receptor_Li_et_al	0.387121	0.920874	0.763957	1.11002
TNF_Family_Members_Li_et_al	0.241692	0.895376	0.744147	1.07734
TNF_Family_Members_Receptors_Li_et_al	0.830997	0.98016	0.815407	1.1782
T_cell_accumulation_Peng_et_al	0.068354	1.17694	0.987803	1.40228
T_cell_exhaustion_Peng_et_al	0.109247	1.16058	0.967226	1.3926
T_cell_regulatory_Peng_et_al	0.0597089	0.833992	0.690397	1.00745
ICB_resistance_Peng_et_al	0.559141	0.94777	0.791648	1.13468
MDSC_Peng_et_al	0.00062702	1.36643	1.14255	1.63418
TAM_Peng_et_al	0.215009	1.11914	0.936722	1.33709
CAF_Peng_et_al	0.33232	1.09646	0.9102	1.32085
T_cell_probe_Jeschke_et_al	0.130176	1.15425	0.958556	1.38989
MeTIL_Jeschke_et_al	0.0872735	1.17745	0.9764	1.4199
TMEscore_CIR	0.0196935	0.809528	0.677811	0.966841
TMEscore_plus	0.00293544	0.767177	0.644242	0.913572
