# Supplementary material for: Classification of colon adenocarcinoma based on immunological characterizations: Implications for prognosis and immunotherapy
Source: Front Immunol. 2022 Jul 27;13:934083. doi: 10.3389/fimmu.2022.934083 (PMC9363576; doi:10.3389/fimmu.2022.934083)
Supplement: Supplementary file 11 [file Table_5.xlsx]

## Sheet: gse39582.cox
Supplementary Table S5.The prognostic significance of the enrichment score of each immune characteristic in GSE39582 dataset
Tag	p.value	HR	Low 95%CI	High 95%CI
CD_8_T_effector	0.000805453	0.752892	0.637725	0.888858
DDR	0.00061083	0.772772	0.66684	0.895532
APM	0.0216238	0.828485	0.705596	0.972776
Immune_Checkpoint	0.151512	0.877469	0.733929	1.04908
CellCycle_Reg	0.268281	0.914254	0.780076	1.07151
Pan_F_TBRs	0.00303493	1.28346	1.08822	1.51373
EMT1	0.00326928	1.27631	1.0848	1.50162
EMT2	0.0491146	1.18299	1.00065	1.39856
EMT3	0.0304937	1.19859	1.0172	1.41232
Cell_cycle	0.000381718	0.776373	0.67518	0.892733
Mismatch_Repair	0.00678449	0.812701	0.699397	0.944362
Homologous_recombination	0.000982004	0.766235	0.654018	0.897705
Nucleotide_excision_repair	0.00150329	0.790485	0.683665	0.913995
DNA_replication	0.000123899	0.758572	0.658748	0.873524
Base_excision_repair	0.000797729	0.770326	0.661367	0.897235
TMEscoreA_CIR	0.000452476	0.729667	0.61184	0.870184
TMEscoreB_CIR	0.00267068	1.26464	1.08498	1.47405
CD8_Rooney_et_al	0.00191207	0.770403	0.653398	0.90836
B_cells_Rooney_et_al	0.601171	0.957514	0.813669	1.12679
Treg_Rooney_et_al	0.309832	0.916245	0.773924	1.08474
Macrophages_Rooney_et_al	0.516905	1.05645	0.894808	1.24729
Neutrophils_Rooney_et_al	0.956089	0.995391	0.844472	1.17328
pDCs_Rooney_et_al	0.0161885	0.820378	0.698118	0.964049
Co_stimulation_APC_Rooney_et_al	0.468739	1.06153	0.903196	1.24762
Co_stimulation_T_cell_Rooney_et_al	0.0359349	0.833902	0.703734	0.988147
Co_inhibition_APC_Rooney_et_al	0.759323	1.02532	0.873731	1.20322
Co_inhibition_T_cell_Rooney_et_al	0.367836	0.924945	0.780492	1.09613
Type_I_IFN_Reponse_Rooney_et_al	0.743509	0.973028	0.826035	1.14618
MHC_Class_I	0.121321	0.881752	0.751976	1.03392
MHC_Class_II	0.809824	1.02043	0.86548	1.20311
T_cell_inflamed_GEP_Ayers_et_al	0.00289515	0.774549	0.654701	0.916337
IFNG_signature_Ayers_et_al	0.000597558	0.753977	0.641703	0.885895
MDSC_Wang_et_al	0.784914	0.977243	0.828338	1.15292
GPAGs	0.326713	1.08429	0.922382	1.27461
PPAGs	0.271611	1.09648	0.930438	1.29215
HLA_signature_gene	0.454587	0.939101	0.796508	1.10722
B_cells_Danaher_et_al	0.378031	0.927162	0.783665	1.09693
Cytotoxic_cells_Danaher_et_al	0.00564131	0.782652	0.657969	0.930963
Mast_cells_Danaher_et_al	0.354965	1.08168	0.9159	1.27747
Neutrophils_Danaher_et_al	0.898621	1.01068	0.858252	1.19019
T_cells_Danaher_et_al	0.188096	0.892802	0.754096	1.05702
TIP_Release_of_cancer_cell_antigens	0.346223	0.923646	0.782943	1.08963
TIP_Cancer_antigen_presentation_1	0.695607	0.967367	0.819243	1.14227
TIP_Priming_and_activation_1	0.109624	0.868593	0.730907	1.03222
TIP_Priming_and_activation_2	0.0542884	0.843023	0.708457	1.00315
TIP_Trafficking_of_immune_cells_to_tumors	0.00748299	0.80361	0.684638	0.943257
TIP_Infiltration_of_immune_cells_into_tumors_1	0.665201	1.03722	0.878991	1.22394
TIP_Infiltration_of_immune_cells_into_tumors_2	0.6075	0.95731	0.8105	1.13071
TIP_Recognition_of_cancer_cells_by_T_cells_1	0.132898	0.876562	0.738173	1.0409
TIP_Recognition_of_cancer_cells_by_T_cells_2	0.350094	0.921889	0.777302	1.09337
TIP_Killing_of_cancer_cells_2	0.0369661	0.837511	0.708987	0.989333
TLS_Nature	0.124558	1.13092	0.966604	1.32317
TMEscoreA_plus	1.00279e-05	0.666975	0.557254	0.798298
TMEscoreB_plus	0.000852803	1.29528	1.11257	1.50798
B_cells_Bindea_et_al	0.247114	0.907141	0.76913	1.06992
T_cells_Bindea_et_al	0.177121	0.892509	0.756647	1.05277
T_helper_cells_Bindea_et_al	0.0915001	0.877002	0.753007	1.02141
Tcm_Bindea_et_al	0.606608	1.0433	0.887846	1.22597
Tem_Bindea_et_al	0.0594079	1.16724	0.993883	1.37084
Th1_cells_Bindea_et_al	0.518644	1.0546	0.897392	1.23934
Th2_cells_Bindea_et_al	0.000417769	0.755948	0.647143	0.883047
TFH_Bindea_et_al	0.0376194	0.842574	0.716926	0.990242
CD8_T_cells_Bindea_et_al	0.78086	0.976793	0.827865	1.15251
Cytotoxic_cells_Bindea_et_al	0.0508634	0.84454	0.712795	1.00063
NK_cells_Bindea_et_al	0.0382102	1.18281	1.00917	1.38632
NK_CD56dim_cells_Bindea_et_al	0.206079	0.899237	0.762738	1.06016
DC_Bindea_et_al	0.347988	1.07792	0.921575	1.2608
iDC_Bindea_et_al	0.080845	1.15301	0.982687	1.35284
Eosinophils_Bindea_et_al	0.00685129	1.25192	1.06377	1.47335
Macrophages_Bindea_et_al	0.155755	1.12821	0.955108	1.33269
Mast_cells_Bindea_et_al	0.254023	1.10024	0.933682	1.29651
Neutrophils_Bindea_et_al	0.29758	1.09017	0.926712	1.28246
SW480_cancer_cells_Bindea_et_al	0.0226886	1.20996	1.02701	1.4255
Normal_mucosa_Bindea_et_al	0.00491059	1.26465	1.07379	1.48944
Antigen_Processing_and_Presentation_Li_et_al	0.579273	0.954881	0.811094	1.12416
Antimicrobials_Li_et_al	0.890679	0.988596	0.839437	1.16426
BCR_Signaling_Pathway_Li_et_al	0.556293	1.04854	0.895391	1.22788
Chemokines_Li_et_al	0.32448	0.921166	0.782344	1.08462
Chemokine_Receptors_Li_et_al	0.3151	1.08635	0.924255	1.27687
Cytokines_Li_et_al	0.268062	1.09642	0.931604	1.2904
Cytokine_Receptors_Li_et_al	0.158489	1.1225	0.955945	1.31808
Interferons_Li_et_al	0.836245	0.983113	0.836505	1.15542
Interleukins_Li_et_al	0.0780724	0.860038	0.727239	1.01709
Interleukins_Receptor_Li_et_al	0.436257	0.936094	0.792713	1.10541
Natural_Killer_Cell_Cytotoxicity_Li_et_al	0.496557	0.943425	0.797624	1.11588
TCR_signaling_Pathway_Li_et_al	0.516085	0.94649	0.801735	1.11738
TGFb_Family_Member_Li_et_al	0.0146151	1.22803	1.04136	1.44816
TGFb_Family_Member_Receptor_Li_et_al	0.719694	1.02999	0.87648	1.21039
TNF_Family_Members_Li_et_al	0.911009	1.00942	0.856394	1.18979
TNF_Family_Members_Receptors_Li_et_al	0.10607	0.874929	0.744046	1.02884
T_cell_accumulation_Peng_et_al	0.0315755	1.19672	1.01598	1.40962
T_cell_exhaustion_Peng_et_al	0.199394	1.11528	0.944092	1.31751
T_cell_regulatory_Peng_et_al	0.971427	0.997002	0.845962	1.17501
ICB_resistance_Peng_et_al	0.862578	0.985524	0.835528	1.16245
MDSC_Peng_et_al	0.0446592	1.18606	1.00408	1.40103
TAM_Peng_et_al	0.0611789	1.16835	0.992733	1.37503
CAF_Peng_et_al	0.0510062	1.19288	0.999229	1.42405
T_cell_probe_Jeschke_et_al	0.69254	0.967235	0.820008	1.1409
MeTIL_Jeschke_et_al	0.919607	1.00842	0.856906	1.18672
TMEscore_CIR	3.14991e-06	0.68238	0.581073	0.801349
TMEscore_plus	4.46842e-08	0.641673	0.547379	0.752211
