# Supplementary material for: Classification of colon adenocarcinoma based on immunological characterizations: Implications for prognosis and immunotherapy
Source: Front Immunol. 2022 Jul 27;13:934083. doi: 10.3389/fimmu.2022.934083 (PMC9363576; doi:10.3389/fimmu.2022.934083)
Supplement: Supplementary file 12 [file Table_6.xlsx]

## Sheet: gse17538.cox
Supplementary Table S6.The prognostic significance of the enrichment score of each immune characteristic in GSE17538 dataset
Tag	p.value	HR	Low 95%CI	High 95%CI
CD_8_T_effector	0.258143	0.831632	0.604159	1.14475
DDR	0.969523	0.994208	0.737998	1.33937
APM	0.885214	0.977387	0.716479	1.3333
Immune_Checkpoint	0.512328	0.893901	0.639119	1.25025
CellCycle_Reg	0.534716	1.10106	0.812477	1.49215
Pan_F_TBRs	0.00632287	1.48634	1.11834	1.97544
EMT1	0.00115767	1.64746	1.21906	2.22641
EMT2	0.147224	1.25341	0.92352	1.70115
EMT3	0.206353	1.21807	0.896999	1.65407
Cell_cycle	0.974162	1.00481	0.751549	1.34342
Mismatch_Repair	0.316563	0.870842	0.664362	1.1415
Homologous_recombination	0.105168	0.785786	0.587031	1.05183
Nucleotide_excision_repair	0.969294	1.00592	0.744702	1.35877
DNA_replication	0.295933	0.865499	0.660128	1.13476
Base_excision_repair	0.180794	0.826822	0.625837	1.09235
TMEscoreA_CIR	0.981542	1.00364	0.737921	1.36503
TMEscoreB_CIR	0.018882	1.40399	1.05766	1.86374
CD8_Rooney_et_al	0.202681	0.812154	0.589682	1.11856
B_cells_Rooney_et_al	0.6445	1.07795	0.783661	1.48275
Treg_Rooney_et_al	0.0118907	0.652269	0.467551	0.909965
Macrophages_Rooney_et_al	0.00510695	1.58023	1.14717	2.17676
Neutrophils_Rooney_et_al	0.396	1.14633	0.836287	1.57132
pDCs_Rooney_et_al	0.146655	0.80255	0.596315	1.08011
Co_stimulation_APC_Rooney_et_al	0.144259	1.24672	0.927288	1.67619
Co_stimulation_T_cell_Rooney_et_al	0.00263438	0.577086	0.403312	0.825734
Co_inhibition_APC_Rooney_et_al	0.082274	0.770533	0.574246	1.03391
Co_inhibition_T_cell_Rooney_et_al	0.760533	0.950741	0.687045	1.31565
Type_I_IFN_Reponse_Rooney_et_al	0.267166	1.18823	0.876193	1.61139
MHC_Class_I	0.974263	0.994864	0.72762	1.36026
MHC_Class_II	0.423396	1.13983	0.827327	1.57038
T_cell_inflamed_GEP_Ayers_et_al	0.324936	0.851579	0.618439	1.17261
IFNG_signature_Ayers_et_al	0.486739	0.895476	0.656054	1.22227
MDSC_Wang_et_al	0.679083	1.06719	0.784226	1.45226
GPAGs	0.00655663	1.48914	1.11752	1.98432
PPAGs	0.000525366	1.69694	1.25849	2.28814
HLA_signature_gene	0.775954	0.954422	0.692174	1.31603
B_cells_Danaher_et_al	0.138009	0.748717	0.510789	1.09747
Cytotoxic_cells_Danaher_et_al	0.309922	0.840374	0.600737	1.1756
Mast_cells_Danaher_et_al	0.62719	0.927297	0.683804	1.25749
Neutrophils_Danaher_et_al	0.827016	1.03333	0.770092	1.38654
T_cells_Danaher_et_al	0.0147397	0.645654	0.454254	0.9177
TIP_Release_of_cancer_cell_antigens	0.601261	1.08338	0.802304	1.46292
TIP_Cancer_antigen_presentation_1	0.33888	0.853361	0.616593	1.18104
TIP_Priming_and_activation_1	0.403152	0.866179	0.61849	1.21306
TIP_Priming_and_activation_2	0.328784	0.840404	0.592839	1.19135
TIP_Trafficking_of_immune_cells_to_tumors	0.732698	0.947073	0.693199	1.29393
TIP_Infiltration_of_immune_cells_into_tumors_1	0.231014	1.21594	0.883006	1.67441
TIP_Infiltration_of_immune_cells_into_tumors_2	0.699932	1.06139	0.783946	1.43703
TIP_Recognition_of_cancer_cells_by_T_cells_1	0.554022	0.906068	0.653536	1.25618
TIP_Recognition_of_cancer_cells_by_T_cells_2	0.150618	0.775851	0.548884	1.09667
TIP_Killing_of_cancer_cells_2	0.961741	1.00766	0.73774	1.37634
TLS_Nature	0.709359	0.942963	0.692424	1.28415
TMEscoreA_plus	0.508275	0.899255	0.656518	1.23174
TMEscoreB_plus	0.00274616	1.49258	1.14843	1.93987
B_cells_Bindea_et_al	0.155006	0.780798	0.555175	1.09811
T_cells_Bindea_et_al	0.0332301	0.692147	0.493293	0.971163
T_helper_cells_Bindea_et_al	0.560308	1.09202	0.812032	1.46854
Tcm_Bindea_et_al	0.0631552	1.3545	0.983502	1.86544
Tem_Bindea_et_al	0.436462	0.882362	0.6438	1.20933
Th1_cells_Bindea_et_al	0.102238	1.27535	0.952656	1.70734
Th2_cells_Bindea_et_al	0.0987843	0.77961	0.580102	1.04773
TFH_Bindea_et_al	0.222575	1.2168	0.88773	1.66784
CD8_T_cells_Bindea_et_al	0.34462	1.16252	0.850686	1.58866
Cytotoxic_cells_Bindea_et_al	0.693702	0.937842	0.681446	1.29071
NK_cells_Bindea_et_al	0.891296	0.979226	0.724656	1.32323
NK_CD56dim_cells_Bindea_et_al	0.42069	0.875612	0.633718	1.20984
DC_Bindea_et_al	0.858769	0.971994	0.710856	1.32906
iDC_Bindea_et_al	0.28907	1.17671	0.871005	1.58971
Eosinophils_Bindea_et_al	0.453548	1.12222	0.83009	1.51716
Macrophages_Bindea_et_al	0.000753215	1.67465	1.24071	2.26036
Mast_cells_Bindea_et_al	0.342145	1.16401	0.850883	1.59238
Neutrophils_Bindea_et_al	0.17021	1.20535	0.922994	1.57409
SW480_cancer_cells_Bindea_et_al	0.399566	1.14138	0.839095	1.55256
Normal_mucosa_Bindea_et_al	0.117359	1.28223	0.939366	1.75024
Antigen_Processing_and_Presentation_Li_et_al	0.597276	1.08865	0.794393	1.49192
Antimicrobials_Li_et_al	0.728271	1.05778	0.770502	1.45217
BCR_Signaling_Pathway_Li_et_al	0.4114	1.13902	0.834917	1.5539
Chemokines_Li_et_al	0.890193	0.978172	0.715062	1.33809
Chemokine_Receptors_Li_et_al	0.576617	1.08625	0.812467	1.45228
Cytokines_Li_et_al	0.399218	1.14477	0.835994	1.56759
Cytokine_Receptors_Li_et_al	0.383425	1.14284	0.846437	1.54304
Interferons_Li_et_al	0.0408403	0.697028	0.493207	0.985079
Interleukins_Li_et_al	0.656531	0.932816	0.686557	1.2674
Interleukins_Receptor_Li_et_al	0.662025	0.929688	0.670449	1.28916
Natural_Killer_Cell_Cytotoxicity_Li_et_al	0.825511	0.964222	0.697441	1.33305
TCR_signaling_Pathway_Li_et_al	0.837955	0.968049	0.709154	1.32146
TGFb_Family_Member_Li_et_al	0.624717	1.07705	0.799987	1.45006
TGFb_Family_Member_Receptor_Li_et_al	0.57203	1.09267	0.803507	1.48589
TNF_Family_Members_Li_et_al	0.134482	1.27279	0.92805	1.74559
TNF_Family_Members_Receptors_Li_et_al	0.189075	0.812503	0.596006	1.10764
T_cell_accumulation_Peng_et_al	0.011929	1.55101	1.10159	2.18378
T_cell_exhaustion_Peng_et_al	0.248578	1.19931	0.880746	1.63311
T_cell_regulatory_Peng_et_al	0.0458784	1.35655	1.0056	1.82997
ICB_resistance_Peng_et_al	0.122554	1.27435	0.9368	1.73352
MDSC_Peng_et_al	4.33487e-05	1.95776	1.41875	2.70155
TAM_Peng_et_al	0.0971018	1.291	0.954733	1.74571
CAF_Peng_et_al	0.0714991	1.3738	0.9726	1.94049
T_cell_probe_Jeschke_et_al	0.135503	0.771753	0.54921	1.08447
MeTIL_Jeschke_et_al	0.0790876	0.746425	0.538542	1.03455
TMEscore_CIR	0.117227	0.78855	0.585796	1.06148
TMEscore_plus	0.0274307	0.732466	0.555417	0.965953
