# Supplementary material for: Classification of colon adenocarcinoma based on immunological characterizations: Implications for prognosis and immunotherapy
Source: Front Immunol. 2022 Jul 27;13:934083. doi: 10.3389/fimmu.2022.934083 (PMC9363576; doi:10.3389/fimmu.2022.934083)
Supplement: Supplementary file 13 [file Table_7.xlsx]

## Sheet: tcga.subtype.mut.gene
Supplementary Table S7. Genes' mutation frequency in each ISs
Tag	IS1	IS2	IS3
A1BG	2	0	6
A1CF	2	1	4
A2M	4	4	9
A2ML1	4	5	28
A3GALT2	1	1	3
A4GALT	0	3	3
A4GNT	1	1	4
AAAS	2	1	3
AACS	3	0	6
AADAC	2	1	4
AADACL2	1	1	5
AADACL3	5	4	4
AADACL4	2	1	7
AAK1	5	0	4
AAMP	1	1	2
AANAT	1	1	2
AAR2	0	0	4
AARD	0	0	4
AARS	2	0	7
AARS2	3	0	8
AASDH	5	2	7
AASDHPPT	1	1	2
AASS	1	3	10
AATF	1	0	3
AATK	4	1	7
ABAT	0	2	5
ABCA1	5	7	19
ABCA10	4	6	10
ABCA12	7	7	24
ABCA13	12	15	45
ABCA2	5	7	16
ABCA3	4	7	16
ABCA4	6	8	22
ABCA5	2	3	17
ABCA6	6	5	10
ABCA7	4	1	20
ABCA8	4	2	15
ABCA9	1	3	13
ABCB1	5	2	16
ABCB10	2	0	4
ABCB11	1	4	15
ABCB4	2	5	12
ABCB5	2	4	12
ABCB6	2	1	4
ABCB7	1	1	5
ABCB8	1	4	7
ABCB9	0	0	7
ABCC1	6	1	14
ABCC10	2	1	7
ABCC11	4	0	10
ABCC12	6	3	12
ABCC2	1	0	13
ABCC3	3	0	10
ABCC4	1	4	7
ABCC5	0	2	11
ABCC6	1	1	8
ABCC8	3	3	13
ABCC9	1	4	10
ABCD1	2	0	9
ABCD2	1	1	8
ABCD3	2	1	2
ABCD4	0	0	8
ABCE1	0	2	5
ABCF1	3	2	3
ABCF2	0	0	5
ABCF3	2	3	10
ABCG1	2	2	3
ABCG2	1	1	8
ABCG4	1	2	9
ABCG5	2	1	5
ABCG8	4	0	8
ABHD12	0	1	5
ABHD13	1	1	2
ABHD14A-ACY1	0	1	3
ABHD15	0	0	5
ABHD16A	2	1	4
ABHD2	0	3	3
ABI1	2	0	2
ABI2	1	0	3
ABI3	2	0	5
ABI3BP	2	4	13
ABL1	3	3	11
ABL2	4	2	11
ABLIM1	1	0	3
ABLIM2	1	2	9
ABLIM3	4	4	7
ABO	0	1	6
ABR	2	1	13
ABRA	0	1	3
ABT1	3	0	4
ABTB1	2	2	10
ABTB2	0	1	4
AC004381.6	4	2	7
AC104809.3	1	1	3
ACAA1	1	2	5
ACACA	7	2	21
ACACB	7	1	24
ACAD10	0	1	4
ACAD11	4	1	6
ACAD9	0	1	6
ACADL	1	1	2
ACADM	0	1	3
ACADS	0	0	4
ACADSB	1	1	5
ACADVL	0	1	4
ACAN	5	5	18
ACAP1	4	1	8
ACAP2	1	2	5
ACAP3	1	1	7
ACAT1	1	0	4
ACAT2	1	1	5
ACBD3	1	1	3
ACBD4	0	0	4
ACCS	1	0	3
ACD	0	1	4
ACE	4	1	13
ACE2	2	0	6
ACER1	1	2	4
ACHE	1	0	3
ACIN1	3	2	12
ACKR1	0	2	4
ACKR2	2	1	1
ACKR3	1	1	7
ACKR4	0	1	4
ACLY	3	1	12
ACMSD	2	0	4
ACO1	1	0	6
ACO2	1	2	6
ACOT11	1	0	3
ACOT12	1	0	9
ACOT2	1	1	2
ACOT4	1	1	2
ACOT7	1	0	7
ACOX1	1	3	4
ACOX2	2	1	3
ACOX3	1	2	1
ACOXL	1	1	4
ACP1	0	0	5
ACP2	0	0	7
ACP5	1	0	4
ACPT	3	0	2
ACRBP	2	2	4
ACRC	1	1	8
ACRV1	1	1	2
ACSBG1	4	3	4
ACSBG2	3	1	5
ACSF2	0	0	4
ACSF3	1	0	6
ACSL1	2	0	6
ACSL3	0	0	5
ACSL4	2	2	3
ACSL5	2	0	7
ACSL6	2	2	5
ACSM1	3	1	6
ACSM2A	3	1	5
ACSM2B	2	3	7
ACSM3	1	0	5
ACSM4	1	2	7
ACSM5	1	3	4
ACSS1	0	1	5
ACSS2	5	0	6
ACSS3	2	2	5
ACTA1	5	2	6
ACTA2	1	2	2
ACTB	1	2	5
ACTBL2	0	1	9
ACTC1	2	1	2
ACTG1	0	1	4
ACTG2	1	0	6
ACTL6A	3	0	5
ACTL6B	3	2	4
ACTL7A	2	0	5
ACTL7B	2	4	2
ACTL8	1	1	3
ACTL9	4	3	8
ACTN1	2	0	9
ACTN2	1	1	7
ACTN3	1	0	7
ACTN4	2	1	8
ACTR10	0	1	3
ACTR1B	0	2	9
ACTR3B	2	2	4
ACTR6	0	2	4
ACTR8	0	2	2
ACTRT1	2	2	4
ACTRT2	2	0	5
ACTRT3	2	1	2
ACVR1	1	1	4
ACVR1B	4	3	17
ACVR1C	1	1	6
ACVR2A	5	4	24
ACVR2B	1	1	12
ACVRL1	1	1	5
ADA	0	0	5
ADAD1	2	0	8
ADAD2	1	0	4
ADAM10	3	2	4
ADAM11	3	3	5
ADAM12	3	7	8
ADAM15	1	1	7
ADAM17	4	0	6
ADAM18	2	1	9
ADAM19	1	3	6
ADAM2	3	5	7
ADAM20	1	2	2
ADAM21	1	2	12
ADAM22	4	2	4
ADAM23	2	3	7
ADAM28	4	0	4
ADAM29	1	6	11
ADAM30	1	1	10
ADAM32	1	2	9
ADAM33	3	1	4
ADAM7	6	3	11
ADAM8	0	2	10
ADAM9	4	1	5
ADAMDEC1	1	0	7
ADAMTS1	4	2	11
ADAMTS10	2	3	13
ADAMTS12	3	5	16
ADAMTS13	3	2	14
ADAMTS14	3	2	9
ADAMTS15	1	2	8
ADAMTS16	10	8	18
ADAMTS17	5	2	14
ADAMTS18	6	2	17
ADAMTS19	3	2	6
ADAMTS2	2	7	21
ADAMTS20	6	5	16
ADAMTS3	3	1	11
ADAMTS4	0	2	14
ADAMTS5	5	7	9
ADAMTS6	0	1	8
ADAMTS7	5	4	9
ADAMTS8	2	0	7
ADAMTS9	2	8	14
ADAMTSL1	4	1	22
ADAMTSL2	2	2	13
ADAMTSL3	6	7	20
ADAMTSL4	4	3	14
ADAMTSL5	1	0	3
ADAP2	3	0	4
ADAR	2	3	9
ADARB1	3	0	11
ADARB2	4	1	7
ADAT1	0	1	4
ADCK1	0	0	7
ADCK2	3	1	3
ADCK3	2	0	5
ADCK4	0	1	5
ADCK5	3	1	2
ADCY1	3	5	19
ADCY10	3	2	11
ADCY2	3	3	13
ADCY3	3	1	9
ADCY4	1	0	10
ADCY5	5	2	16
ADCY6	2	2	10
ADCY7	3	3	7
ADCY8	4	8	17
ADCY9	6	2	13
ADCYAP1	0	1	4
ADCYAP1R1	0	2	3
ADD1	2	1	6
ADD2	2	1	8
ADD3	4	0	9
ADGB	4	2	23
ADGRA1	2	2	6
ADGRA2	3	0	8
ADGRA3	4	4	7
ADGRB1	2	4	15
ADGRB2	3	6	14
ADGRB3	5	9	10
ADGRD1	2	0	12
ADGRD2	3	1	6
ADGRE1	3	2	8
ADGRE2	1	2	7
ADGRE3	2	1	6
ADGRE5	2	0	10
ADGRF1	2	2	7
ADGRF2	1	0	6
ADGRF3	2	1	11
ADGRF4	2	0	7
ADGRF5	2	3	8
ADGRG1	0	0	4
ADGRG2	5	0	10
ADGRG3	0	0	13
ADGRG4	5	4	18
ADGRG5	1	0	4
ADGRG6	2	2	11
ADGRG7	1	2	4
ADGRL1	4	2	16
ADGRL2	6	5	20
ADGRL3	5	7	24
ADGRL4	1	3	10
ADGRV1	8	12	39
ADH1A	0	2	4
ADH1B	0	1	5
ADH1C	1	2	2
ADH5	1	1	2
ADHFE1	5	0	4
ADIPOR2	2	0	4
ADK	0	0	6
ADM2	0	0	4
ADNP	1	6	5
ADNP2	0	4	10
ADORA1	0	1	8
ADORA2A	1	0	4
ADORA3	1	2	6
ADPGK	1	1	4
ADPRHL1	1	0	4
ADRA1A	1	2	8
ADRA1B	0	0	4
ADRA1D	0	1	5
ADRA2A	1	2	2
ADRA2B	0	1	6
ADRA2C	1	1	2
ADRB2	1	0	5
ADRB3	1	1	5
ADRBK1	1	2	3
ADRBK2	1	2	6
ADSL	4	1	6
ADSS	1	0	3
ADSSL1	3	1	6
ADTRP	1	0	3
AEBP1	2	1	9
AEBP2	1	0	3
AFAP1	2	1	6
AFAP1L1	1	0	5
AFAP1L2	1	1	8
AFF1	3	2	10
AFF2	6	3	20
AFF3	4	4	15
AFF4	3	2	13
AFG3L2	3	1	2
AFM	0	2	5
AFP	0	3	8
AFTPH	2	1	4
AGA	1	1	4
AGAP1	2	3	9
AGAP2	2	2	6
AGAP3	2	1	5
AGAP4	1	1	2
AGAP5	0	1	4
AGAP6	0	0	6
AGAP9	2	0	6
AGBL1	1	3	10
AGBL2	1	0	3
AGBL3	5	2	13
AGBL4	5	3	3
AGBL5	2	4	7
AGER	1	1	2
AGFG1	1	1	7
AGFG2	0	0	7
AGGF1	2	0	8
AGL	1	0	13
AGMO	2	1	7
AGO1	2	0	8
AGO2	1	0	8
AGO3	3	2	8
AGO4	1	4	8
AGPAT1	1	0	5
AGPAT3	0	0	4
AGPAT4	1	2	4
AGPAT6	2	0	4
AGPAT9	1	0	6
AGPS	3	0	2
AGRN	2	4	16
AGT	1	1	6
AGTPBP1	3	3	7
AGTR1	1	0	8
AGTR2	2	2	4
AGXT2	1	1	3
AHCTF1	3	3	12
AHCY	0	1	6
AHCYL1	0	1	5
AHCYL2	1	1	5
AHDC1	4	0	21
AHI1	1	2	3
AHNAK	5	8	30
AHNAK2	10	7	31
AHR	0	2	9
AHRR	1	3	11
AHSG	1	0	6
AICDA	2	0	5
AIDA	1	1	5
AIFM1	1	2	6
AIFM3	2	2	5
AIM1	3	2	9
AIM1L	1	3	7
AIM2	0	1	4
AIMP2	0	2	2
AIRE	1	0	3
AJAP1	1	3	3
AJUBA	1	0	3
AK1	0	0	4
AK3	0	0	4
AK5	1	1	7
AK7	3	3	2
AK9	4	3	16
AKAP1	1	0	3
AKAP11	7	5	12
AKAP12	3	7	24
AKAP13	6	5	23
AKAP17A	0	3	3
AKAP3	1	1	10
AKAP4	4	3	8
AKAP5	1	1	3
AKAP6	5	5	22
AKAP7	2	0	4
AKAP8	1	0	8
AKAP8L	1	0	6
AKAP9	8	4	24
AKNA	2	3	7
AKNAD1	2	1	7
AKR1B1	0	0	7
AKR1B10	1	1	6
AKR1B15	0	0	5
AKR1C1	0	0	4
AKR1C4	0	1	3
AKR1D1	2	0	2
AKR1E2	1	0	6
AKT1	1	3	7
AKT1S1	1	1	4
AKT3	2	4	4
ALAS1	1	0	5
ALAS2	3	0	5
ALB	3	1	4
ALCAM	1	2	4
ALDH16A1	0	2	8
ALDH18A1	1	1	8
ALDH1A1	1	1	4
ALDH1A2	1	1	11
ALDH1A3	2	3	11
ALDH1B1	1	0	7
ALDH1L1	1	2	8
ALDH1L2	2	3	5
ALDH2	0	0	5
ALDH3A1	3	1	7
ALDH3B2	1	3	2
ALDH4A1	0	0	7
ALDH5A1	1	1	2
ALDH6A1	0	2	3
ALDH7A1	0	1	3
ALDH8A1	1	3	3
ALDH9A1	0	0	5
ALDOA	0	2	2
ALDOB	2	0	6
ALG1	0	0	6
ALG10	3	1	6
ALG10B	0	1	6
ALG11	0	0	9
ALG12	1	3	4
ALG13	3	1	8
ALG2	0	2	2
ALG3	1	0	3
ALG5	0	1	3
ALG8	2	0	7
ALK	3	7	19
ALKBH4	0	0	4
ALKBH5	0	0	4
ALKBH8	1	2	3
ALLC	2	1	3
ALMS1	3	10	18
ALOX12	0	0	6
ALOX12B	2	0	6
ALOX15	0	0	5
ALOX15B	4	2	6
ALOX5	2	1	10
ALOXE3	2	0	6
ALPI	1	1	6
ALPK1	1	2	12
ALPK2	5	4	19
ALPK3	5	2	14
ALPL	2	1	5
ALPP	5	0	4
ALS2	3	1	15
ALS2CL	0	4	11
ALS2CR11	1	3	3
ALX4	1	0	11
AMACR	0	0	4
AMBN	2	1	4
AMBRA1	1	3	11
AMD1	1	0	4
AMDHD1	1	0	6
AMER1	13	13	24
AMER2	2	0	10
AMER3	5	1	8
AMHR2	1	1	6
AMICA1	1	0	6
AMIGO1	1	2	4
AMIGO2	2	2	5
AMIGO3	2	1	5
AMMECR1	1	1	4
AMMECR1L	1	0	7
AMOT	5	6	8
AMOTL1	5	7	12
AMOTL2	0	0	5
AMPD1	2	2	9
AMPD2	2	1	8
AMPD3	2	1	9
AMPH	2	5	12
AMY2A	1	4	5
AMY2B	1	2	4
AMZ1	2	2	3
ANAPC1	3	1	6
ANAPC2	1	1	7
ANAPC4	2	2	1
ANAPC5	0	1	5
ANAPC7	0	1	5
ANGEL1	1	3	5
ANGPT1	2	1	4
ANGPT2	3	1	8
ANGPT4	3	1	6
ANGPTL1	1	0	8
ANGPTL2	2	1	8
ANGPTL5	2	0	5
ANGPTL6	0	1	3
ANGPTL7	0	0	6
ANK1	4	2	21
ANK2	8	13	26
ANK3	7	8	37
ANKAR	3	5	12
ANKDD1A	1	2	4
ANKEF1	0	2	5
ANKFN1	2	2	5
ANKFY1	0	1	9
ANKHD1-EIF4EBP3	5	5	14
ANKIB1	4	4	4
ANKK1	3	0	7
ANKLE1	2	3	4
ANKLE2	3	2	6
ANKMY1	3	2	7
ANKMY2	1	1	6
ANKRD1	2	0	2
ANKRD11	7	6	23
ANKRD12	5	5	12
ANKRD13A	1	0	10
ANKRD13B	0	0	5
ANKRD13C	1	3	1
ANKRD13D	0	1	3
ANKRD17	5	1	12
ANKRD18A	3	3	6
ANKRD18B	1	0	3
ANKRD2	1	0	3
ANKRD20A1	1	0	4
ANKRD23	0	1	4
ANKRD24	1	0	10
ANKRD26	5	3	12
ANKRD27	2	1	10
ANKRD28	1	1	9
ANKRD30A	4	6	8
ANKRD30B	6	3	16
ANKRD32	1	3	10
ANKRD33	1	1	4
ANKRD34A	0	2	6
ANKRD34B	1	0	3
ANKRD34C	1	2	4
ANKRD35	2	1	10
ANKRD36	4	1	8
ANKRD36B	2	0	4
ANKRD36C	3	0	7
ANKRD40	1	0	6
ANKRD44	3	3	6
ANKRD45	2	2	2
ANKRD49	0	2	3
ANKRD50	2	3	13
ANKRD52	3	0	10
ANKRD53	1	1	6
ANKRD55	2	1	8
ANKRD6	1	4	5
ANKRD65	2	1	3
ANKRD7	1	0	3
ANKS1A	3	2	8
ANKS1B	4	2	8
ANKS3	2	1	1
ANKS4B	1	1	3
ANKS6	3	1	7
ANKUB1	2	1	2
ANKZF1	3	0	4
ANLN	3	1	1
ANO1	1	0	5
ANO10	1	0	7
ANO2	3	3	8
ANO3	1	1	13
ANO4	1	5	9
ANO5	3	3	10
ANO6	1	1	10
ANO7	2	2	5
ANO8	0	1	9
ANO9	1	3	4
ANP32B	2	0	2
ANPEP	2	1	7
ANTXR1	1	3	6
ANTXR2	2	0	5
ANXA1	1	2	2
ANXA10	1	1	4
ANXA11	0	2	6
ANXA13	0	1	4
ANXA2	1	0	3
ANXA3	1	1	2
ANXA4	1	1	3
ANXA5	0	0	4
ANXA6	1	3	9
ANXA7	0	1	3
ANXA8	1	0	5
ANXA9	0	0	4
AOAH	0	0	4
AOC1	1	2	8
AOC2	3	4	9
AOC3	2	1	6
AOX1	3	1	5
AP1B1	0	1	4
AP1G1	2	1	6
AP1G2	2	0	9
AP1M1	2	1	6
AP1M2	0	1	5
AP1S1	1	0	3
AP1S3	1	2	1
AP2A1	1	3	7
AP2A2	3	3	17
AP2B1	2	0	9
AP2M1	0	1	7
AP3B1	2	3	7
AP3B2	4	2	7
AP3D1	1	2	11
AP3M2	1	0	4
AP4B1	2	0	7
AP4E1	2	2	4
AP4M1	1	0	4
AP4S1	1	0	3
AP5B1	0	3	3
AP5S1	1	1	2
AP5Z1	3	2	10
APAF1	1	2	9
APBA1	1	0	11
APBA2	6	4	12
APBA3	0	1	6
APBB1	5	1	12
APBB1IP	2	1	6
APBB2	3	0	6
APBB3	1	0	8
APC	65	112	101
APC2	2	0	8
APCDD1	2	1	5
APCDD1L	0	2	8
APCS	1	1	3
APEH	2	0	6
APEX1	0	0	4
APEX2	1	0	5
API5	0	0	7
APLNR	0	1	6
APLP1	3	4	11
APLP2	0	0	5
APMAP	2	1	7
APOA4	1	1	8
APOA5	2	2	4
APOB	9	4	28
APOBEC1	3	0	5
APOBEC3A	1	0	3
APOBEC3B	0	4	3
APOBEC3C	1	0	3
APOBEC3D	0	0	4
APOBEC3F	1	0	3
APOBEC3G	1	0	3
APOBEC4	2	2	6
APOBR	1	1	8
APOD	1	2	3
APOE	1	2	1
APOH	0	1	3
APOL2	1	0	3
APOL3	1	1	3
APOL4	0	0	4
APOL5	1	2	4
APP	4	5	4
APPBP2	1	2	3
APPL1	2	0	9
APPL2	1	1	4
APTX	1	0	4
AQP10	1	0	3
AQP12A	0	0	4
AQP2	0	1	5
AQP3	1	0	3
AQP4	1	2	3
AQP7	0	0	6
AQP9	0	0	6
AQR	1	1	7
AR	2	2	16
ARAF	1	2	12
ARAP1	6	3	11
ARAP2	5	4	17
ARAP3	4	1	15
ARC	2	2	5
ARCN1	0	0	4
AREL1	1	2	3
ARFGAP1	1	3	1
ARFGAP2	1	0	3
ARFGAP3	1	2	5
ARFGEF1	6	4	18
ARFGEF2	4	6	11
ARFGEF3	4	1	13
ARFIP1	2	2	5
ARG2	3	1	2
ARGLU1	2	0	4
ARHGAP1	0	0	5
ARHGAP10	1	1	8
ARHGAP11A	4	4	8
ARHGAP12	2	0	5
ARHGAP15	2	3	5
ARHGAP17	1	0	7
ARHGAP18	1	0	8
ARHGAP19	2	0	6
ARHGAP20	3	4	14
ARHGAP21	4	4	18
ARHGAP22	3	2	16
ARHGAP23	5	0	5
ARHGAP24	2	0	6
ARHGAP25	2	1	7
ARHGAP26	0	3	3
ARHGAP27	1	1	8
ARHGAP28	2	3	14
ARHGAP29	2	3	8
ARHGAP30	3	5	9
ARHGAP31	3	4	19
ARHGAP32	2	2	12
ARHGAP33	2	2	14
ARHGAP35	7	3	11
ARHGAP36	4	5	11
ARHGAP39	0	2	7
ARHGAP4	2	1	8
ARHGAP40	0	0	4
ARHGAP42	2	2	8
ARHGAP44	0	0	12
ARHGAP5	2	5	14
ARHGAP6	4	1	7
ARHGAP9	2	1	6
ARHGDIB	1	1	5
ARHGEF1	0	3	11
ARHGEF10	1	4	16
ARHGEF10L	3	4	7
ARHGEF11	2	1	14
ARHGEF12	1	2	8
ARHGEF15	3	1	14
ARHGEF16	1	0	5
ARHGEF17	5	3	14
ARHGEF18	2	2	11
ARHGEF19	1	2	4
ARHGEF2	3	0	4
ARHGEF25	1	0	9
ARHGEF26	5	2	8
ARHGEF28	2	1	4
ARHGEF3	2	1	8
ARHGEF33	5	1	8
ARHGEF37	2	0	6
ARHGEF4	1	0	8
ARHGEF40	2	2	14
ARHGEF5	1	2	5
ARHGEF6	1	2	9
ARHGEF7	2	1	6
ARHGEF9	0	3	5
ARID1A	7	6	37
ARID1B	1	1	24
ARID2	6	4	21
ARID3B	1	1	5
ARID4A	1	2	8
ARID4B	2	1	4
ARID5A	0	2	5
ARID5B	2	2	7
ARIH2	2	0	2
ARL11	1	3	3
ARL13A	1	0	3
ARL13B	3	0	4
ARL14	0	0	4
ARL14EP	0	2	7
ARL2BP	0	1	4
ARL6	1	0	4
ARL6IP6	1	0	4
ARL8B	2	0	4
ARMC1	1	0	3
ARMC12	1	0	4
ARMC2	2	0	7
ARMC3	4	0	11
ARMC4	4	5	11
ARMC5	2	0	4
ARMC8	0	0	4
ARMC9	3	1	3
ARMCX1	1	2	6
ARMCX2	0	1	3
ARMCX3	2	2	1
ARMCX5	2	0	4
ARMT1	3	0	3
ARNT	0	3	3
ARNT2	2	0	4
ARNTL	5	1	5
ARNTL2	2	2	10
ARPC1A	1	1	6
ARPP21	2	6	6
ARR3	1	2	2
ARRDC1	0	0	4
ARRDC3	2	0	3
ARSA	1	0	5
ARSB	2	2	6
ARSD	1	0	7
ARSE	1	3	5
ARSF	2	1	4
ARSG	3	1	7
ARSH	1	1	3
ARSI	1	1	5
ARSJ	3	0	5
ARSK	0	1	4
ART1	1	0	6
ART3	0	2	4
ART5	2	2	7
ARV1	0	1	4
ARVCF	2	1	5
ASAH1	0	2	6
ASAH2	2	0	5
ASAP1	6	2	6
ASAP2	3	2	10
ASAP3	0	1	7
ASB10	1	0	3
ASB11	2	0	4
ASB13	0	2	3
ASB14	0	1	4
ASB15	1	3	8
ASB16	1	0	4
ASB17	1	1	4
ASB18	1	4	5
ASB2	2	2	6
ASB4	0	0	5
ASB5	2	2	11
ASB7	0	2	4
ASB8	0	0	4
ASCC1	1	0	3
ASCC2	0	4	5
ASCC3	1	4	10
ASCL4	1	1	3
ASH1L	7	5	29
ASH2L	0	0	8
ASIC1	1	0	5
ASIC2	0	1	10
ASIC3	1	2	9
ASIC4	2	2	6
ASIC5	2	5	5
ASMT	2	2	2
ASMTL	1	1	9
ASNSD1	2	0	11
ASPA	0	1	4
ASPDH	1	0	5
ASPG	2	0	8
ASPH	1	1	8
ASPHD1	1	0	3
ASPHD2	2	0	5
ASPM	5	8	26
ASPN	2	0	3
ASPRV1	1	0	6
ASPSCR1	0	2	3
ASS1	1	0	4
ASTE1	0	0	5
ASTL	1	1	3
ASTN1	2	2	17
ASTN2	3	6	17
ASUN	2	1	7
ASXL1	6	1	19
ASXL2	5	2	10
ASXL3	1	2	11
ASZ1	2	0	4
ATAD1	0	0	5
ATAD2	2	0	11
ATAD2B	7	1	11
ATAD3A	0	2	5
ATAD3B	0	1	7
ATAD3C	1	1	3
ATAD5	3	4	18
ATAT1	0	1	7
ATCAY	3	2	6
ATE1	3	1	4
ATF2	1	3	3
ATF5	1	0	8
ATF6	2	2	6
ATF6B	4	2	3
ATF7	0	1	6
ATF7IP	1	1	7
ATF7IP2	2	3	1
ATG10	0	0	5
ATG101	0	1	5
ATG13	1	0	4
ATG16L1	3	1	2
ATG2A	4	3	20
ATG2B	4	5	14
ATG4B	0	1	4
ATG4C	4	1	0
ATG4D	0	1	11
ATG5	0	1	4
ATG7	1	1	3
ATG9A	2	0	4
ATG9B	3	1	12
ATHL1	2	0	4
ATIC	2	1	9
ATL1	2	1	9
ATM	8	11	34
ATN1	1	1	10
ATOH1	2	1	7
ATP10A	4	4	33
ATP10B	4	5	8
ATP10D	4	4	11
ATP11A	4	1	13
ATP11B	0	2	8
ATP11C	2	3	13
ATP12A	5	2	14
ATP13A1	0	2	5
ATP13A2	1	1	9
ATP13A3	2	5	10
ATP13A4	1	1	5
ATP13A5	2	1	14
ATP1A1	3	1	10
ATP1A2	3	1	14
ATP1A3	2	3	6
ATP1A4	5	3	8
ATP1B2	1	1	5
ATP1B3	1	2	2
ATP1B4	0	2	6
ATP2A1	4	1	10
ATP2A2	2	2	10
ATP2A3	0	1	11
ATP2B1	2	2	7
ATP2B2	5	2	15
ATP2B3	4	2	15
ATP2B4	3	2	11
ATP2C1	2	1	10
ATP2C2	0	3	9
ATP4A	2	2	12
ATP4B	0	0	5
ATP5A1	0	0	4
ATP5B	0	2	4
ATP5C1	2	1	1
ATP6AP1	1	1	3
ATP6AP1L	0	1	3
ATP6AP2	1	1	4
ATP6V0A1	0	0	5
ATP6V0A2	0	0	4
ATP6V0A4	3	1	10
ATP6V0D1	0	0	4
ATP6V0D2	1	2	5
ATP6V1B1	2	2	9
ATP6V1C1	0	1	4
ATP6V1C2	3	0	2
ATP6V1E2	1	0	3
ATP6V1H	2	0	4
ATP7A	6	3	9
ATP7B	2	1	9
ATP8A1	4	1	3
ATP8A2	5	0	15
ATP8B1	4	1	10
ATP8B2	2	5	14
ATP8B3	2	3	13
ATP8B4	2	1	13
ATP9A	5	0	9
ATP9B	4	3	7
ATR	3	4	12
ATRIP	0	1	4
ATRN	2	1	10
ATRNL1	3	3	10
ATRX	5	6	22
ATXN1	0	3	11
ATXN1L	1	0	4
ATXN2	2	4	7
ATXN2L	4	1	12
ATXN3L	1	2	4
ATXN7	2	0	9
ATXN7L1	2	1	9
ATXN7L2	1	1	4
ATXN7L3	0	0	6
AURKB	0	0	5
AURKC	2	1	4
AUTS2	5	2	13
AVIL	2	1	3
AVL9	1	1	2
AVPI1	0	0	4
AVPR1A	2	1	9
AVPR1B	0	3	6
AVPR2	1	0	4
AWAT1	1	1	2
AWAT2	4	1	3
AXDND1	3	1	11
AXIN1	3	3	8
AXIN2	2	6	16
AXL	4	3	13
AZIN2	1	0	4
B2M	2	2	13
B3GALNT1	1	0	4
B3GALT1	0	4	3
B3GALT2	4	2	1
B3GALT4	1	2	1
B3GALT5	2	0	2
B3GALTL	0	2	6
B3GAT1	1	1	7
B3GNT2	3	2	3
B3GNT4	1	1	5
B3GNT5	1	1	3
B3GNT7	0	0	5
B3GNT8	1	0	3
B3GNT9	2	0	4
B4GALNT1	0	1	11
B4GALNT2	0	1	5
B4GALNT3	0	0	4
B4GALNT4	1	1	10
B4GALT1	3	0	3
B4GALT2	1	1	4
B4GALT3	0	0	4
B4GALT4	1	2	2
B4GALT5	2	0	4
B4GALT6	1	0	5
B4GALT7	1	1	4
B4GAT1	0	0	7
B9D2	0	1	4
BABAM1	0	2	3
BACE1	1	0	5
BACE2	1	3	6
BACH1	1	0	6
BACH2	5	6	6
BAG2	0	2	3
BAG3	1	1	4
BAG4	1	0	4
BAG6	2	0	6
BAHCC1	1	5	15
BAHD1	0	0	7
BAIAP2	1	1	3
BAIAP2L1	0	0	12
BAIAP2L2	0	0	4
BAIAP3	1	0	9
BAK1	1	0	3
BANK1	0	2	11
BANP	0	2	7
BAP1	0	2	4
BARD1	2	2	6
BARHL1	0	1	7
BARHL2	2	1	8
BASP1	3	0	1
BATF2	0	1	3
BAX	1	2	3
BAZ1A	3	5	13
BAZ1B	2	1	10
BAZ2A	3	1	10
BAZ2B	2	2	12
BBOX1	3	0	6
BBS12	0	2	8
BBS2	1	2	7
BBS4	1	1	4
BBS5	2	1	1
BBS7	1	1	5
BBS9	3	1	7
BBX	2	1	9
BCAM	1	2	5
BCAN	1	0	5
BCAP29	1	1	6
BCAR1	0	1	7
BCAR3	3	2	4
BCAS1	3	1	3
BCAS3	4	4	7
BCAT1	3	2	5
BCCIP	0	1	3
BCDIN3D	0	1	3
BCHE	2	3	12
BCKDHA	3	0	12
BCKDHB	3	1	1
BCKDK	2	0	6
BCL10	0	0	4
BCL11A	2	3	11
BCL11B	1	2	7
BCL2A1	2	1	2
BCL2L1	1	2	2
BCL2L11	2	1	2
BCL2L13	1	0	5
BCL2L14	1	0	3
BCL3	1	3	3
BCL6	1	0	11
BCL6B	0	1	7
BCL7C	0	0	5
BCL9	4	5	27
BCL9L	3	4	24
BCLAF1	5	1	6
BCO1	1	2	5
BCO2	1	0	6
BCOR	7	2	19
BCORL1	4	4	15
BCR	0	1	12
BCS1L	1	1	3
BDKRB1	1	2	2
BDKRB2	1	1	4
BDNF	1	0	3
BDP1	2	2	14
BEAN1	1	2	4
BEGAIN	0	0	6
BEND2	2	2	8
BEND3	1	5	12
BEND4	1	1	6
BEND5	1	2	6
BEND7	0	1	4
BEST1	2	0	6
BEST2	2	0	5
BEST3	1	0	4
BEST4	0	0	8
BEX1	1	0	3
BFAR	1	1	4
BFSP1	2	3	2
BFSP2	2	4	3
BGN	2	1	4
BHLHE22	2	0	5
BHLHE40	0	0	4
BHMT	1	0	5
BHMT2	0	1	4
BICC1	1	4	14
BICD1	0	3	5
BICD2	2	2	8
BIN1	0	0	6
BIN2	1	1	5
BIN3	1	1	6
BIRC2	1	0	3
BIRC3	0	0	6
BIRC6	5	6	27
BIRC8	0	1	3
BIVM-ERCC5	2	2	3
BLK	1	0	8
BLM	5	3	11
BLMH	0	0	5
BLOC1S2	0	1	3
BLZF1	1	0	4
BMF	1	0	5
BMP1	2	2	17
BMP10	3	1	6
BMP15	1	1	3
BMP2	0	1	7
BMP2K	2	1	4
BMP3	1	2	4
BMP4	0	1	6
BMP5	0	3	6
BMP7	3	2	5
BMP8A	1	0	4
BMPER	1	2	12
BMPR1A	2	2	5
BMPR1B	4	3	6
BMPR2	4	3	28
BMS1	2	1	7
BNC1	4	3	10
BNC2	9	8	19
BNIP2	0	0	5
BNIP3L	1	0	3
BNIPL	1	0	3
BOC	2	6	11
BOD1	1	0	3
BOD1L1	4	4	18
BOLL	2	1	3
BOP1	2	0	5
BPHL	0	1	3
BPI	2	1	2
BPIFA2	1	0	3
BPIFA3	2	3	3
BPIFB1	2	3	6
BPIFB2	3	3	5
BPIFB4	2	3	7
BPIFB6	2	1	8
BPNT1	1	0	5
BPTF	3	4	13
BRAF	8	10	40
BRAT1	2	0	4
BRCA1	3	1	8
BRCA2	8	4	22
BRD1	1	3	13
BRD2	2	2	7
BRD3	0	1	8
BRD4	2	3	15
BRD7	2	3	3
BRD8	2	2	11
BRD9	1	1	7
BRDT	2	1	2
BRE	0	1	8
BRF1	4	2	5
BRF2	2	0	5
BRINP1	3	5	11
BRINP2	3	3	11
BRINP3	4	6	19
BRIP1	4	0	10
BRMS1	1	0	5
BRMS1L	0	0	5
BROX	1	0	3
BRPF1	3	1	9
BRPF3	2	4	10
BRS3	1	1	4
BRSK1	0	1	11
BRSK2	2	0	8
BRWD1	4	3	18
BRWD3	8	11	15
BSCL2	2	0	4
BSDC1	1	0	3
BSG	1	0	4
BSN	10	3	27
BSND	0	3	2
BST1	2	0	3
BSX	0	3	2
BTAF1	5	3	10
BTBD1	1	1	3
BTBD10	0	4	3
BTBD11	4	4	15
BTBD16	1	0	5
BTBD2	1	2	4
BTBD3	2	1	6
BTBD7	2	4	11
BTBD9	1	0	5
BTD	3	0	3
BTG3	1	1	2
BTG4	1	1	2
BTK	3	1	3
BTN1A1	1	0	8
BTN2A1	2	0	7
BTN2A2	2	2	4
BTN3A2	1	1	4
BTN3A3	2	0	5
BTNL3	2	0	5
BTNL8	1	0	7
BTNL9	1	1	4
BTRC	1	0	5
BUB1	2	0	11
BUB1B	0	0	4
BUB3	0	1	4
BYSL	0	0	4
BZRAP1	3	1	15
BZW1	2	4	3
C10orf12	3	1	10
C10orf120	3	2	7
C10orf2	6	1	3
C10orf54	0	1	6
C10orf71	4	4	5
C10orf76	1	2	5
C10orf88	1	1	2
C10orf90	0	2	13
C11orf1	1	2	2
C11orf24	1	1	2
C11orf30	3	2	10
C11orf42	3	0	3
C11orf49	2	0	2
C11orf53	4	1	2
C11orf54	0	0	4
C11orf57	2	0	5
C11orf63	1	6	10
C11orf65	1	1	2
C11orf80	0	0	7
C11orf84	1	0	3
C11orf86	0	0	4
C11orf87	0	2	7
C12orf29	0	2	3
C12orf4	1	1	5
C12orf40	1	2	3
C12orf42	1	0	6
C12orf50	2	1	3
C12orf66	2	0	4
C14orf105	1	0	5
C14orf159	0	1	3
C14orf169	1	0	3
C14orf177	0	0	4
C14orf180	0	1	4
C14orf183	1	1	2
C14orf28	2	1	2
C14orf37	0	1	5
C14orf39	1	0	10
C14orf80	0	0	5
C14orf93	2	0	5
C15orf27	2	2	0
C15orf39	5	1	7
C15orf52	0	2	9
C15orf59	1	2	2
C16orf45	2	1	3
C16orf58	0	0	6
C16orf59	2	0	3
C16orf62	1	1	5
C16orf70	0	1	3
C16orf72	2	0	4
C16orf89	2	0	3
C16orf96	2	2	9
C17orf104	4	0	7
C17orf47	1	0	3
C17orf53	0	1	11
C17orf70	0	2	6
C17orf74	3	0	4
C17orf75	0	0	4
C17orf78	0	0	5
C17orf80	0	1	4
C17orf97	0	1	3
C17orf98	0	0	5
C17orf99	0	1	3
C18orf25	0	1	4
C18orf8	2	4	8
C19orf18	1	0	4
C19orf44	1	1	8
C19orf45	1	1	4
C19orf47	0	0	5
C19orf54	2	0	3
C19orf57	0	1	4
C19orf66	1	0	8
C1D	1	1	3
C1GALT1	2	1	3
C1GALT1C1	1	0	3
C1orf100	2	0	4
C1orf101	3	2	10
C1orf106	2	0	8
C1orf112	1	0	9
C1orf116	1	1	3
C1orf127	0	1	9
C1orf141	1	0	5
C1orf159	0	3	2
C1orf167	0	3	5
C1orf168	3	2	7
C1orf177	1	0	4
C1orf189	1	1	3
C1orf194	0	0	4
C1orf228	1	0	6
C1orf27	0	0	4
C1orf56	0	0	4
C1orf74	1	1	2
C1orf87	1	2	2
C1orf94	3	2	6
C1QL2	3	0	2
C1QTNF1	1	0	4
C1QTNF3	0	0	7
C1QTNF7	0	2	3
C1R	2	4	8
C1RL	3	0	3
C1S	1	2	9
C20orf173	1	1	2
C20orf194	1	4	6
C20orf85	0	2	4
C21orf58	1	1	5
C21orf59	0	0	5
C21orf91	1	1	2
C22orf23	1	0	5
C22orf29	0	0	4
C2CD2	1	0	5
C2CD3	1	1	15
C2CD4C	2	1	2
C2CD5	1	2	10
C2orf16	3	3	10
C2orf42	2	0	2
C2orf44	0	0	10
C2orf49	1	1	3
C2orf66	1	0	3
C2orf71	4	2	15
C2orf73	0	0	4
C2orf74	2	1	3
C2orf78	2	3	5
C2orf80	0	1	3
C2orf81	2	2	6
C3	2	2	17
C3AR1	2	0	5
C3orf17	2	0	7
C3orf20	2	2	10
C3orf58	0	1	4
C3orf67	1	1	3
C4orf22	1	0	3
C4orf29	2	1	5
C4orf46	0	1	3
C4orf47	0	1	5
C4orf50	2	1	4
C5	4	4	11
C5AR1	0	0	4
C5AR2	0	0	4
C5orf22	2	1	2
C5orf30	1	1	2
C5orf34	1	1	4
C5orf42	4	4	25
C5orf45	1	2	3
C5orf47	2	4	2
C5orf52	0	0	5
C5orf60	1	1	2
C6	3	5	11
C6orf10	1	1	8
C6orf106	0	1	4
C6orf118	2	4	9
C6orf136	1	0	3
C6orf15	0	0	7
C6orf165	1	0	5
C6orf201	0	0	4
C6orf203	0	0	4
C6orf222	1	1	7
C6orf25	1	0	6
C6orf58	1	0	5
C7	4	0	10
C7orf25	2	0	4
C7orf31	2	3	8
C7orf33	2	0	3
C7orf43	1	0	5
C7orf49	3	1	3
C7orf50	1	0	5
C7orf55-LUC7L2	3	1	2
C7orf62	1	4	6
C7orf72	2	0	4
C8A	2	2	5
C8B	5	3	9
C8orf33	2	0	3
C8orf34	1	1	8
C8orf48	2	4	3
C8orf74	1	0	4
C9	2	1	5
C9orf114	0	1	5
C9orf131	2	0	10
C9orf135	1	0	3
C9orf152	0	0	4
C9orf156	1	1	2
C9orf171	0	2	9
C9orf172	1	1	4
C9orf173	1	1	2
C9orf3	3	0	4
C9orf41	2	2	6
C9orf43	1	1	3
C9orf47	1	1	2
C9orf64	1	0	3
C9orf72	2	1	4
C9orf78	0	0	4
C9orf84	5	4	9
C9orf89	1	1	2
C9orf9	0	0	4
CA12	1	0	4
CA14	0	0	4
CA2	3	0	3
CA3	0	2	4
CA4	1	0	3
CA5A	2	0	2
CA6	2	1	6
CA7	2	0	4
CA8	2	1	3
CA9	2	2	3
CAB39L	0	2	7
CABIN1	2	1	18
CABLES1	1	1	4
CABLES2	1	0	3
CABP2	1	1	5
CABP4	1	2	3
CABP7	1	1	2
CABS1	3	1	2
CABYR	1	1	5
CACHD1	2	4	13
CACNA1A	5	3	30
CACNA1B	8	5	20
CACNA1C	8	3	23
CACNA1D	3	9	20
CACNA1E	9	13	28
CACNA1F	6	2	16
CACNA1G	5	4	19
CACNA1H	7	10	25
CACNA1I	7	2	11
CACNA1S	4	3	18
CACNA2D1	5	3	13
CACNA2D2	3	1	10
CACNA2D3	2	6	14
CACNA2D4	1	2	11
CACNB1	3	2	4
CACNB2	0	2	5
CACNB3	1	1	3
CACNB4	3	0	4
CACNG1	0	1	6
CACNG2	0	0	5
CACNG3	3	1	6
CACNG4	1	1	3
CACNG5	3	1	4
CACNG7	1	3	4
CACTIN	1	0	7
CACUL1	2	3	5
CACYBP	1	0	3
CAD	5	4	11
CADM1	4	2	8
CADM2	2	3	5
CADM3	2	0	8
CADM4	0	2	2
CADPS	4	2	17
CADPS2	0	2	15
CAGE1	2	0	4
CALB2	0	1	4
CALCOCO1	1	1	2
CALCR	1	2	6
CALCRL	2	1	2
CALD1	5	2	13
CALHM1	1	1	3
CALHM2	0	1	3
CALHM3	1	0	5
CALML4	1	2	2
CALN1	1	2	2
CALR	2	0	3
CALR3	1	2	5
CALU	0	0	4
CAMK1	1	1	2
CAMK1D	3	0	6
CAMK1G	1	0	3
CAMK2A	1	3	2
CAMK2B	1	0	6
CAMK2D	1	2	5
CAMK2G	2	2	9
CAMK4	2	1	4
CAMKK1	0	1	5
CAMKK2	1	1	8
CAMKV	1	1	4
CAMLG	1	0	3
CAMSAP1	1	4	14
CAMSAP2	3	0	16
CAMSAP3	3	0	11
CAMTA1	5	7	13
CAMTA2	0	3	14
CAND1	3	4	12
CAND2	2	2	13
CANT1	0	1	4
CANX	1	0	4
CAP1	1	1	3
CAP2	1	0	4
CAPN1	3	0	2
CAPN10	0	0	6
CAPN11	2	0	7
CAPN12	1	4	6
CAPN13	2	1	2
CAPN14	4	0	8
CAPN15	2	1	5
CAPN2	2	0	8
CAPN3	1	1	6
CAPN5	2	0	9
CAPN6	1	1	7
CAPN7	2	3	5
CAPN9	2	0	5
CAPNS2	2	0	4
CAPRIN1	1	2	7
CAPRIN2	3	0	10
CAPS2	1	1	7
CAPSL	1	1	5
CAPZA1	0	1	4
CAPZA2	1	0	3
CAPZA3	1	1	4
CAPZB	0	0	8
CARD10	3	1	9
CARD11	5	5	17
CARD14	1	0	6
CARD6	4	2	10
CARD9	0	1	7
CARF	1	1	5
CARKD	0	0	7
CARM1	2	1	2
CARNS1	3	0	4
CARS	1	0	8
CARS2	0	1	6
CASC1	4	2	5
CASC5	2	3	16
CASD1	1	3	6
CASK	1	0	6
CASKIN1	3	1	9
CASKIN2	2	1	8
CASP10	1	0	4
CASP2	2	2	5
CASP4	1	1	4
CASP5	1	1	9
CASP7	0	0	5
CASP8	3	3	10
CASP8AP2	3	2	14
CASP9	1	1	2
CASQ1	2	0	3
CASQ2	2	2	2
CASR	5	1	10
CASS4	2	2	10
CAST	1	0	4
CASZ1	1	3	22
CATIP	1	1	3
CATSPER1	1	3	7
CATSPER2	1	1	4
CATSPER3	0	1	7
CATSPER4	0	0	6
CATSPERB	3	3	8
CATSPERD	4	4	9
CATSPERG	1	0	5
CAV3	1	1	2
CBFA2T2	1	4	5
CBFA2T3	4	1	6
CBL	2	1	6
CBLB	2	2	5
CBLL1	1	0	4
CBLN1	1	0	3
CBLN2	1	2	3
CBLN3	1	0	4
CBLN4	1	2	2
CBR1	0	1	3
CBR3	1	0	4
CBX1	2	1	4
CBX3	0	1	5
CBX4	1	1	2
CBX6	0	2	6
CBX8	1	1	12
CC2D1A	4	5	8
CC2D1B	0	1	9
CC2D2A	5	6	9
CC2D2B	3	0	3
CCAR1	2	1	11
CCAR2	2	1	11
CCBE1	3	1	7
CCBL1	1	0	5
CCBL2	2	2	4
CCDC102A	0	1	4
CCDC102B	0	1	9
CCDC105	2	1	5
CCDC108	2	3	19
CCDC109B	1	2	3
CCDC110	2	3	9
CCDC112	3	0	2
CCDC114	2	0	2
CCDC116	3	0	9
CCDC117	1	0	3
CCDC120	0	2	5
CCDC124	0	0	4
CCDC125	1	0	9
CCDC127	0	2	3
CCDC129	3	3	8
CCDC13	4	2	4
CCDC132	3	3	11
CCDC134	0	0	4
CCDC136	4	1	7
CCDC138	1	0	6
CCDC14	2	1	7
CCDC140	0	3	7
CCDC141	5	4	14
CCDC142	1	2	2
CCDC144A	2	2	7
CCDC146	2	2	6
CCDC148	1	0	6
CCDC15	2	2	8
CCDC150	1	4	8
CCDC151	2	1	5
CCDC153	0	0	4
CCDC154	1	1	4
CCDC155	2	1	3
CCDC157	1	2	4
CCDC158	2	3	9
CCDC160	0	1	10
CCDC168	11	14	37
CCDC169	2	0	2
CCDC17	3	0	5
CCDC170	1	1	7
CCDC171	5	1	7
CCDC172	2	1	4
CCDC173	1	0	9
CCDC174	2	0	4
CCDC176	0	0	4
CCDC178	2	3	12
CCDC18	2	3	4
CCDC180	2	2	14
CCDC181	1	0	5
CCDC183	1	0	4
CCDC185	2	2	3
CCDC186	2	0	6
CCDC22	2	0	4
CCDC24	1	1	3
CCDC27	2	2	5
CCDC28A	1	1	6
CCDC28B	1	2	2
CCDC30	3	1	4
CCDC33	1	1	2
CCDC34	1	2	2
CCDC36	0	0	5
CCDC37	2	1	10
CCDC38	3	0	6
CCDC39	3	6	13
CCDC40	2	5	7
CCDC42	0	1	6
CCDC42B	2	1	3
CCDC50	2	1	2
CCDC51	1	0	4
CCDC54	2	1	2
CCDC57	2	0	7
CCDC59	0	1	5
CCDC6	1	2	5
CCDC60	2	2	5
CCDC61	0	1	6
CCDC62	4	2	5
CCDC63	1	1	3
CCDC64	2	1	11
CCDC64B	2	1	3
CCDC65	1	0	3
CCDC66	2	0	10
CCDC67	3	1	9
CCDC7	1	0	5
CCDC71	2	0	4
CCDC73	4	2	18
CCDC74B	3	1	3
CCDC77	2	0	4
CCDC78	0	1	4
CCDC79	2	1	7
CCDC8	1	2	6
CCDC80	6	2	8
CCDC81	0	0	6
CCDC82	0	1	8
CCDC85A	2	2	8
CCDC87	2	0	11
CCDC88A	3	3	15
CCDC88B	1	2	12
CCDC88C	3	0	13
CCDC89	0	1	3
CCDC9	0	3	6
CCDC91	2	1	4
CCDC92	1	1	9
CCDC93	2	0	8
CCDC96	1	0	6
CCDC97	0	1	3
CCER1	2	1	4
CCIN	1	0	4
CCKAR	0	4	3
CCKBR	4	2	9
CCL14	1	0	4
CCL23	0	0	4
CCM2	2	0	4
CCM2L	2	2	4
CCNA1	3	1	14
CCNB1	1	0	6
CCNB1IP1	1	1	2
CCNB2	1	1	3
CCNB3	2	1	7
CCNE1	0	0	4
CCNE2	0	0	4
CCNF	2	0	6
CCNG2	0	1	3
CCNJ	1	1	3
CCNJL	1	2	3
CCNK	1	0	6
CCNL1	1	2	8
CCNL2	1	1	7
CCNT1	2	1	7
CCNT2	3	1	5
CCNYL1	0	1	3
CCP110	1	3	7
CCPG1	3	2	9
CCR1	2	0	6
CCR2	3	1	3
CCR3	4	2	5
CCR5	1	0	7
CCR7	0	0	7
CCR8	2	0	2
CCRL2	1	1	2
CCS	0	0	5
CCSAP	1	1	3
CCSER1	4	0	11
CCSER2	2	1	5
CCT3	1	2	3
CCT4	0	1	5
CCT5	0	0	6
CCT6A	2	0	6
CCT6B	2	1	6
CCT8L2	1	3	9
CCZ1	2	1	4
CD101	2	0	7
CD109	3	4	14
CD14	0	2	5
CD160	0	0	4
CD163	4	3	12
CD163L1	3	2	10
CD177	0	1	3
CD180	4	1	8
CD19	1	1	8
CD1A	2	1	1
CD1B	1	0	3
CD1C	2	1	1
CD1D	0	1	4
CD1E	4	2	9
CD2	2	1	2
CD200	0	2	4
CD200R1	2	0	3
CD200R1L	1	1	5
CD207	1	0	7
CD22	3	1	7
CD244	1	0	3
CD248	2	1	10
CD27	0	0	4
CD276	0	0	10
CD28	2	1	1
CD2AP	1	0	4
CD2BP2	2	1	6
CD300A	2	0	3
CD300LF	1	1	2
CD300LG	1	0	6
CD320	0	2	4
CD33	2	1	3
CD34	1	1	3
CD37	0	0	6
CD38	0	1	4
CD3EAP	0	0	5
CD3G	1	0	3
CD4	0	1	4
CD40	2	0	2
CD40LG	0	0	4
CD46	1	0	3
CD5	1	1	2
CD53	1	1	2
CD58	1	1	11
CD5L	1	0	6
CD6	1	1	3
CD63	1	0	3
CD70	1	1	2
CD72	3	0	2
CD74	0	0	4
CD84	1	2	5
CD8B	1	1	2
CD9	0	1	3
CD93	4	3	14
CD96	2	2	5
CD99L2	2	0	3
CDADC1	1	1	3
CDAN1	3	3	9
CDC14A	3	0	9
CDC14B	0	1	3
CDC16	2	1	4
CDC20B	5	2	5
CDC23	2	2	6
CDC25A	2	0	7
CDC25B	1	0	9
CDC25C	2	0	3
CDC27	1	2	6
CDC34	0	0	4
CDC37	0	1	5
CDC40	2	0	5
CDC42BPA	2	5	16
CDC42BPB	5	4	15
CDC42BPG	3	4	8
CDC42EP4	1	1	3
CDC45	1	0	6
CDC5L	3	1	6
CDC7	1	0	5
CDC73	2	2	7
CDCA2	1	1	5
CDCA4	2	0	3
CDCA7	0	0	4
CDCA7L	2	3	6
CDCA8	1	0	3
CDCP1	2	1	4
CDH1	2	1	12
CDH10	4	6	29
CDH11	3	3	15
CDH12	7	0	13
CDH13	2	2	11
CDH15	0	0	5
CDH16	2	1	10
CDH17	2	1	7
CDH18	3	8	14
CDH19	3	2	7
CDH2	5	4	16
CDH20	4	1	6
CDH22	4	4	5
CDH23	7	7	21
CDH24	1	2	5
CDH26	1	1	6
CDH3	2	2	5
CDH4	2	4	15
CDH5	2	1	6
CDH6	2	0	16
CDH7	2	1	9
CDH8	6	2	16
CDH9	6	8	13
CDHR1	1	0	8
CDHR2	2	2	11
CDHR3	4	2	11
CDHR4	0	1	9
CDHR5	1	1	9
CDK1	2	0	4
CDK10	2	0	3
CDK11A	2	0	4
CDK11B	1	4	6
CDK12	2	3	20
CDK13	3	1	6
CDK14	1	4	9
CDK15	0	2	4
CDK16	1	1	5
CDK17	3	3	2
CDK18	2	0	3
CDK19	0	0	6
CDK5	2	0	3
CDK5R1	0	1	4
CDK5RAP1	3	1	2
CDK5RAP2	4	2	15
CDK7	1	1	3
CDK8	0	3	4
CDK9	0	2	2
CDKAL1	0	3	4
CDKL2	1	2	4
CDKL3	1	1	5
CDKL4	1	1	5
CDKL5	1	0	8
CDKN1B	0	1	3
CDKN2AIP	1	0	5
CDNF	2	0	3
CDO1	0	2	2
CDON	7	1	16
CDR1	1	1	5
CDR2	1	1	6
CDR2L	0	1	5
CDRT1	1	0	4
CDRT15	1	2	6
CDS2	0	0	4
CDX2	0	1	6
CDYL	2	2	8
CDYL2	1	2	9
CEACAM16	1	0	4
CEACAM18	1	0	5
CEACAM20	1	0	4
CEACAM4	1	0	5
CEACAM5	2	1	3
CEACAM6	0	1	4
CEBPE	0	2	2
CEBPZ	3	1	8
CECR1	1	1	9
CECR2	1	2	17
CECR5	1	2	3
CECR6	0	1	3
CEL	1	2	8
CELA1	0	3	2
CELA2B	3	0	2
CELA3B	1	1	3
CELF1	0	1	3
CELF2	1	3	7
CELF3	0	1	5
CELF4	2	2	9
CELF6	2	0	2
CELSR1	4	3	24
CELSR2	7	2	20
CELSR3	2	6	19
CEMIP	2	2	13
CENPA	1	0	3
CENPB	0	0	4
CENPC	2	3	9
CENPE	5	4	12
CENPF	8	2	18
CENPH	1	0	3
CENPI	1	2	6
CENPJ	5	2	11
CENPK	1	1	3
CENPN	0	0	5
CENPQ	2	0	2
CENPU	0	0	8
CEP104	2	0	10
CEP112	1	2	10
CEP120	1	3	11
CEP126	2	3	7
CEP128	2	1	10
CEP131	1	2	12
CEP135	4	2	7
CEP152	2	2	12
CEP162	3	6	15
CEP164	5	2	9
CEP170	6	1	18
CEP170B	2	1	12
CEP192	4	2	18
CEP250	2	5	14
CEP290	5	3	18
CEP295	4	1	17
CEP295NL	0	0	10
CEP350	5	2	10
CEP41	1	1	5
CEP55	1	1	6
CEP57	2	0	2
CEP57L1	1	0	3
CEP63	1	2	11
CEP68	3	0	4
CEP70	0	1	8
CEP72	2	0	6
CEP76	0	0	4
CEP78	6	3	5
CEP83	2	1	6
CEP85	3	0	2
CEP85L	4	2	9
CEP89	3	1	4
CEP95	5	0	4
CEP97	0	1	6
CEPT1	1	1	3
CER1	2	1	3
CERK	2	0	7
CERKL	2	4	6
CERS1	2	0	2
CERS3	2	0	8
CERS4	1	0	3
CERS6	2	1	2
CES1	2	1	8
CES2	1	0	4
CES3	2	0	9
CES5A	1	0	10
CETN3	3	0	5
CETP	2	0	5
CFAP20	1	0	3
CFAP221	0	0	7
CFAP43	3	4	14
CFAP44	1	0	12
CFAP45	4	2	9
CFAP46	4	8	19
CFAP47	5	5	16
CFAP52	1	2	2
CFAP53	1	2	3
CFAP54	4	4	9
CFAP57	1	1	6
CFAP58	4	3	6
CFAP61	3	2	13
CFAP69	4	3	11
CFAP70	2	2	7
[truncated: 10,746 more rows]
