# Supplementary material for: Classification of colon adenocarcinoma based on immunological characterizations: Implications for prognosis and immunotherapy
Source: Front Immunol. 2022 Jul 27;13:934083. doi: 10.3389/fimmu.2022.934083 (PMC9363576; doi:10.3389/fimmu.2022.934083)
Supplement: Supplementary file 14 [file Table_8.xlsx]

## Sheet: tcga.subtype.mut.sig.gene
Supplementary Table S8. Genes with significantly high mutation frequency in at least one of all three ISs
Tag	IS1	IS2	IS3	IS1.pvalue	IS2.pvalue	IS3.pvalue
A1BG	2	0	6	0.601577	1	0.04801
A2ML1	4	5	28	0.989244	0.999718	4.00151e-06
AAK1	5	0	4	0.037518	1	0.518059
AAR2	0	0	4	1	1	0.0249944
AARD	0	0	4	1	1	0.0249944
AARS	2	0	7	0.670003	1	0.0236708
AARS2	3	0	8	0.504951	1	0.027443
AASS	1	3	10	0.978942	0.933997	0.0158297
ABCA1	5	7	19	0.899298	0.971759	0.0104355
ABCA12	7	7	24	0.842948	0.996704	0.00207076
ABCA13	12	15	45	0.95993	0.999475	1.60302e-05
ABCA2	5	7	16	0.83749	0.936388	0.0436209
ABCA3	4	7	16	0.919407	0.918009	0.0288057
ABCA4	6	8	22	0.897638	0.981782	0.00598408
ABCA5	2	3	17	0.98205	0.996481	0.000294084
ABCA7	4	1	20	0.884614	0.999992	3.04779e-05
ABCA8	4	2	15	0.776238	0.999226	0.00279451
ABCA9	1	3	13	0.990994	0.976808	0.00205145
ABCB1	5	2	16	0.672265	0.999678	0.00306871
ABCB11	1	4	15	0.99618	0.969078	0.00123208
ABCB4	2	5	12	0.962916	0.881987	0.0316862
ABCB5	2	4	12	0.953035	0.941403	0.0179043
ABCB9	0	0	7	1	1	0.00150551
ABCC1	6	1	14	0.37613	0.999945	0.0103349
ABCC11	4	0	10	0.432351	1	0.0158297
ABCC2	1	0	13	0.978942	1	4.42173e-05
ABCC3	3	0	10	0.629942	1	0.00691843
ABCC5	0	2	11	1	0.97789	0.00110432
ABCC6	1	1	8	0.935454	0.989759	0.011356
ABCC8	3	3	13	0.869043	0.988885	0.00986477
ABCC9	1	4	10	0.98412	0.857883	0.0311006
ABCD1	2	0	9	0.77845	1	0.00532338
ABCD2	1	1	8	0.935454	0.989759	0.011356
ABCD4	0	0	8	1	1	0.000585251
ABCF2	0	0	5	1	1	0.00983821
ABCF3	2	3	10	0.906448	0.953026	0.0311006
ABCG2	1	1	8	0.935454	0.989759	0.011356
ABCG4	1	2	9	0.963068	0.967162	0.0139554
ABHD12	0	1	5	1	0.934793	0.0397464
ABHD15	0	0	5	1	1	0.00983821
ABI3BP	2	4	13	0.962916	0.957247	0.00986477
ABL1	3	3	11	0.810503	0.976808	0.0316645
ABL2	4	2	11	0.602934	0.995708	0.0316645
ABLIM2	1	2	9	0.963068	0.967162	0.0139554
ABO	0	1	6	1	0.958854	0.017963
ABR	2	1	13	0.925387	0.999393	0.000743877
ABTB1	2	2	10	0.883156	0.985206	0.0158297
ACACA	7	2	21	0.594227	0.999987	0.000536185
ACACB	7	1	24	0.670777	1	3.01152e-05
ACAD9	0	1	6	1	0.958854	0.017963
ACADS	0	0	4	1	1	0.0249944
ACAN	5	5	18	0.83749	0.992452	0.00622437
ACAP3	1	1	7	0.914781	0.983693	0.0236708
ACBD4	0	0	4	1	1	0.0249944
ACE	4	1	13	0.652682	0.999766	0.00479483
ACE2	2	0	6	0.601577	1	0.04801
ACIN1	3	2	12	0.810503	0.995708	0.00916464
ACKR3	1	1	7	0.914781	0.983693	0.0236708
ACLY	3	1	12	0.773873	0.999393	0.00414356
ACO1	1	0	6	0.851833	1	0.017963
ACOT12	1	0	9	0.935454	1	0.00147959
ACOT7	1	0	7	0.887583	1	0.00794731
ACP1	0	0	5	1	1	0.00983821
ACP2	0	0	7	1	1	0.00150551
ACRC	1	1	8	0.935454	0.989759	0.011356
ACSF2	0	0	4	1	1	0.0249944
ACSF3	1	0	6	0.851833	1	0.017963
ACSL1	2	0	6	0.601577	1	0.04801
ACSL3	0	0	5	1	1	0.00983821
ACSL5	2	0	7	0.670003	1	0.0236708
ACSM3	1	0	5	0.804878	1	0.0397464
ACSS1	0	1	5	1	0.934793	0.0397464
ACTBL2	0	1	9	1	0.989759	0.00147959
ACTG2	1	0	6	0.851833	1	0.017963
ACTN1	2	0	9	0.77845	1	0.00532338
ACTN2	1	1	7	0.914781	0.983693	0.0236708
ACTN3	1	0	7	0.887583	1	0.00794731
ACTN4	2	1	8	0.77845	0.993579	0.027443
ACTR1B	0	2	9	1	0.951562	0.00532338
ACVR1B	4	3	17	0.862841	0.998409	0.00162101
ACVR1C	1	1	6	0.887583	0.974077	0.04801
ACVR2A	5	4	24	0.928325	0.999747	7.18022e-05
ACVR2B	1	1	12	0.978942	0.998432	0.00049079
ADA	0	0	5	1	1	0.00983821
ADAD1	2	0	8	0.728723	1	0.011356
ADAM15	1	1	7	0.914781	0.983693	0.0236708
ADAM18	2	1	9	0.820105	0.99598	0.0139554
ADAM21	1	2	12	0.98412	0.990157	0.0015938
ADAM30	1	1	10	0.963068	0.99598	0.00244604
ADAM32	1	2	9	0.963068	0.967162	0.0139554
ADAM8	0	2	10	1	0.967162	0.00244604
ADAMDEC1	1	0	7	0.887583	1	0.00794731
ADAMTS1	4	2	11	0.602934	0.995708	0.0316645
ADAMTS10	2	3	13	0.953035	0.983889	0.00479483
ADAMTS12	3	5	16	0.951935	0.972209	0.00596412
ADAMTS13	3	2	14	0.869043	0.998162	0.00245485
ADAMTS15	1	2	8	0.951154	0.951562	0.027443
ADAMTS17	5	2	14	0.582683	0.999226	0.0103349
ADAMTS18	6	2	17	0.566485	0.999868	0.00328017
ADAMTS2	2	7	21	0.997661	0.962681	0.000536185
ADAMTS20	6	5	16	0.651235	0.989434	0.0288057
ADAMTS3	3	1	11	0.731755	0.999023	0.00819425
ADAMTS4	0	2	14	1	0.993485	9.29973e-05
ADAMTS6	0	1	8	1	0.983693	0.00345487
ADAMTS8	2	0	7	0.670003	1	0.0236708
ADAMTS9	2	8	14	0.989073	0.698071	0.0478776
ADAMTSL1	4	1	22	0.919407	0.999997	6.2772e-06
ADAMTSL2	2	2	13	0.940705	0.995708	0.00205145
ADAMTSL3	6	7	20	0.839542	0.984187	0.0101847
ADAMTSL4	4	3	14	0.776238	0.994807	0.0103349
ADARB1	3	0	11	0.68383	1	0.00335392
ADCK1	0	0	7	1	1	0.00150551
ADCK4	0	1	5	1	0.934793	0.0397464
ADCY1	3	5	19	0.974804	0.989434	0.000935162
ADCY10	3	2	11	0.773873	0.993485	0.0171058
ADCY2	3	3	13	0.869043	0.988885	0.00986477
ADCY3	3	1	9	0.629942	0.997488	0.0297886
ADCY4	1	0	10	0.951154	1	0.000625415
ADCY5	5	2	16	0.672265	0.999678	0.00306871
ADCY6	2	2	10	0.883156	0.985206	0.0158297
ADCY8	4	8	17	0.944616	0.890231	0.0277114
ADCY9	6	2	13	0.37613	0.999226	0.0313151
ADD2	2	1	8	0.77845	0.993579	0.027443
ADD3	4	0	9	0.370957	1	0.0297886
ADGB	4	2	23	0.944616	0.999979	8.79588e-06
ADGRA2	3	0	8	0.504951	1	0.027443
ADGRB1	2	4	15	0.977078	0.977816	0.00279451
ADGRB2	3	6	14	0.940799	0.901713	0.0306607
ADGRD1	2	0	12	0.883156	1	0.00049079
ADGRE5	2	0	10	0.820105	1	0.00244604
ADGRF2	1	0	6	0.851833	1	0.017963
ADGRF3	2	1	11	0.883156	0.998432	0.00335392
ADGRF4	2	0	7	0.670003	1	0.0236708
ADGRG1	0	0	4	1	1	0.0249944
ADGRG2	5	0	10	0.267962	1	0.0311006
ADGRG3	0	0	13	1	1	4.87174e-06
ADGRG4	5	4	18	0.811104	0.997384	0.00343394
ADGRG6	2	2	11	0.906448	0.990157	0.00819425
ADGRL1	4	2	16	0.808946	0.9995	0.00144186
ADGRL2	6	5	20	0.788117	0.997349	0.00359308
ADGRL3	5	7	24	0.95817	0.993709	0.000637893
ADGRL4	1	3	10	0.978942	0.933997	0.0158297
ADGRV1	8	12	39	0.988006	0.998782	9.79155e-06
ADH1B	0	1	5	1	0.934793	0.0397464
ADHFE1	5	0	4	0.037518	1	0.518059
ADK	0	0	6	1	1	0.00385658
ADM2	0	0	4	1	1	0.0249944
ADNP2	0	4	10	1	0.813401	0.0158297
ADORA1	0	1	8	1	0.983693	0.00345487
ADRA1A	1	2	8	0.951154	0.951562	0.027443
ADRA1B	0	0	4	1	1	0.0249944
ADRA1D	0	1	5	1	0.934793	0.0397464
ADRA2B	0	1	6	1	0.958854	0.017963
ADRB2	1	0	5	0.804878	1	0.0397464
AEBP1	2	1	9	0.820105	0.99598	0.0139554
AFAP1L1	1	0	5	0.804878	1	0.0397464
AFAP1L2	1	1	8	0.935454	0.989759	0.011356
AFF1	3	2	10	0.731755	0.990157	0.0311006
AFF2	6	3	20	0.725411	0.999798	0.00101402
AFF3	4	4	15	0.837721	0.988835	0.0106137
AFF4	3	2	13	0.842067	0.997186	0.00479483
AFP	0	3	8	1	0.828039	0.027443
AGAP6	0	0	6	1	1	0.00385658
AGAP9	2	0	6	0.601577	1	0.04801
AGBL1	1	3	10	0.978942	0.933997	0.0158297
AGBL3	5	2	13	0.533504	0.998805	0.0183274
AGFG1	1	1	7	0.914781	0.983693	0.0236708
AGFG2	0	0	7	1	1	0.00150551
AGGF1	2	0	8	0.728723	1	0.011356
AGL	1	0	13	0.978942	1	4.42173e-05
AGO1	2	0	8	0.728723	1	0.011356
AGO2	1	0	8	0.914781	1	0.00345487
AGPAT1	1	0	5	0.804878	1	0.0397464
AGPAT3	0	0	4	1	1	0.0249944
AGPAT9	1	0	6	0.851833	1	0.017963
AGRN	2	4	16	0.98205	0.984206	0.00144186
AGT	1	1	6	0.887583	0.974077	0.04801
AGTR1	1	0	8	0.914781	1	0.00345487
AHCTF1	3	3	12	0.842067	0.983889	0.0179043
AHCY	0	1	6	1	0.958854	0.017963
AHCYL1	0	1	5	1	0.934793	0.0397464
AHDC1	4	0	21	0.884614	1	4.1204e-06
AHNAK	5	8	30	0.989411	0.997861	2.77502e-05
AHNAK2	10	7	31	0.746904	0.999906	0.000210574
AHR	0	2	9	1	0.951562	0.00532338
AHRR	1	3	11	0.98412	0.953026	0.00819425
AHSG	1	0	6	0.851833	1	0.017963
AK1	0	0	4	1	1	0.0249944
AK3	0	0	4	1	1	0.0249944
AK5	1	1	7	0.914781	0.983693	0.0236708
AK9	4	3	16	0.837721	0.997628	0.00306871
AKAP12	3	7	24	0.994965	0.988292	0.000158624
AKAP13	6	5	23	0.86129	0.999116	0.00061213
AKAP3	1	1	10	0.963068	0.99598	0.00244604
AKAP6	5	5	22	0.914873	0.998152	0.000578306
AKAP8	1	0	8	0.914781	1	0.00345487
AKAP8L	1	0	6	0.851833	1	0.017963
AKAP9	8	4	24	0.654365	0.999926	0.000637893
AKR1B1	0	0	7	1	1	0.00150551
AKR1B10	1	1	6	0.887583	0.974077	0.04801
AKR1B15	0	0	5	1	1	0.00983821
AKR1C1	0	0	4	1	1	0.0249944
AKR1E2	1	0	6	0.851833	1	0.017963
ALAS1	1	0	5	0.804878	1	0.0397464
ALDH16A1	0	2	8	1	0.929104	0.011356
ALDH18A1	1	1	8	0.935454	0.989759	0.011356
ALDH1A2	1	1	11	0.9721	0.997488	0.00110432
ALDH1A3	2	3	11	0.925387	0.966861	0.0171058
ALDH1B1	1	0	7	0.887583	1	0.00794731
ALDH1L1	1	2	8	0.951154	0.951562	0.027443
ALDH2	0	0	5	1	1	0.00983821
ALDH4A1	0	0	7	1	1	0.00150551
ALDH9A1	0	0	5	1	1	0.00983821
ALDOB	2	0	6	0.601577	1	0.04801
ALG1	0	0	6	1	1	0.00385658
ALG10B	0	1	6	1	0.958854	0.017963
ALG11	0	0	9	1	1	0.000226549
ALG8	2	0	7	0.670003	1	0.0236708
ALK	3	7	19	0.983874	0.951075	0.00353612
ALKBH4	0	0	4	1	1	0.0249944
ALKBH5	0	0	4	1	1	0.0249944
ALMS1	3	10	18	0.989797	0.750468	0.0265558
ALOX12	0	0	6	1	1	0.00385658
ALOX12B	2	0	6	0.601577	1	0.04801
ALOX15	0	0	5	1	1	0.00983821
ALOX5	2	1	10	0.854681	0.997488	0.00691843
ALOXE3	2	0	6	0.601577	1	0.04801
ALPI	1	1	6	0.887583	0.974077	0.04801
ALPK1	1	2	12	0.98412	0.990157	0.0015938
ALPK2	5	4	19	0.83749	0.998206	0.00188371
ALPK3	5	2	14	0.582683	0.999226	0.0103349
ALPP	5	0	4	0.037518	1	0.518059
ALS2	3	1	15	0.869043	0.999855	0.000475393
ALS2CL	0	4	11	1	0.857883	0.00819425
ALX4	1	0	11	0.963068	1	0.000261291
AMACR	0	0	4	1	1	0.0249944
AMBRA1	1	3	11	0.98412	0.953026	0.00819425
AMDHD1	1	0	6	0.851833	1	0.017963
AMER2	2	0	10	0.820105	1	0.00244604
AMHR2	1	1	6	0.887583	0.974077	0.04801
AMICA1	1	0	6	0.851833	1	0.017963
AMMECR1L	1	0	7	0.887583	1	0.00794731
AMOTL2	0	0	5	1	1	0.00983821
AMPD1	2	2	9	0.854681	0.97789	0.0297886
AMPD2	2	1	8	0.77845	0.993579	0.027443
AMPD3	2	1	9	0.820105	0.99598	0.0139554
AMPH	2	5	12	0.962916	0.881987	0.0316862
ANAPC2	1	1	7	0.914781	0.983693	0.0236708
ANAPC5	0	1	5	1	0.934793	0.0397464
ANAPC7	0	1	5	1	0.934793	0.0397464
ANGPTL1	1	0	8	0.914781	1	0.00345487
ANGPTL2	2	1	8	0.77845	0.993579	0.027443
ANGPTL7	0	0	6	1	1	0.00385658
ANK1	4	2	21	0.919407	0.999947	4.0674e-05
ANK2	8	13	26	0.912232	0.93282	0.0172737
ANK3	7	8	37	0.983789	0.999909	1.01957e-06
ANKFY1	0	1	9	1	0.989759	0.00147959
ANKHD1-EIF4EBP3	5	5	14	0.712123	0.972209	0.0478776
ANKMY2	1	1	6	0.887583	0.974077	0.04801
ANKRD11	7	6	23	0.795393	0.9982	0.00207619
ANKRD13A	1	0	10	0.951154	1	0.000625415
ANKRD13B	0	0	5	1	1	0.00983821
ANKRD17	5	1	12	0.428816	0.999766	0.0179043
ANKRD24	1	0	10	0.951154	1	0.000625415
ANKRD27	2	1	10	0.854681	0.997488	0.00691843
ANKRD28	1	1	9	0.951154	0.993579	0.00532338
ANKRD30B	6	3	16	0.566485	0.998938	0.0107356
ANKRD32	1	3	10	0.978942	0.933997	0.0158297
ANKRD34A	0	2	6	1	0.852292	0.04801
ANKRD35	2	1	10	0.854681	0.997488	0.00691843
ANKRD40	1	0	6	0.851833	1	0.017963
ANKRD50	2	3	13	0.953035	0.983889	0.00479483
ANKRD52	3	0	10	0.629942	1	0.00691843
ANKRD53	1	1	6	0.887583	0.974077	0.04801
ANKRD55	2	1	8	0.77845	0.993579	0.027443
ANO1	1	0	5	0.804878	1	0.0397464
ANO10	1	0	7	0.887583	1	0.00794731
ANO3	1	1	13	0.98412	0.999023	0.000215037
ANO6	1	1	10	0.963068	0.99598	0.00244604
ANO8	0	1	9	1	0.989759	0.00147959
ANXA11	0	2	6	1	0.852292	0.04801
ANXA5	0	0	4	1	1	0.0249944
ANXA6	1	3	9	0.9721	0.908155	0.0297886
ANXA8	1	0	5	0.804878	1	0.0397464
ANXA9	0	0	4	1	1	0.0249944
AOAH	0	0	4	1	1	0.0249944
AOC1	1	2	8	0.951154	0.951562	0.027443
AP1G2	2	0	9	0.77845	1	0.00532338
AP1M2	0	1	5	1	0.934793	0.0397464
AP2A2	3	3	17	0.940799	0.997628	0.00073011
AP2B1	2	0	9	0.77845	1	0.00532338
AP2M1	0	1	7	1	0.974077	0.00794731
AP3D1	1	2	11	0.978942	0.985206	0.00335392
AP4B1	2	0	7	0.670003	1	0.0236708
AP5Z1	3	2	10	0.731755	0.990157	0.0311006
APAF1	1	2	9	0.963068	0.967162	0.0139554
APBA1	1	0	11	0.963068	1	0.000261291
APBA3	0	1	6	1	0.958854	0.017963
APBB1	5	1	12	0.428816	0.999766	0.0179043
APBB3	1	0	8	0.914781	1	0.00345487
APC	65	112	101	0.646106	0.00501515	0.994057
APC2	2	0	8	0.728723	1	0.011356
APCDD1L	0	2	8	1	0.929104	0.011356
APEH	2	0	6	0.601577	1	0.04801
APEX1	0	0	4	1	1	0.0249944
APEX2	1	0	5	0.804878	1	0.0397464
API5	0	0	7	1	1	0.00150551
APLNR	0	1	6	1	0.958854	0.017963
APLP2	0	0	5	1	1	0.00983821
APOA4	1	1	8	0.935454	0.989759	0.011356
APOB	9	4	28	0.673114	0.999991	0.000102942
APOBEC3D	0	0	4	1	1	0.0249944
APOBR	1	1	8	0.935454	0.989759	0.011356
APOL4	0	0	4	1	1	0.0249944
APPL1	2	0	9	0.77845	1	0.00532338
AQP12A	0	0	4	1	1	0.0249944
AQP2	0	1	5	1	0.934793	0.0397464
AQP7	0	0	6	1	1	0.00385658
AQP9	0	0	6	1	1	0.00385658
AQR	1	1	7	0.914781	0.983693	0.0236708
AR	2	2	16	0.970804	0.998805	0.000223162
ARAF	1	2	12	0.98412	0.990157	0.0015938
ARAP2	5	4	17	0.781499	0.996206	0.00613633
ARAP3	4	1	15	0.73937	0.999911	0.00123208
ARCN1	0	0	4	1	1	0.0249944
ARFGEF1	6	4	18	0.689731	0.998206	0.00622437
ARFGEF3	4	1	13	0.652682	0.999766	0.00479483
ARHGAP1	0	0	5	1	1	0.00983821
ARHGAP10	1	1	8	0.935454	0.989759	0.011356
ARHGAP17	1	0	7	0.887583	1	0.00794731
ARHGAP18	1	0	8	0.914781	1	0.00345487
ARHGAP19	2	0	6	0.601577	1	0.04801
ARHGAP20	3	4	14	0.911207	0.977816	0.0103349
ARHGAP21	4	4	18	0.903362	0.996206	0.00176809
ARHGAP22	3	2	16	0.911207	0.999226	0.000607113
ARHGAP24	2	0	6	0.601577	1	0.04801
ARHGAP27	1	1	8	0.935454	0.989759	0.011356
ARHGAP28	2	3	14	0.962916	0.988885	0.00245485
ARHGAP31	3	4	19	0.968649	0.996206	0.000427834
ARHGAP32	2	2	12	0.925387	0.993485	0.00414356
ARHGAP33	2	2	14	0.953035	0.997186	0.000996303
ARHGAP39	0	2	7	1	0.897143	0.0236708
ARHGAP4	2	1	8	0.77845	0.993579	0.027443
ARHGAP40	0	0	4	1	1	0.0249944
ARHGAP44	0	0	12	1	1	1.28057e-05
ARHGAP5	2	5	14	0.977078	0.931942	0.0103349
ARHGEF1	0	3	11	1	0.933997	0.00335392
ARHGEF10	1	4	16	0.997135	0.977816	0.000607113
ARHGEF11	2	1	14	0.940705	0.999623	0.000341548
ARHGEF12	1	2	8	0.951154	0.951562	0.027443
ARHGEF15	3	1	14	0.842067	0.999766	0.000996303
ARHGEF16	1	0	5	0.804878	1	0.0397464
ARHGEF17	5	3	14	0.62905	0.996481	0.0184582
ARHGEF18	2	2	11	0.906448	0.990157	0.00819425
ARHGEF25	1	0	9	0.935454	1	0.00147959
ARHGEF3	2	1	8	0.77845	0.993579	0.027443
ARHGEF37	2	0	6	0.601577	1	0.04801
ARHGEF4	1	0	8	0.914781	1	0.00345487
ARHGEF40	2	2	14	0.953035	0.997186	0.000996303
ARHGEF6	1	2	9	0.963068	0.967162	0.0139554
ARID1A	7	6	37	0.976659	0.999992	1.83831e-07
ARID1B	1	1	24	0.99933	0.999995	1.20955e-08
ARID2	6	4	21	0.788117	0.999439	0.00107682
ARID4A	1	2	8	0.951154	0.951562	0.027443
ARL14	0	0	4	1	1	0.0249944
ARL14EP	0	2	7	1	0.897143	0.0236708
ARMC2	2	0	7	0.670003	1	0.0236708
ARMC3	4	0	11	0.492129	1	0.00819425
ARMC8	0	0	4	1	1	0.0249944
ARNTL2	2	2	10	0.883156	0.985206	0.0158297
ARPC1A	1	1	6	0.887583	0.974077	0.04801
ARRDC1	0	0	4	1	1	0.0249944
ARSA	1	0	5	0.804878	1	0.0397464
ARSD	1	0	7	0.887583	1	0.00794731
ART1	1	0	6	0.851833	1	0.017963
ASAH1	0	2	6	1	0.852292	0.04801
ASAP2	3	2	10	0.731755	0.990157	0.0311006
ASAP3	0	1	7	1	0.974077	0.00794731
ASB4	0	0	5	1	1	0.00983821
ASB5	2	2	11	0.906448	0.990157	0.00819425
ASB8	0	0	4	1	1	0.0249944
ASCC3	1	4	10	0.98412	0.857883	0.0311006
ASH1L	7	5	29	0.897578	0.999942	2.55198e-05
ASH2L	0	0	8	1	1	0.000585251
ASIC1	1	0	5	0.804878	1	0.0397464
ASIC2	0	1	10	1	0.993579	0.000625415
ASIC3	1	2	9	0.963068	0.967162	0.0139554
ASMTL	1	1	9	0.951154	0.993579	0.00532338
ASNSD1	2	0	11	0.854681	1	0.00110432
ASPDH	1	0	5	0.804878	1	0.0397464
ASPG	2	0	8	0.728723	1	0.011356
ASPH	1	1	8	0.935454	0.989759	0.011356
ASPM	5	8	26	0.976341	0.992446	0.000359531
ASPRV1	1	0	6	0.851833	1	0.017963
ASTE1	0	0	5	1	1	0.00983821
ASTN1	2	2	17	0.977078	0.999226	0.000103178
ASTN2	3	6	17	0.968649	0.956237	0.00613633
ASXL1	6	1	19	0.610074	0.999995	0.000427834
ASXL3	1	2	11	0.978942	0.985206	0.00335392
ATAD1	0	0	5	1	1	0.00983821
ATAD2	2	0	11	0.854681	1	0.00110432
ATAD3B	0	1	7	1	0.974077	0.00794731
ATAD5	3	4	18	0.961116	0.99453	0.00084022
ATAT1	0	1	7	1	0.974077	0.00794731
ATF5	1	0	8	0.914781	1	0.00345487
ATF7	0	1	6	1	0.958854	0.017963
ATF7IP	1	1	7	0.914781	0.983693	0.0236708
ATG10	0	0	5	1	1	0.00983821
ATG101	0	1	5	1	0.934793	0.0397464
ATG2A	4	3	20	0.919407	0.999533	0.000214222
ATG2B	4	5	14	0.837721	0.962218	0.0306607
ATG4C	4	1	0	0.0122062	0.896825	1
ATG4D	0	1	11	1	0.99598	0.000261291
ATG9B	3	1	12	0.773873	0.999393	0.00414356
ATIC	2	1	9	0.820105	0.99598	0.0139554
ATL1	2	1	9	0.820105	0.99598	0.0139554
ATM	8	11	34	0.965641	0.99736	0.000115948
ATN1	1	1	10	0.963068	0.99598	0.00244604
ATP10A	4	4	33	0.995585	0.999991	2.62995e-08
ATP11A	4	1	13	0.652682	0.999766	0.00479483
ATP11B	0	2	8	1	0.929104	0.011356
ATP11C	2	3	13	0.953035	0.983889	0.00479483
ATP12A	5	2	14	0.582683	0.999226	0.0103349
ATP13A2	1	1	9	0.951154	0.993579	0.00532338
ATP13A5	2	1	14	0.940705	0.999623	0.000341548
ATP1A1	3	1	10	0.68383	0.998432	0.0158297
ATP1A2	3	1	14	0.842067	0.999766	0.000996303
ATP1B4	0	2	6	1	0.852292	0.04801
ATP2A1	4	1	10	0.492129	0.999023	0.0311006
ATP2A2	2	2	10	0.883156	0.985206	0.0158297
ATP2A3	0	1	11	1	0.99598	0.000261291
ATP2B2	5	2	15	0.62905	0.9995	0.00569305
ATP2B3	4	2	15	0.776238	0.999226	0.00279451
ATP2B4	3	2	11	0.773873	0.993485	0.0171058
ATP2C1	2	1	10	0.854681	0.997488	0.00691843
ATP2C2	0	3	9	1	0.873565	0.0139554
ATP4A	2	2	12	0.925387	0.993485	0.00414356
ATP4B	0	0	5	1	1	0.00983821
ATP5A1	0	0	4	1	1	0.0249944
ATP6V0A1	0	0	5	1	1	0.00983821
ATP6V0A2	0	0	4	1	1	0.0249944
ATP6V0A4	3	1	10	0.68383	0.998432	0.0158297
ATP6V0D1	0	0	4	1	1	0.0249944
ATP6V1B1	2	2	9	0.854681	0.97789	0.0297886
ATP7B	2	1	9	0.820105	0.99598	0.0139554
ATP8A2	5	0	15	0.533504	1	0.00123208
ATP8B1	4	1	10	0.492129	0.999023	0.0311006
ATP8B2	2	5	14	0.977078	0.931942	0.0103349
ATP8B3	2	3	13	0.953035	0.983889	0.00479483
ATP8B4	2	1	13	0.925387	0.999393	0.000743877
ATR	3	4	12	0.869043	0.957247	0.0316862
ATRN	2	1	10	0.854681	0.997488	0.00691843
ATRX	5	6	22	0.928325	0.994979	0.00112422
ATXN1	0	3	11	1	0.933997	0.00335392
ATXN2L	4	1	12	0.602934	0.999623	0.00916464
ATXN7	2	0	9	0.77845	1	0.00532338
ATXN7L1	2	1	9	0.820105	0.99598	0.0139554
ATXN7L3	0	0	6	1	1	0.00385658
AURKB	0	0	5	1	1	0.00983821
AUTS2	5	2	13	0.533504	0.998805	0.0183274
AVPI1	0	0	4	1	1	0.0249944
AVPR1A	2	1	9	0.820105	0.99598	0.0139554
AXDND1	3	1	11	0.731755	0.999023	0.00819425
AXIN2	2	6	16	0.989073	0.924254	0.00596412
AXL	4	3	13	0.73937	0.99238	0.0183274
B2M	2	2	13	0.940705	0.995708	0.00205145
B3GALTL	0	2	6	1	0.852292	0.04801
B3GAT1	1	1	7	0.914781	0.983693	0.0236708
B3GNT7	0	0	5	1	1	0.00983821
B4GALNT1	0	1	11	1	0.99598	0.000261291
B4GALNT2	0	1	5	1	0.934793	0.0397464
B4GALNT3	0	0	4	1	1	0.0249944
B4GALNT4	1	1	10	0.963068	0.99598	0.00244604
B4GALT3	0	0	4	1	1	0.0249944
B4GALT6	1	0	5	0.804878	1	0.0397464
B4GAT1	0	0	7	1	1	0.00150551
BACE1	1	0	5	0.804878	1	0.0397464
BACH1	1	0	6	0.851833	1	0.017963
BAG6	2	0	6	0.601577	1	0.04801
BAHCC1	1	5	15	0.997135	0.931942	0.00279451
BAHD1	0	0	7	1	1	0.00150551
BAIAP2L1	0	0	12	1	1	1.28057e-05
BAIAP2L2	0	0	4	1	1	0.0249944
BAIAP3	1	0	9	0.935454	1	0.00147959
BANK1	0	2	11	1	0.97789	0.00110432
BANP	0	2	7	1	0.897143	0.0236708
BARHL1	0	1	7	1	0.974077	0.00794731
BARHL2	2	1	8	0.77845	0.993579	0.027443
BASP1	3	0	1	0.0428278	1	0.871768
BAZ1A	3	5	13	0.911207	0.931942	0.0313151
BAZ1B	2	1	10	0.854681	0.997488	0.00691843
BAZ2A	3	1	10	0.68383	0.998432	0.0158297
BAZ2B	2	2	12	0.925387	0.993485	0.00414356
BBS12	0	2	8	1	0.929104	0.011356
BBX	2	1	9	0.820105	0.99598	0.0139554
BCAN	1	0	5	0.804878	1	0.0397464
BCAP29	1	1	6	0.887583	0.974077	0.04801
BCAR1	0	1	7	1	0.974077	0.00794731
BCHE	2	3	12	0.940705	0.976808	0.00916464
BCKDHA	3	0	12	0.731755	1	0.0015938
BCKDK	2	0	6	0.601577	1	0.04801
BCL10	0	0	4	1	1	0.0249944
BCL11A	2	3	11	0.925387	0.966861	0.0171058
BCL2L13	1	0	5	0.804878	1	0.0397464
BCL6	1	0	11	0.963068	1	0.000261291
BCL6B	0	1	7	1	0.974077	0.00794731
BCL7C	0	0	5	1	1	0.00983821
BCL9	4	5	27	0.986655	0.999585	8.40627e-06
BCL9L	3	4	24	0.989797	0.999439	1.15691e-05
BCO2	1	0	6	0.851833	1	0.017963
BCOR	7	2	19	0.510086	0.999966	0.00188371
BCORL1	4	4	15	0.837721	0.988835	0.0106137
BCR	0	1	12	1	0.997488	0.000108013
BDP1	2	2	14	0.953035	0.997186	0.000996303
BEGAIN	0	0	6	1	1	0.00385658
BEND3	1	5	12	0.993227	0.847067	0.0179043
BEND4	1	1	6	0.887583	0.974077	0.04801
BEST1	2	0	6	0.601577	1	0.04801
BEST4	0	0	8	1	1	0.000585251
BHLHE40	0	0	4	1	1	0.0249944
BHMT	1	0	5	0.804878	1	0.0397464
BICC1	1	4	14	0.994911	0.957247	0.00245485
BIN1	0	0	6	1	1	0.00385658
BIN3	1	1	6	0.887583	0.974077	0.04801
BIRC3	0	0	6	1	1	0.00385658
BIRC6	5	6	27	0.971297	0.999117	4.57239e-05
BLK	1	0	8	0.914781	1	0.00345487
BLMH	0	0	5	1	1	0.00983821
BMF	1	0	5	0.804878	1	0.0397464
BMP1	2	2	17	0.977078	0.999226	0.000103178
BMP2	0	1	7	1	0.974077	0.00794731
BMP4	0	1	6	1	0.958854	0.017963
BMPER	1	2	12	0.98412	0.990157	0.0015938
BMPR2	4	3	28	0.98349	0.999985	5.04584e-07
BNIP2	0	0	5	1	1	0.00983821
BOD1L1	4	4	18	0.903362	0.996206	0.00176809
BPIFB6	2	1	8	0.77845	0.993579	0.027443
BPNT1	1	0	5	0.804878	1	0.0397464
BPTF	3	4	13	0.891926	0.969078	0.0183274
BRAF	8	10	40	0.9856	0.99984	1.24716e-06
BRCA2	8	4	22	0.580607	0.999832	0.00206306
BRD1	1	3	13	0.990994	0.976808	0.00205145
BRD3	0	1	8	1	0.983693	0.00345487
BRD4	2	3	15	0.970804	0.99238	0.00123208
BRD8	2	2	11	0.906448	0.990157	0.00819425
BRD9	1	1	7	0.914781	0.983693	0.0236708
BRE	0	1	8	1	0.983693	0.00345487
BRINP2	3	3	11	0.810503	0.976808	0.0316645
BRINP3	4	6	19	0.944616	0.981937	0.00353612
BRIP1	4	0	10	0.432351	1	0.0158297
BRMS1	1	0	5	0.804878	1	0.0397464
BRMS1L	0	0	5	1	1	0.00983821
BRPF1	3	1	9	0.629942	0.997488	0.0297886
BRSK1	0	1	11	1	0.99598	0.000261291
BRSK2	2	0	8	0.728723	1	0.011356
BRWD1	4	3	18	0.884614	0.998938	0.00084022
BSN	10	3	27	0.484845	0.999998	0.000193885
BTBD11	4	4	15	0.837721	0.988835	0.0106137
BTBD16	1	0	5	0.804878	1	0.0397464
BTBD7	2	4	11	0.940705	0.920439	0.0316645
BTBD9	1	0	5	0.804878	1	0.0397464
BTN1A1	1	0	8	0.914781	1	0.00345487
BTN2A1	2	0	7	0.670003	1	0.0236708
BTNL8	1	0	7	0.887583	1	0.00794731
BTRC	1	0	5	0.804878	1	0.0397464
BUB1	2	0	11	0.854681	1	0.00110432
BUB1B	0	0	4	1	1	0.0249944
BYSL	0	0	4	1	1	0.0249944
BZRAP1	3	1	15	0.869043	0.999855	0.000475393
C10orf12	3	1	10	0.68383	0.998432	0.0158297
C10orf2	6	1	3	0.0138878	0.989759	0.836144
C10orf54	0	1	6	1	0.958854	0.017963
C10orf90	0	2	13	1	0.990157	0.000215037
C11orf30	3	2	10	0.731755	0.990157	0.0311006
C11orf54	0	0	4	1	1	0.0249944
C11orf80	0	0	7	1	1	0.00150551
C11orf86	0	0	4	1	1	0.0249944
C11orf87	0	2	7	1	0.897143	0.0236708
C12orf42	1	0	6	0.851833	1	0.017963
C14orf105	1	0	5	0.804878	1	0.0397464
C14orf177	0	0	4	1	1	0.0249944
C14orf37	0	1	5	1	0.934793	0.0397464
C14orf39	1	0	10	0.951154	1	0.000625415
C14orf80	0	0	5	1	1	0.00983821
C15orf52	0	2	9	1	0.951562	0.00532338
C16orf58	0	0	6	1	1	0.00385658
C16orf96	2	2	9	0.854681	0.97789	0.0297886
C17orf53	0	1	11	1	0.99598	0.000261291
C17orf70	0	2	6	1	0.852292	0.04801
C17orf75	0	0	4	1	1	0.0249944
C17orf78	0	0	5	1	1	0.00983821
C17orf98	0	0	5	1	1	0.00983821
C19orf44	1	1	8	0.935454	0.989759	0.011356
C19orf47	0	0	5	1	1	0.00983821
C19orf66	1	0	8	0.914781	1	0.00345487
C1orf101	3	2	10	0.731755	0.990157	0.0311006
C1orf106	2	0	8	0.728723	1	0.011356
C1orf112	1	0	9	0.935454	1	0.00147959
C1orf127	0	1	9	1	0.989759	0.00147959
C1orf141	1	0	5	0.804878	1	0.0397464
C1orf194	0	0	4	1	1	0.0249944
C1orf228	1	0	6	0.851833	1	0.017963
C1orf27	0	0	4	1	1	0.0249944
C1orf56	0	0	4	1	1	0.0249944
C1QTNF3	0	0	7	1	1	0.00150551
C1S	1	2	9	0.963068	0.967162	0.0139554
C21orf59	0	0	5	1	1	0.00983821
C22orf23	1	0	5	0.804878	1	0.0397464
C22orf29	0	0	4	1	1	0.0249944
C2CD2	1	0	5	0.804878	1	0.0397464
C2CD3	1	1	15	0.990994	0.999623	3.97365e-05
C2CD5	1	2	10	0.9721	0.97789	0.00691843
C2orf44	0	0	10	1	1	8.73221e-05
C2orf71	4	2	15	0.776238	0.999226	0.00279451
C2orf73	0	0	4	1	1	0.0249944
C3	2	2	17	0.977078	0.999226	0.000103178
C3orf17	2	0	7	0.670003	1	0.0236708
C3orf20	2	2	10	0.883156	0.985206	0.0158297
C4orf47	0	1	5	1	0.934793	0.0397464
C5AR1	0	0	4	1	1	0.0249944
C5AR2	0	0	4	1	1	0.0249944
C5orf42	4	4	25	0.974959	0.999747	1.44825e-05
C5orf52	0	0	5	1	1	0.00983821
C6orf10	1	1	8	0.935454	0.989759	0.011356
C6orf15	0	0	7	1	1	0.00150551
C6orf165	1	0	5	0.804878	1	0.0397464
C6orf201	0	0	4	1	1	0.0249944
C6orf203	0	0	4	1	1	0.0249944
C6orf222	1	1	7	0.914781	0.983693	0.0236708
C6orf25	1	0	6	0.851833	1	0.017963
C6orf58	1	0	5	0.804878	1	0.0397464
C7	4	0	10	0.432351	1	0.0158297
C7orf43	1	0	5	0.804878	1	0.0397464
C7orf50	1	0	5	0.804878	1	0.0397464
C8orf34	1	1	8	0.935454	0.989759	0.011356
C9orf114	0	1	5	1	0.934793	0.0397464
C9orf131	2	0	10	0.820105	1	0.00244604
C9orf152	0	0	4	1	1	0.0249944
C9orf171	0	2	9	1	0.951562	0.00532338
C9orf78	0	0	4	1	1	0.0249944
C9orf9	0	0	4	1	1	0.0249944
CA14	0	0	4	1	1	0.0249944
CAB39L	0	2	7	1	0.897143	0.0236708
CABIN1	2	1	18	0.977078	0.999945	1.31894e-05
CACHD1	2	4	13	0.962916	0.957247	0.00986477
CACNA1A	5	3	30	0.971297	0.999996	3.0653e-07
CACNA1B	8	5	20	0.541298	0.998718	0.0101847
CACNA1C	8	3	23	0.580607	0.999977	0.00061213
CACNA1D	3	9	20	0.991916	0.886286	0.00620067
CACNA1E	9	13	28	0.885942	0.965332	0.0106296
CACNA1F	6	2	16	0.520806	0.999794	0.00596412
CACNA1G	5	4	19	0.83749	0.998206	0.00188371
CACNA1H	7	10	25	0.911867	0.97753	0.00544335
CACNA1S	4	3	18	0.884614	0.998938	0.00084022
CACNA2D1	5	3	13	0.582683	0.994807	0.0313151
CACNA2D2	3	1	10	0.68383	0.998432	0.0158297
CACNA2D3	2	6	14	0.98205	0.873723	0.0184582
CACNA2D4	1	2	11	0.978942	0.985206	0.00335392
CACNG1	0	1	6	1	0.958854	0.017963
CACNG2	0	0	5	1	1	0.00983821
CACTIN	1	0	7	0.887583	1	0.00794731
CADM3	2	0	8	0.728723	1	0.011356
CADPS	4	2	17	0.837721	0.999678	0.00073011
CADPS2	0	2	15	1	0.995708	3.97365e-05
CALD1	5	2	13	0.533504	0.998805	0.0183274
CALHM3	1	0	5	0.804878	1	0.0397464
CALU	0	0	4	1	1	0.0249944
CAMK2B	1	0	6	0.851833	1	0.017963
CAMK2G	2	2	9	0.854681	0.97789	0.0297886
CAMKK1	0	1	5	1	0.934793	0.0397464
CAMKK2	1	1	8	0.935454	0.989759	0.011356
CAMSAP1	1	4	14	0.994911	0.957247	0.00245485
CAMSAP2	3	0	16	0.869043	1	6.88965e-05
CAMSAP3	3	0	11	0.68383	1	0.00335392
CAMTA2	0	3	14	1	0.976808	0.000341548
CAND1	3	4	12	0.869043	0.957247	0.0316862
CAND2	2	2	13	0.940705	0.995708	0.00205145
CAPN10	0	0	6	1	1	0.00385658
CAPN11	2	0	7	0.670003	1	0.0236708
CAPN2	2	0	8	0.728723	1	0.011356
CAPN3	1	1	6	0.887583	0.974077	0.04801
CAPN5	2	0	9	0.77845	1	0.00532338
CAPN6	1	1	7	0.914781	0.983693	0.0236708
CAPRIN2	3	0	10	0.629942	1	0.00691843
CAPS2	1	1	7	0.914781	0.983693	0.0236708
CAPZB	0	0	8	1	1	0.000585251
CARD10	3	1	9	0.629942	0.997488	0.0297886
CARD11	5	5	17	0.811104	0.989434	0.0107304
CARD14	1	0	6	0.851833	1	0.017963
CARD9	0	1	7	1	0.974077	0.00794731
CARKD	0	0	7	1	1	0.00150551
CARS	1	0	8	0.914781	1	0.00345487
CARS2	0	1	6	1	0.958854	0.017963
CASC5	2	3	16	0.977078	0.994807	0.000607113
CASK	1	0	6	0.851833	1	0.017963
CASKIN1	3	1	9	0.629942	0.997488	0.0297886
CASKIN2	2	1	8	0.77845	0.993579	0.027443
CASP5	1	1	9	0.951154	0.993579	0.00532338
CASP7	0	0	5	1	1	0.00983821
CASP8AP2	3	2	14	0.869043	0.998162	0.00245485
CASS4	2	2	10	0.883156	0.985206	0.0158297
CASZ1	1	3	22	0.99933	0.999294	1.78693e-06
CATSPER3	0	1	7	1	0.974077	0.00794731
CATSPER4	0	0	6	1	1	0.00385658
CATSPERG	1	0	5	0.804878	1	0.0397464
CBX3	0	1	5	1	0.934793	0.0397464
CBX6	0	2	6	1	0.852292	0.04801
CBX8	1	1	12	0.978942	0.998432	0.00049079
CC2D1B	0	1	9	1	0.989759	0.00147959
CCAR1	2	1	11	0.883156	0.998432	0.00335392
CCAR2	2	1	11	0.883156	0.998432	0.00335392
CCBL1	1	0	5	0.804878	1	0.0397464
CCDC102B	0	1	9	1	0.989759	0.00147959
CCDC108	2	3	19	0.989073	0.998409	6.58327e-05
CCDC116	3	0	9	0.570176	1	0.0139554
CCDC124	0	0	4	1	1	0.0249944
CCDC125	1	0	9	0.935454	1	0.00147959
CCDC132	3	3	11	0.810503	0.976808	0.0316645
CCDC134	0	0	4	1	1	0.0249944
CCDC138	1	0	6	0.851833	1	0.017963
CCDC141	5	4	14	0.672265	0.988835	0.0306607
CCDC148	1	0	6	0.851833	1	0.017963
CCDC153	0	0	4	1	1	0.0249944
CCDC160	0	1	10	1	0.993579	0.000625415
CCDC168	11	14	37	0.917253	0.996284	0.000510913
CCDC170	1	1	7	0.914781	0.983693	0.0236708
CCDC173	1	0	9	0.935454	1	0.00147959
CCDC176	0	0	4	1	1	0.0249944
CCDC178	2	3	12	0.940705	0.976808	0.00916464
CCDC180	2	2	14	0.953035	0.997186	0.000996303
CCDC181	1	0	5	0.804878	1	0.0397464
CCDC186	2	0	6	0.601577	1	0.04801
CCDC28A	1	1	6	0.887583	0.974077	0.04801
CCDC36	0	0	5	1	1	0.00983821
CCDC37	2	1	10	0.854681	0.997488	0.00691843
CCDC39	3	6	13	0.927354	0.873723	0.0498863
CCDC42	0	1	6	1	0.958854	0.017963
CCDC57	2	0	7	0.670003	1	0.0236708
CCDC59	0	1	5	1	0.934793	0.0397464
CCDC61	0	1	6	1	0.958854	0.017963
CCDC64	2	1	11	0.883156	0.998432	0.00335392
CCDC66	2	0	10	0.820105	1	0.00244604
CCDC67	3	1	9	0.629942	0.997488	0.0297886
CCDC7	1	0	5	0.804878	1	0.0397464
CCDC73	4	2	18	0.862841	0.999794	0.00036327
CCDC81	0	0	6	1	1	0.00385658
CCDC82	0	1	8	1	0.983693	0.00345487
CCDC87	2	0	11	0.854681	1	0.00110432
CCDC88A	3	3	15	0.911207	0.994807	0.00279451
CCDC88B	1	2	12	0.98412	0.990157	0.0015938
CCDC88C	3	0	13	0.773873	1	0.000743877
CCDC92	1	1	9	0.951154	0.993579	0.00532338
CCDC93	2	0	8	0.728723	1	0.011356
CCDC96	1	0	6	0.851833	1	0.017963
CCL23	0	0	4	1	1	0.0249944
CCNA1	3	1	14	0.842067	0.999766	0.000996303
CCNB1	1	0	6	0.851833	1	0.017963
CCNE1	0	0	4	1	1	0.0249944
CCNE2	0	0	4	1	1	0.0249944
CCNF	2	0	6	0.601577	1	0.04801
CCNK	1	0	6	0.851833	1	0.017963
CCNL1	1	2	8	0.951154	0.951562	0.027443
CCNL2	1	1	7	0.914781	0.983693	0.0236708
CCR1	2	0	6	0.601577	1	0.04801
CCR5	1	0	7	0.887583	1	0.00794731
CCR7	0	0	7	1	1	0.00150551
CCS	0	0	5	1	1	0.00983821
CCSER1	4	0	11	0.492129	1	0.00819425
CCT4	0	1	5	1	0.934793	0.0397464
CCT5	0	0	6	1	1	0.00385658
CCT6A	2	0	6	0.601577	1	0.04801
CCT8L2	1	3	9	0.9721	0.908155	0.0297886
CD101	2	0	7	0.670003	1	0.0236708
CD109	3	4	14	0.911207	0.977816	0.0103349
CD160	0	0	4	1	1	0.0249944
CD163	4	3	12	0.698197	0.988885	0.0316862
CD163L1	3	2	10	0.731755	0.990157	0.0311006
CD19	1	1	8	0.935454	0.989759	0.011356
CD207	1	0	7	0.887583	1	0.00794731
CD248	2	1	10	0.854681	0.997488	0.00691843
CD27	0	0	4	1	1	0.0249944
CD276	0	0	10	1	1	8.73221e-05
CD300LG	1	0	6	0.851833	1	0.017963
CD37	0	0	6	1	1	0.00385658
CD3EAP	0	0	5	1	1	0.00983821
CD40LG	0	0	4	1	1	0.0249944
CD58	1	1	11	0.9721	0.997488	0.00110432
CD5L	1	0	6	0.851833	1	0.017963
CD74	0	0	4	1	1	0.0249944
CD93	4	3	14	0.776238	0.994807	0.0103349
CDC14A	3	0	9	0.570176	1	0.0139554
CDC25A	2	0	7	0.670003	1	0.0236708
CDC25B	1	0	9	0.935454	1	0.00147959
CDC34	0	0	4	1	1	0.0249944
CDC37	0	1	5	1	0.934793	0.0397464
CDC42BPA	2	5	16	0.985979	0.962218	0.00306871
CDC42BPB	5	4	15	0.712123	0.99216	0.018363
CDC45	1	0	6	0.851833	1	0.017963
CDC7	1	0	5	0.804878	1	0.0397464
CDCA7	0	0	4	1	1	0.0249944
CDH1	2	1	12	0.906448	0.999023	0.0015938
CDH10	4	6	29	0.993072	0.999386	4.80285e-06
CDH11	3	3	15	0.911207	0.994807	0.00279451
CDH12	7	0	13	0.16887	1	0.0183274
CDH13	2	2	11	0.906448	0.990157	0.00819425
CDH15	0	0	5	1	1	0.00983821
CDH16	2	1	10	0.854681	0.997488	0.00691843
CDH2	5	4	16	0.748532	0.99453	0.0107356
CDH23	7	7	21	0.767971	0.99139	0.00988534
CDH26	1	1	6	0.887583	0.974077	0.04801
CDH4	2	4	15	0.977078	0.977816	0.00279451
CDH6	2	0	16	0.953035	1	1.67889e-05
CDH7	2	1	9	0.820105	0.99598	0.0139554
CDH8	6	2	16	0.520806	0.999794	0.00596412
CDHR1	1	0	8	0.914781	1	0.00345487
CDHR2	2	2	11	0.906448	0.990157	0.00819425
CDHR3	4	2	11	0.602934	0.995708	0.0316645
CDHR4	0	1	9	1	0.989759	0.00147959
CDHR5	1	1	9	0.951154	0.993579	0.00532338
CDK12	2	3	20	0.991505	0.998938	3.04779e-05
CDK19	0	0	6	1	1	0.00385658
CDK5RAP2	4	2	15	0.776238	0.999226	0.00279451
CDKL5	1	0	8	0.914781	1	0.00345487
CDKN2AIP	1	0	5	0.804878	1	0.0397464
CDON	7	1	16	0.331481	0.999987	0.00596412
CDR2	1	1	6	0.887583	0.974077	0.04801
CDR2L	0	1	5	1	0.934793	0.0397464
CDS2	0	0	4	1	1	0.0249944
CDX2	0	1	6	1	0.958854	0.017963
CDYL2	1	2	9	0.963068	0.967162	0.0139554
CEACAM18	1	0	5	0.804878	1	0.0397464
CEACAM4	1	0	5	0.804878	1	0.0397464
CECR1	1	1	9	0.951154	0.993579	0.00532338
CECR2	1	2	17	0.99618	0.998805	3.033e-05
CEL	1	2	8	0.951154	0.951562	0.027443
CELF3	0	1	5	1	0.934793	0.0397464
CELF4	2	2	9	0.854681	0.97789	0.0297886
CELSR1	4	3	24	0.962502	0.999914	1.15691e-05
CELSR2	7	2	20	0.552956	0.999979	0.00101402
CELSR3	2	6	19	0.994898	0.96716	0.000935162
CEMIP	2	2	13	0.940705	0.995708	0.00205145
CENPB	0	0	4	1	1	0.0249944
CENPF	8	2	18	0.33378	0.999966	0.00622437
CENPN	0	0	5	1	1	0.00983821
CENPU	0	0	8	1	1	0.000585251
CEP104	2	0	10	0.820105	1	0.00244604
CEP112	1	2	10	0.9721	0.97789	0.00691843
CEP120	1	3	11	0.98412	0.953026	0.00819425
CEP128	2	1	10	0.854681	0.997488	0.00691843
CEP131	1	2	12	0.98412	0.990157	0.0015938
CEP152	2	2	12	0.925387	0.993485	0.00414356
CEP162	3	6	15	0.951935	0.924254	0.018363
CEP170	6	1	18	0.566485	0.999992	0.00084022
CEP170B	2	1	12	0.906448	0.999023	0.0015938
CEP192	4	2	18	0.862841	0.999794	0.00036327
CEP250	2	5	14	0.977078	0.931942	0.0103349
CEP290	5	3	18	0.781499	0.999294	0.00176809
CEP295	4	1	17	0.808946	0.999966	0.000294084
CEP295NL	0	0	10	1	1	8.73221e-05
CEP55	1	1	6	0.887583	0.974077	0.04801
CEP63	1	2	11	0.978942	0.985206	0.00335392
CEP70	0	1	8	1	0.983693	0.00345487
CEP72	2	0	6	0.601577	1	0.04801
CEP76	0	0	4	1	1	0.0249944
CEP95	5	0	4	0.037518	1	0.518059
CEP97	0	1	6	1	0.958854	0.017963
CERK	2	0	7	0.670003	1	0.0236708
CERS3	2	0	8	0.728723	1	0.011356
CES1	2	1	8	0.77845	0.993579	0.027443
CES3	2	0	9	0.77845	1	0.00532338
CES5A	1	0	10	0.951154	1	0.000625415
CFAP221	0	0	7	1	1	0.00150551
CFAP43	3	4	14	0.911207	0.977816	0.0103349
CFAP44	1	0	12	0.9721	1	0.000108013
CFAP46	4	8	19	0.962502	0.931557	0.0104355
CFAP47	5	5	16	0.781499	0.985309	0.0180944
CFAP57	1	1	6	0.887583	0.974077	0.04801
CFAP61	3	2	13	0.842067	0.997186	0.00479483
CFH	3	6	16	0.961116	0.94217	0.0107356
CFTR	1	4	11	0.988036	0.893073	0.0171058
CGB1	1	0	5	0.804878	1	0.0397464
CGN	2	1	9	0.820105	0.99598	0.0139554
CGNL1	1	2	10	0.9721	0.97789	0.00691843
CH25H	1	0	5	0.804878	1	0.0397464
CHAD	0	1	5	1	0.934793	0.0397464
CHADL	0	0	6	1	1	0.00385658
CHAT	4	1	11	0.549245	0.999393	0.0171058
CHCHD5	0	0	5	1	1	0.00983821
CHD1	6	2	18	0.610074	0.999916	0.00176809
CHD2	3	3	14	0.891926	0.99238	0.00530798
CHD3	5	4	16	0.748532	0.99453	0.0107356
CHD4	4	9	20	0.974959	0.908834	0.0101847
CHD5	2	2	18	0.98205	0.9995	4.7029e-05
CHD6	5	3	19	0.811104	0.999533	0.000935162
CHD7	3	5	34	0.999309	0.999962	1.13468e-08
CHD8	5	2	24	0.899298	0.999992	1.15691e-05
CHD9	6	3	17	0.610074	0.999294	0.00613633
CHEK1	1	0	6	0.851833	1	0.017963
CHEK2	0	1	5	1	0.934793	0.0397464
CHERP	1	0	7	0.887583	1	0.00794731
CHGA	1	0	5	0.804878	1	0.0397464
CHIA	1	0	7	0.887583	1	0.00794731
CHIT1	1	0	8	0.914781	1	0.00345487
CHMP6	0	1	5	1	0.934793	0.0397464
CHRD	4	2	15	0.776238	0.999226	0.00279451
CHRDL2	0	1	8	1	0.983693	0.00345487
CHRM5	0	1	6	1	0.958854	0.017963
CHRNA3	0	0	4	1	1	0.0249944
CHRNA4	0	0	13	1	1	4.87174e-06
CHRNA5	1	1	7	0.914781	0.983693	0.0236708
CHRNB3	1	2	8	0.951154	0.951562	0.027443
CHRNE	0	0	6	1	1	0.00385658
CHRNG	1	1	6	0.887583	0.974077	0.04801
CHST10	1	1	10	0.963068	0.99598	0.00244604
CHST11	1	0	5	0.804878	1	0.0397464
CHST15	5	2	12	0.482	0.998162	0.0316862
CHST3	1	1	8	0.935454	0.989759	0.011356
CHTF18	2	2	9	0.854681	0.97789	0.0297886
CIAPIN1	0	0	4	1	1	0.0249944
CIC	4	2	22	0.93306	0.999966	1.9042e-05
CIDEC	0	0	4	1	1	0.0249944
CIITA	1	2	16	0.994911	0.998162	6.88965e-05
CILP	4	1	11	0.549245	0.999393	0.0171058
CIT	2	3	12	0.940705	0.976808	0.00916464
CIZ1	1	0	11	0.963068	1	0.000261291
CKAP2L	0	0	6	1	1	0.00385658
CKAP5	3	4	14	0.911207	0.977816	0.0103349
CKM	0	1	6	1	0.958854	0.017963
CLASP1	3	3	13	0.869043	0.988885	0.00986477
CLASP2	0	1	7	1	0.974077	0.00794731
CLCC1	1	0	5	0.804878	1	0.0397464
CLCN1	1	1	9	0.951154	0.993579	0.00532338
CLCN2	2	1	11	0.883156	0.998432	0.00335392
CLCN4	1	1	15	0.990994	0.999623	3.97365e-05
CLCN7	1	2	8	0.951154	0.951562	0.027443
CLCNKA	1	0	7	0.887583	1	0.00794731
CLCNKB	1	0	6	0.851833	1	0.017963
CLDN18	1	1	6	0.887583	0.974077	0.04801
CLEC12A	0	0	4	1	1	0.0249944
CLEC14A	0	0	7	1	1	0.00150551
CLHC1	0	0	4	1	1	0.0249944
CLIP1	3	1	16	0.891926	0.999911	0.000223162
CLIP3	3	0	8	0.504951	1	0.027443
CLMN	1	0	11	0.963068	1	0.000261291
CLNK	1	0	8	0.914781	1	0.00345487
CLOCK	2	0	7	0.670003	1	0.0236708
CLP1	0	0	5	1	1	0.00983821
CLPB	0	1	7	1	0.974077	0.00794731
CLPTM1	2	0	7	0.670003	1	0.0236708
CLSTN1	1	3	16	0.99618	0.99238	0.000223162
CLSTN3	2	2	12	0.925387	0.993485	0.00414356
CLTC	3	1	10	0.68383	0.998432	0.0158297
CLTCL1	2	2	12	0.925387	0.993485	0.00414356
CLU	1	1	6	0.887583	0.974077	0.04801
CLUH	6	3	17	0.610074	0.999294	0.00613633
CLYBL	0	1	5	1	0.934793	0.0397464
CMC1	0	0	4	1	1	0.0249944
CMKLR1	0	0	6	1	1	0.00385658
CMTR2	0	0	7	1	1	0.00150551
CMYA5	5	6	24	0.949763	0.997452	0.000327706
CNDP2	1	1	7	0.914781	0.983693	0.0236708
CNGA1	2	0	10	0.820105	1	0.00244604
CNGA3	4	1	13	0.652682	0.999766	0.00479483
CNGA4	2	0	10	0.820105	1	0.00244604
CNGB1	4	2	14	0.73937	0.998805	0.00530798
CNGB3	4	3	12	0.698197	0.988885	0.0316862
CNKSR1	1	2	9	0.963068	0.967162	0.0139554
CNKSR2	2	0	12	0.883156	1	0.00049079
CNKSR3	0	0	7	1	1	0.00150551
CNNM1	2	2	10	0.883156	0.985206	0.0158297
CNNM2	1	2	9	0.963068	0.967162	0.0139554
CNOT1	3	6	25	0.994965	0.996412	3.56264e-05
CNOT2	0	0	8	1	1	0.000585251
CNOT7	0	1	6	1	0.958854	0.017963
CNR1	3	1	9	0.629942	0.997488	0.0297886
CNTLN	4	2	16	0.808946	0.9995	0.00144186
CNTN1	4	4	14	0.808946	0.984206	0.0184582
CNTN2	2	0	12	0.883156	1	0.00049079
CNTN3	3	2	10	0.731755	0.990157	0.0311006
CNTN4	4	1	16	0.776238	0.999945	0.000607113
CNTN5	5	6	15	0.781499	0.956237	0.0457717
CNTN6	3	7	24	0.994965	0.988292	0.000158624
CNTNAP1	2	3	10	0.906448	0.953026	0.0311006
CNTNAP2	4	6	20	0.954346	0.986751	0.00196969
CNTNAP3	3	1	9	0.629942	0.997488	0.0297886
CNTNAP5	3	7	18	0.979813	0.936388	0.00622437
CNTRL	4	3	13	0.73937	0.99238	0.0183274
COG1	0	1	9	1	0.989759	0.00147959
COG7	0	0	5	1	1	0.00983821
COL11A1	5	8	26	0.976341	0.992446	0.000359531
COL12A1	7	7	36	0.976659	0.999957	9.24134e-07
COL13A1	2	0	8	0.728723	1	0.011356
COL14A1	4	5	19	0.93306	0.992452	0.00188371
COL17A1	1	1	14	0.988036	0.999393	9.29973e-05
COL18A1	4	7	18	0.944616	0.951075	0.0106233
COL19A1	3	3	12	0.842067	0.983889	0.0179043
COL1A1	4	2	14	0.73937	0.998805	0.00530798
COL1A2	5	6	15	0.781499	0.956237	0.0457717
COL20A1	6	3	14	0.473474	0.997628	0.0306607
COL22A1	2	10	21	0.998946	0.826156	0.00361106
COL24A1	4	0	13	0.602934	1	0.00205145
COL26A1	0	0	5	1	1	0.00983821
COL27A1	11	6	24	0.370336	0.999708	0.00880745
COL28A1	1	4	10	0.98412	0.857883	0.0311006
COL2A1	3	4	13	0.891926	0.969078	0.0183274
COL3A1	1	4	18	0.998393	0.988835	0.000140192
COL4A1	3	7	15	0.961116	0.867522	0.029804
COL4A3	2	0	11	0.854681	1	0.00110432
COL4A3BP	1	0	6	0.851833	1	0.017963
COL4A4	4	5	15	0.862841	0.972209	0.018363
COL4A5	3	6	16	0.961116	0.94217	0.0107356
COL5A1	7	7	28	0.911867	0.999155	0.000201148
COL5A2	3	8	15	0.968649	0.792183	0.0457717
COL5A3	3	5	13	0.911207	0.931942	0.0313151
COL6A1	3	2	12	0.810503	0.995708	0.00916464
COL6A6	5	8	27	0.980561	0.99444	0.000193885
COL7A1	7	7	26	0.881426	0.998313	0.00066716
COL9A3	1	1	6	0.887583	0.974077	0.04801
COLEC11	0	2	6	1	0.852292	0.04801
COLEC12	2	3	11	0.925387	0.966861	0.0171058
COMP	2	1	9	0.820105	0.99598	0.0139554
COQ9	0	1	5	1	0.934793	0.0397464
CORIN	2	3	12	0.940705	0.976808	0.00916464
CORO2B	1	1	7	0.914781	0.983693	0.0236708
CORO7	2	0	8	0.728723	1	0.011356
COX10	1	1	7	0.914781	0.983693	0.0236708
CPA5	1	1	9	0.951154	0.993579	0.00532338
CPAMD8	6	3	18	0.651235	0.999533	0.00343394
CPE	1	1	6	0.887583	0.974077	0.04801
CPEB1	1	1	7	0.914781	0.983693	0.0236708
CPEB4	1	1	8	0.935454	0.989759	0.011356
CPED1	3	1	11	0.731755	0.999023	0.00819425
CPNE2	1	1	6	0.887583	0.974077	0.04801
CPNE4	2	0	7	0.670003	1	0.0236708
CPNE8	2	0	8	0.728723	1	0.011356
CPO	1	0	5	0.804878	1	0.0397464
CPS1	2	7	14	0.985979	0.794418	0.0306607
CPSF1	2	3	11	0.925387	0.966861	0.0171058
CPSF6	1	1	10	0.963068	0.99598	0.00244604
CPSF7	0	0	6	1	1	0.00385658
CPT1A	1	2	9	0.963068	0.967162	0.0139554
CPT1B	1	1	7	0.914781	0.983693	0.0236708
CPT1C	2	0	10	0.820105	1	0.00244604
CPVL	0	1	5	1	0.934793	0.0397464
CR2	1	3	9	0.9721	0.908155	0.0297886
CRACR2B	0	0	7	1	1	0.00150551
CRAT	1	1	7	0.914781	0.983693	0.0236708
CRB1	3	1	14	0.842067	0.999766	0.000996303
CRB2	0	1	6	1	0.958854	0.017963
CRBN	0	2	7	1	0.897143	0.0236708
CREBBP	5	5	27	0.965291	0.999718	2.02991e-05
CREBRF	1	0	5	0.804878	1	0.0397464
CRHR1	0	0	4	1	1	0.0249944
CRHR2	0	0	6	1	1	0.00385658
CROCC	5	5	15	0.748532	0.979718	0.029804
CROT	0	0	4	1	1	0.0249944
CRTC1	1	2	12	0.98412	0.990157	0.0015938
CRTC3	0	1	5	1	0.934793	0.0397464
CRYBG3	4	0	16	0.73937	1	0.000223162
CRYGA	0	0	7	1	1	0.00150551
CRYZ	2	0	6	0.601577	1	0.04801
CSAD	0	1	5	1	0.934793	0.0397464
CSDE1	2	1	11	0.883156	0.998432	0.00335392
CSF1R	1	2	11	0.978942	0.985206	0.00335392
CSF2RA	0	0	11	1	1	3.35128e-05
CSF3R	2	3	11	0.925387	0.966861	0.0171058
CSGALNACT2	2	0	6	0.601577	1	0.04801
CSMD1	10	13	41	0.969964	0.999246	1.80522e-05
CSMD2	14	6	35	0.427312	0.999999	0.000114761
CSMD3	14	15	43	0.86388	0.999475	0.000142681
CSNK1A1L	1	0	12	0.9721	1	0.000108013
CSNK1D	2	0	7	0.670003	1	0.0236708
CSNK1E	1	1	9	0.951154	0.993579	0.00532338
CSNK1G2	1	0	5	0.804878	1	0.0397464
CSNK2A1	1	0	5	0.804878	1	0.0397464
CSNK2A2	2	0	7	0.670003	1	0.0236708
CSPG4	3	2	14	0.869043	0.998162	0.00245485
CSPP1	2	1	9	0.820105	0.99598	0.0139554
CSRNP1	0	0	7	1	1	0.00150551
CSRNP2	0	0	5	1	1	0.00983821
CSRNP3	1	0	7	0.887583	1	0.00794731
CTAGE1	2	1	9	0.820105	0.99598	0.0139554
CTBP1	1	1	6	0.887583	0.974077	0.04801
CTC1	1	2	12	0.98412	0.990157	0.0015938
CTCFL	2	0	8	0.728723	1	0.011356
CTGLF11P	1	0	6	0.851833	1	0.017963
CTNNA1	5	1	14	0.533504	0.999911	0.00530798
CTNNA2	3	6	20	0.983874	0.981937	0.00101402
CTNNA3	4	2	16	0.808946	0.9995	0.00144186
CTNNAL1	0	0	5	1	1	0.00983821
CTNNB1	6	6	19	0.788117	0.99035	0.0104355
CTNND1	2	3	14	0.962916	0.988885	0.00245485
CTPS1	0	1	6	1	0.958854	0.017963
CTR9	4	2	13	0.698197	0.998162	0.00986477
CTSC	4	1	10	0.492129	0.999023	0.0311006
CTTNBP2	4	4	16	0.862841	0.99216	0.00596412
CTU2	0	1	5	1	0.934793	0.0397464
CTXN3	0	0	4	1	1	0.0249944
CUBN	3	9	29	0.999107	0.988284	2.55198e-05
CUL2	1	1	8	0.935454	0.989759	0.011356
CUL4A	1	0	5	0.804878	1	0.0397464
CUL4B	0	2	6	1	0.852292	0.04801
CUL7	1	1	12	0.978942	0.998432	0.00049079
CUL9	3	8	18	0.983874	0.890231	0.0106233
CUX1	5	2	12	0.482	0.998162	0.0316862
CUX2	3	6	19	0.979813	0.975552	0.00188371
CWC22	1	1	8	0.935454	0.989759	0.011356
CWF19L1	1	0	5	0.804878	1	0.0397464
CXCR2	1	0	5	0.804878	1	0.0397464
CXCR4	0	0	7	1	1	0.00150551
CYFIP1	2	1	8	0.77845	0.993579	0.027443
CYFIP2	2	2	12	0.925387	0.993485	0.00414356
CYLC1	4	3	14	0.776238	0.994807	0.0103349
CYLC2	2	1	8	0.77845	0.993579	0.027443
CYP11B1	0	2	9	1	0.951562	0.00532338
CYP17A1	0	1	7	1	0.974077	0.00794731
CYP19A1	0	0	6	1	1	0.00385658
CYP1A2	5	1	3	0.037518	0.983693	0.771221
CYP20A1	1	2	11	0.978942	0.985206	0.00335392
CYP26A1	1	0	6	0.851833	1	0.017963
CYP27B1	1	0	6	0.851833	1	0.017963
CYP2A13	1	0	10	0.951154	1	0.000625415
CYP2A7	1	1	8	0.935454	0.989759	0.011356
CYP2C19	1	0	6	0.851833	1	0.017963
CYP2E1	1	0	5	0.804878	1	0.0397464
CYP2F1	1	0	8	0.914781	1	0.00345487
CYP2R1	1	0	7	0.887583	1	0.00794731
CYP2W1	0	0	4	1	1	0.0249944
CYP4V2	0	0	7	1	1	0.00150551
CYP4X1	3	1	0	0.0428278	0.837001	1
CYTIP	0	0	7	1	1	0.00150551
DAAM2	2	2	17	0.977078	0.999226	0.000103178
DAB1	1	2	11	0.978942	0.985206	0.00335392
DAB2	0	2	8	1	0.929104	0.011356
DACH2	1	0	11	0.963068	1	0.000261291
DACT1	6	0	6	0.0401185	1	0.332649
DACT2	1	0	6	0.851833	1	0.017963
DAG1	0	0	8	1	1	0.000585251
DAPK1	5	6	17	0.83749	0.975552	0.0176942
DAXX	0	0	7	1	1	0.00150551
DAZAP1	1	2	9	0.963068	0.967162	0.0139554
DBF4	1	1	7	0.914781	0.983693	0.0236708
DCAF12L2	6	1	13	0.327487	0.999911	0.0183274
DCAF17	0	1	5	1	0.934793	0.0397464
DCAF4	0	0	5	1	1	0.00983821
DCAF6	2	1	9	0.820105	0.99598	0.0139554
DCAF7	0	0	7	1	1	0.00150551
DCAF8L1	0	2	8	1	0.929104	0.011356
DCAF8L2	0	2	9	1	0.951562	0.00532338
DCAKD	2	0	6	0.601577	1	0.04801
DCC	6	4	23	0.839542	0.999747	0.000305347
DCDC1	6	4	14	0.520806	0.99216	0.0478776
DCHS1	8	5	22	0.618375	0.999393	0.00359592
DCHS2	9	13	35	0.958979	0.994102	0.000339776
DCLK2	2	0	9	0.77845	1	0.00532338
DCLK3	3	0	10	0.629942	1	0.00691843
DCLRE1C	1	0	5	0.804878	1	0.0397464
DCN	1	0	6	0.851833	1	0.017963
DCP1B	0	0	4	1	1	0.0249944
DCST1	2	0	7	0.670003	1	0.0236708
DCST2	2	1	10	0.854681	0.997488	0.00691843
DCSTAMP	1	1	6	0.887583	0.974077	0.04801
DCTN1	2	4	12	0.953035	0.941403	0.0179043
DDB1	1	1	7	0.914781	0.983693	0.0236708
DDI1	4	3	13	0.73937	0.99238	0.0183274
DDOST	0	0	4	1	1	0.0249944
DDR1	2	0	7	0.670003	1	0.0236708
DDX11	1	3	9	0.9721	0.908155	0.0297886
DDX18	2	1	8	0.77845	0.993579	0.027443
DDX19B	1	0	5	0.804878	1	0.0397464
DDX24	1	0	9	0.935454	1	0.00147959
DDX25	1	0	6	0.851833	1	0.017963
DDX27	1	0	7	0.887583	1	0.00794731
DDX39A	0	0	4	1	1	0.0249944
DDX42	3	0	8	0.504951	1	0.027443
DDX47	3	1	9	0.629942	0.997488	0.0297886
DDX49	1	0	5	0.804878	1	0.0397464
DDX51	0	0	6	1	1	0.00385658
DDX54	1	3	13	0.990994	0.976808	0.00205145
DDX58	3	2	11	0.773873	0.993485	0.0171058
DDX59	1	0	5	0.804878	1	0.0397464
DDX60L	4	5	17	0.903362	0.985309	0.00613633
DECR1	3	0	1	0.0428278	1	0.871768
DENND1C	2	1	8	0.77845	0.993579	0.027443
DENND2C	1	4	13	0.993227	0.941403	0.00479483
DENND2D	0	0	7	1	1	0.00150551
DENND3	2	2	10	0.883156	0.985206	0.0158297
DENND4A	3	2	12	0.810503	0.995708	0.00916464
DENND4B	5	3	17	0.748532	0.998938	0.00328017
DENND4C	2	1	8	0.77845	0.993579	0.027443
DENND5A	3	2	15	0.891926	0.998805	0.00123208
DENND5B	2	4	11	0.940705	0.920439	0.0316645
DENND6A	1	2	11	0.978942	0.985206	0.00335392
DEPDC5	3	3	15	0.911207	0.994807	0.00279451
DERL1	0	0	4	1	1	0.0249944
DFNB31	3	3	14	0.891926	0.99238	0.00530798
DGAT1	1	1	6	0.887583	0.974077	0.04801
DGCR2	2	1	11	0.883156	0.998432	0.00335392
DGKA	1	0	10	0.951154	1	0.000625415
DGKD	2	1	13	0.925387	0.999393	0.000743877
DGKH	1	2	8	0.951154	0.951562	0.027443
DGKK	0	0	6	1	1	0.00385658
DGKZ	2	2	12	0.925387	0.993485	0.00414356
DHCR7	0	0	5	1	1	0.00983821
DHDDS	0	0	5	1	1	0.00983821
DHFRL1	1	0	5	0.804878	1	0.0397464
DHH	1	0	5	0.804878	1	0.0397464
DHODH	0	2	9	1	0.951562	0.00532338
DHRS7C	1	1	6	0.887583	0.974077	0.04801
DHX16	4	0	17	0.776238	1	0.000103178
DHX29	3	2	10	0.731755	0.990157	0.0311006
DHX30	3	1	15	0.869043	0.999855	0.000475393
DHX34	2	1	11	0.883156	0.998432	0.00335392
DHX36	1	0	12	0.9721	1	0.000108013
DHX38	2	2	12	0.925387	0.993485	0.00414356
DHX40	1	0	6	0.851833	1	0.017963
DHX57	2	3	11	0.925387	0.966861	0.0171058
DHX58	0	2	8	1	0.929104	0.011356
DHX9	4	2	13	0.698197	0.998162	0.00986477
DIABLO	0	0	4	1	1	0.0249944
DICER1	4	3	13	0.73937	0.99238	0.0183274
DIDO1	4	1	23	0.93306	0.999998	2.79588e-06
DIEXF	1	0	7	0.887583	1	0.00794731
DIP2A	3	3	15	0.911207	0.994807	0.00279451
DIP2B	4	3	16	0.837721	0.997628	0.00306871
DIP2C	3	4	23	0.987155	0.999169	2.45175e-05
DIS3L	2	3	11	0.925387	0.966861	0.0171058
DIS3L2	1	3	9	0.9721	0.908155	0.0297886
DISC1	0	0	10	1	1	8.73221e-05
DISP1	2	3	16	0.977078	0.994807	0.000607113
DISP2	2	1	8	0.77845	0.993579	0.027443
DKC1	1	0	5	0.804878	1	0.0397464
DKK2	2	2	10	0.883156	0.985206	0.0158297
DKK3	0	0	5	1	1	0.00983821
DLC1	5	3	23	0.899298	0.999914	6.1744e-05
DLEC1	4	2	14	0.73937	0.998805	0.00530798
DLG1	3	1	9	0.629942	0.997488	0.0297886
DLG2	7	3	17	0.46601	0.999533	0.0107304
DLG5	0	3	12	1	0.953026	0.0015938
DLGAP1	1	3	12	0.988036	0.966861	0.00414356
DLGAP3	2	0	16	0.953035	1	1.67889e-05
DLGAP5	1	0	5	0.804878	1	0.0397464
DLK1	2	0	6	0.601577	1	0.04801
DLX4	0	1	6	1	0.958854	0.017963
DLX5	2	0	6	0.601577	1	0.04801
DMAP1	1	0	5	0.804878	1	0.0397464
DMC1	0	0	4	1	1	0.0249944
DMGDH	2	1	8	0.77845	0.993579	0.027443
DMPK	0	0	6	1	1	0.00385658
DMRTB1	1	0	6	0.851833	1	0.017963
DMXL1	4	5	21	0.954346	0.99622	0.000536185
DMXL2	4	2	26	0.969306	0.999995	8.04055e-07
DNAAF1	1	0	8	0.914781	1	0.00345487
DNAAF2	0	0	5	1	1	0.00983821
DNAAF3	2	1	9	0.820105	0.99598	0.0139554
DNAH1	6	6	34	0.982049	0.999958	7.15504e-07
DNAH10	11	4	31	0.548244	0.999999	5.95251e-05
DNAH11	15	16	39	0.737747	0.997473	0.00245413
DNAH12	5	5	22	0.914873	0.998152	0.000578306
DNAH14	5	5	15	0.748532	0.979718	0.029804
DNAH17	8	10	29	0.912232	0.99439	0.00112886
DNAH2	8	4	33	0.88332	0.999999	1.50105e-06
DNAH3	6	5	38	0.990002	0.999998	1.17789e-08
DNAH5	15	17	47	0.896568	0.999519	6.87761e-05
DNAH6	6	5	22	0.839542	0.998718	0.00112422
DNAH7	9	3	26	0.56864	0.999996	0.000184383
DNAH8	13	6	28	0.301808	0.999972	0.00307191
DNAH9	8	8	31	0.912232	0.999446	0.000114251
DNAI2	3	2	10	0.731755	0.990157	0.0311006
DNAJA1	0	0	8	1	1	0.000585251
DNAJA3	0	0	4	1	1	0.0249944
DNAJB14	0	0	6	1	1	0.00385658
DNAJB8	0	1	6	1	0.958854	0.017963
DNAJC1	0	1	5	1	0.934793	0.0397464
DNAJC11	1	0	6	0.851833	1	0.017963
DNAJC13	3	3	17	0.940799	0.997628	0.00073011
DNAJC16	1	1	9	0.951154	0.993579	0.00532338
DNAJC21	0	0	5	1	1	0.00983821
DNAJC22	0	1	7	1	0.974077	0.00794731
DNAJC25	4	0	0	0.00298799	1	1
DNAJC28	2	0	6	0.601577	1	0.04801
DNAJC5B	1	0	5	0.804878	1	0.0397464
DNAJC6	1	1	7	0.914781	0.983693	0.0236708
DNAJC7	1	0	5	0.804878	1	0.0397464
DNAJC8	1	0	5	0.804878	1	0.0397464
DNASE2B	0	0	4	1	1	0.0249944
DNHD1	6	8	30	0.973879	0.998462	5.6997e-05
DNM1	2	1	9	0.820105	0.99598	0.0139554
DNM2	2	1	10	0.854681	0.997488	0.00691843
DNM3	3	3	14	0.891926	0.99238	0.00530798
DNMBP	1	3	11	0.98412	0.953026	0.00819425
DOC2A	1	0	11	0.963068	1	0.000261291
DOCK1	1	4	14	0.994911	0.957247	0.00245485
DOCK10	5	2	16	0.672265	0.999678	0.00306871
DOCK2	6	5	27	0.925654	0.999809	4.57239e-05
DOCK3	4	8	20	0.969306	0.946647	0.00620067
DOCK4	3	5	14	0.927354	0.949065	0.0184582
DOCK5	5	2	21	0.83749	0.999966	0.00010557
DOCK6	2	4	15	0.977078	0.977816	0.00279451
DOCK7	2	3	14	0.962916	0.988885	0.00245485
DOCK8	5	6	18	0.860839	0.981937	0.0106233
DOCK9	2	2	19	0.985979	0.999678	2.11504e-05
DOK5	1	1	9	0.951154	0.993579	0.00532338
DOPEY1	4	5	22	0.962502	0.997349	0.00027874
DOPEY2	4	3	13	0.73937	0.99238	0.0183274
DPCD	0	0	4	1	1	0.0249944
DPF1	0	0	4	1	1	0.0249944
DPF3	0	0	5	1	1	0.00983821
DPH1	0	0	4	1	1	0.0249944
DPP10	2	4	14	0.970804	0.969078	0.00530798
DPP6	2	3	15	0.970804	0.99238	0.00123208
DPP8	1	1	11	0.9721	0.997488	0.00110432
DPPA2	2	0	6	0.601577	1	0.04801
DPY19L3	4	0	1	0.0122062	1	0.923607
DPYD	4	3	12	0.698197	0.988885	0.0316862
DPYSL2	0	0	10	1	1	8.73221e-05
DPYSL3	0	2	6	1	0.852292	0.04801
DPYSL5	1	2	8	0.951154	0.951562	0.027443
DRAP1	0	1	5	1	0.934793	0.0397464
DRC7	2	1	10	0.854681	0.997488	0.00691843
DRD1	2	0	6	0.601577	1	0.04801
DROSHA	4	3	14	0.776238	0.994807	0.0103349
DRP2	2	0	7	0.670003	1	0.0236708
DSC1	1	0	8	0.914781	1	0.00345487
DSC2	2	1	8	0.77845	0.993579	0.027443
DSCAM	11	7	26	0.477878	0.999586	0.00522988
DSCAML1	7	7	32	0.953402	0.999801	1.52341e-05
DSEL	4	5	20	0.944616	0.994642	0.00101402
DSG1	2	2	10	0.883156	0.985206	0.0158297
DSG4	2	1	9	0.820105	0.99598	0.0139554
DSP	6	4	20	0.758207	0.999169	0.00196969
DSPP	5	1	14	0.533504	0.999911	0.00530798
DST	11	9	29	0.646956	0.999012	0.00294555
DTNA	0	2	6	1	0.852292	0.04801
DTX4	1	0	13	0.978942	1	4.42173e-05
DUOX1	1	3	16	0.99618	0.99238	0.000223162
DUOX2	3	2	15	0.891926	0.998805	0.00123208
DUS1L	0	0	4	1	1	0.0249944
DUSP15	0	0	4	1	1	0.0249944
DUSP16	0	3	9	1	0.873565	0.0139554
DUSP27	1	3	13	0.990994	0.976808	0.00205145
DUSP8	0	0	4	1	1	0.0249944
DVL2	2	2	10	0.883156	0.985206	0.0158297
DYNC1H1	4	3	26	0.974959	0.999964	2.47661e-06
DYNC2H1	8	11	23	0.826134	0.949784	0.0294341
DYRK2	0	0	6	1	1	0.00385658
DYRK3	3	0	8	0.504951	1	0.027443
DYSF	7	9	24	0.881426	0.984473	0.00564361
DZANK1	1	0	9	0.935454	1	0.00147959
DZIP1	3	3	11	0.810503	0.976808	0.0316645
DZIP1L	3	2	11	0.773873	0.993485	0.0171058
E2F5	1	0	5	0.804878	1	0.0397464
E2F7	3	2	14	0.869043	0.998162	0.00245485
E2F8	2	1	8	0.77845	0.993579	0.027443
E4F1	2	2	12	0.925387	0.993485	0.00414356
EBF1	0	2	12	1	0.985206	0.00049079
EBF2	1	1	7	0.914781	0.983693	0.0236708
EBF3	2	0	9	0.77845	1	0.00532338
EBF4	0	0	7	1	1	0.00150551
ECE1	1	1	7	0.914781	0.983693	0.0236708
ECHDC1	1	0	6	0.851833	1	0.017963
ECI2	1	0	5	0.804878	1	0.0397464
ECT2	2	1	10	0.854681	0.997488	0.00691843
EDA	0	0	4	1	1	0.0249944
EDA2R	0	0	4	1	1	0.0249944
EDC4	2	4	12	0.953035	0.941403	0.0179043
EDEM2	1	0	7	0.887583	1	0.00794731
EDEM3	0	0	7	1	1	0.00150551
EDN3	1	0	5	0.804878	1	0.0397464
EDNRB	2	0	11	0.854681	1	0.00110432
EEA1	1	0	12	0.9721	1	0.000108013
EEF1A2	0	3	11	1	0.933997	0.00335392
EEF1D	0	0	6	1	1	0.00385658
EEF2	1	1	6	0.887583	0.974077	0.04801
EFCAB13	2	1	12	0.906448	0.999023	0.0015938
EFCAB3	1	0	5	0.804878	1	0.0397464
EFCAB5	1	1	18	0.99618	0.999911	2.90498e-06
EFHB	1	3	10	0.978942	0.933997	0.0158297
EFHC1	3	0	8	0.504951	1	0.027443
EFHC2	2	0	8	0.728723	1	0.011356
EFNB1	0	2	6	1	0.852292	0.04801
EFR3A	1	0	10	0.951154	1	0.000625415
EGFL6	2	0	6	0.601577	1	0.04801
EGFLAM	1	4	14	0.994911	0.957247	0.00245485
EGFR	1	2	8	0.951154	0.951562	0.027443
EGLN1	0	0	5	1	1	0.00983821
EGLN2	0	0	5	1	1	0.00983821
EGR1	0	1	6	1	0.958854	0.017963
EGR2	1	2	14	0.990994	0.995708	0.000341548
EGR3	0	2	10	1	0.967162	0.00244604
EHBP1	1	2	8	0.951154	0.951562	0.027443
EHD2	1	1	10	0.963068	0.99598	0.00244604
EHD3	0	3	10	1	0.908155	0.00691843
EIF2A	2	1	9	0.820105	0.99598	0.0139554
EIF2AK1	3	2	10	0.731755	0.990157	0.0311006
EIF2B4	0	0	4	1	1	0.0249944
EIF2B5	1	0	7	0.887583	1	0.00794731
EIF3I	0	1	5	1	0.934793	0.0397464
EIF3L	0	0	4	1	1	0.0249944
EIF4G1	3	2	12	0.810503	0.995708	0.00916464
EIF4G2	2	1	8	0.77845	0.993579	0.027443
ELAVL2	0	1	7	1	0.974077	0.00794731
ELF1	1	0	7	0.887583	1	0.00794731
ELFN1	2	1	8	0.77845	0.993579	0.027443
ELK3	0	0	10	1	1	8.73221e-05
ELL2	0	0	10	1	1	8.73221e-05
ELMO2	0	0	5	1	1	0.00983821
ELMO3	1	1	7	0.914781	0.983693	0.0236708
ELMSAN1	3	3	17	0.940799	0.997628	0.00073011
ELP4	1	0	5	0.804878	1	0.0397464
EMC1	1	1	12	0.978942	0.998432	0.00049079
EME1	1	1	6	0.887583	0.974077	0.04801
EMILIN1	1	0	12	0.9721	1	0.000108013
EML3	1	2	9	0.963068	0.967162	0.0139554
EML4	0	0	10	1	1	8.73221e-05
EML5	4	3	16	0.837721	0.997628	0.00306871
EML6	4	3	15	0.808946	0.996481	0.00569305
ENAH	0	0	7	1	1	0.00150551
ENAM	5	4	15	0.712123	0.99216	0.018363
ENC1	4	1	14	0.698197	0.999855	0.00245485
ENDOD1	0	0	5	1	1	0.00983821
ENDOU	1	0	6	0.851833	1	0.017963
ENKD1	1	1	6	0.887583	0.974077	0.04801
ENKUR	0	1	5	1	0.934793	0.0397464
ENO4	1	1	8	0.935454	0.989759	0.011356
ENPP2	2	2	9	0.854681	0.97789	0.0297886
ENPP4	1	0	5	0.804878	1	0.0397464
ENTPD3	0	0	7	1	1	0.00150551
ENTPD4	3	2	10	0.731755	0.990157	0.0311006
EOMES	1	1	14	0.988036	0.999393	9.29973e-05
EP300	5	2	15	0.62905	0.9995	0.00569305
EP400	2	7	22	0.998203	0.971759	0.00027874
EPB41	1	1	10	0.963068	0.99598	0.00244604
EPB41L3	2	4	16	0.98205	0.984206	0.00144186
EPB41L4A	3	0	9	0.570176	1	0.0139554
EPB42	1	1	8	0.935454	0.989759	0.011356
EPG5	4	7	15	0.903362	0.895278	0.0457717
EPHA1	1	1	7	0.914781	0.983693	0.0236708
EPHA2	3	3	12	0.842067	0.983889	0.0179043
EPHA4	4	2	12	0.652682	0.997186	0.0179043
EPHA5	3	8	17	0.979813	0.86287	0.0176942
EPHA6	5	1	13	0.482	0.999855	0.00986477
EPHA7	4	1	13	0.652682	0.999766	0.00479483
EPHA8	1	2	8	0.951154	0.951562	0.027443
EPHB1	5	3	14	0.62905	0.996481	0.0184582
EPHB2	2	0	12	0.883156	1	0.00049079
EPHB6	2	1	10	0.854681	0.997488	0.00691843
EPHX1	1	1	10	0.963068	0.99598	0.00244604
EPN1	1	1	12	0.978942	0.998432	0.00049079
EPPIN	0	0	5	1	1	0.00983821
EPPK1	2	2	17	0.977078	0.999226	0.000103178
EPS15	2	1	8	0.77845	0.993579	0.027443
EPS8	5	0	1	0.00332599	1	0.954571
EPS8L1	1	0	15	0.988036	1	7.21445e-06
EPS8L2	1	1	6	0.887583	0.974077	0.04801
ERBB2IP	1	2	11	0.978942	0.985206	0.00335392
ERBB3	2	6	14	0.98205	0.873723	0.0184582
ERBB4	10	7	20	0.372307	0.995432	0.0495544
ERC2	3	1	15	0.869043	0.999855	0.000475393
ERCC2	1	0	8	0.914781	1	0.00345487
ERCC3	1	0	7	0.887583	1	0.00794731
ERCC4	2	0	8	0.728723	1	0.011356
ERCC5	3	3	12	0.842067	0.983889	0.0179043
ERCC6-PGBD3	1	2	8	0.951154	0.951562	0.027443
ERCC6L	0	1	8	1	0.983693	0.00345487
ERF	2	2	9	0.854681	0.97789	0.0297886
ERG	2	2	9	0.854681	0.97789	0.0297886
ERI2	1	1	8	0.935454	0.989759	0.011356
ERICH1	0	1	10	1	0.993579	0.000625415
ERICH3	4	2	23	0.944616	0.999979	8.79588e-06
ERMN	1	1	6	0.887583	0.974077	0.04801
ERN1	1	0	7	0.887583	1	0.00794731
ERN2	3	2	12	0.810503	0.995708	0.00916464
ERO1L	0	0	5	1	1	0.00983821
ERP27	0	0	5	1	1	0.00983821
ERP44	2	0	6	0.601577	1	0.04801
ERVFRD-1	0	0	5	1	1	0.00983821
ERVW-1	0	0	4	1	1	0.0249944
ESPL1	2	2	14	0.953035	0.997186	0.000996303
ESR1	1	0	13	0.978942	1	4.42173e-05
ESRP1	1	2	10	0.9721	0.97789	0.00691843
ESRRA	0	0	4	1	1	0.0249944
ESX1	2	0	9	0.77845	1	0.00532338
ETF1	1	0	5	0.804878	1	0.0397464
ETNPPL	2	1	9	0.820105	0.99598	0.0139554
ETV1	2	1	9	0.820105	0.99598	0.0139554
ETV5	1	1	10	0.963068	0.99598	0.00244604
ETV6	0	2	9	1	0.951562	0.00532338
EVC	1	2	19	0.997853	0.9995	5.66944e-06
EVC2	8	6	23	0.688392	0.998736	0.00355301
EVI2B	0	0	5	1	1	0.00983821
EVI5	2	1	9	0.820105	0.99598	0.0139554
EVI5L	0	0	6	1	1	0.00385658
EVPL	1	2	16	0.994911	0.998162	6.88965e-05
EWSR1	2	1	8	0.77845	0.993579	0.027443
EXD3	2	5	12	0.962916	0.881987	0.0316862
EXOC1	2	3	14	0.962916	0.988885	0.00245485
EXOC3L2	0	0	7	1	1	0.00150551
EXOC4	1	3	9	0.9721	0.908155	0.0297886
EXOC5	1	1	6	0.887583	0.974077	0.04801
EXOC6	4	0	14	0.652682	1	0.000996303
EXOC6B	2	0	8	0.728723	1	0.011356
EXT1	4	1	11	0.549245	0.999393	0.0171058
EXTL1	1	1	6	0.887583	0.974077	0.04801
EXTL3	0	0	12	1	1	1.28057e-05
EYA3	0	0	5	1	1	0.00983821
EYS	13	11	26	0.398793	0.993648	0.0451612
EZH1	0	1	6	1	0.958854	0.017963
EZH2	2	1	8	0.77845	0.993579	0.027443
EZR	0	0	4	1	1	0.0249944
F13A1	3	0	11	0.68383	1	0.00335392
F2	3	1	9	0.629942	0.997488	0.0297886
F5	2	4	11	0.940705	0.920439	0.0316645
F8	5	6	21	0.914873	0.993017	0.00202853
FAH	0	0	4	1	1	0.0249944
FAHD2A	0	0	4	1	1	0.0249944
FAIM2	0	0	4	1	1	0.0249944
FAIM3	0	0	5	1	1	0.00983821
FAM109A	1	0	6	0.851833	1	0.017963
FAM109B	0	0	4	1	1	0.0249944
FAM110C	0	0	5	1	1	0.00983821
FAM126A	0	0	9	1	1	0.000226549
FAM127B	0	0	6	1	1	0.00385658
FAM131C	0	0	4	1	1	0.0249944
FAM132A	0	0	4	1	1	0.0249944
FAM134B	0	1	5	1	0.934793	0.0397464
FAM135A	1	3	12	0.988036	0.966861	0.00414356
FAM135B	7	5	20	0.670777	0.998152	0.00620067
FAM13A	0	1	11	1	0.99598	0.000261291
FAM13B	0	0	4	1	1	0.0249944
FAM149B1	0	1	5	1	0.934793	0.0397464
FAM151A	1	0	7	0.887583	1	0.00794731
FAM155A	0	0	6	1	1	0.00385658
FAM160A1	1	1	8	0.935454	0.989759	0.011356
FAM160A2	2	0	7	0.670003	1	0.0236708
FAM160B1	0	1	8	1	0.983693	0.00345487
FAM160B2	1	1	8	0.935454	0.989759	0.011356
FAM161A	2	0	8	0.728723	1	0.011356
FAM163A	0	0	4	1	1	0.0249944
FAM163B	0	1	6	1	0.958854	0.017963
FAM168B	1	0	6	0.851833	1	0.017963
FAM169A	2	0	6	0.601577	1	0.04801
FAM171A1	0	1	7	1	0.974077	0.00794731
FAM173B	0	0	4	1	1	0.0249944
FAM178B	1	0	7	0.887583	1	0.00794731
FAM179A	2	6	18	0.993409	0.956237	0.00176809
FAM179B	2	4	18	0.989073	0.99216	0.00036327
FAM181A	1	0	6	0.851833	1	0.017963
FAM184A	1	2	8	0.951154	0.951562	0.027443
FAM184B	3	2	13	0.842067	0.997186	0.00479483
FAM186A	2	4	14	0.970804	0.969078	0.00530798
FAM186B	1	0	10	0.951154	1	0.000625415
FAM193A	2	2	17	0.977078	0.999226	0.000103178
FAM196A	1	1	8	0.935454	0.989759	0.011356
FAM198B	3	0	9	0.570176	1	0.0139554
FAM200B	2	1	8	0.77845	0.993579	0.027443
FAM214B	1	2	11	0.978942	0.985206	0.00335392
FAM21A	0	0	12	1	1	1.28057e-05
FAM21C	2	1	12	0.906448	0.999023	0.0015938
FAM26E	0	1	5	1	0.934793	0.0397464
FAM46A	0	0	6	1	1	0.00385658
FAM46B	1	0	5	0.804878	1	0.0397464
FAM47A	4	1	11	0.549245	0.999393	0.0171058
FAM47C	4	6	18	0.93306	0.975552	0.00622437
FAM53C	0	0	5	1	1	0.00983821
FAM57B	1	0	7	0.887583	1	0.00794731
FAM63A	0	0	4	1	1	0.0249944
FAM65B	2	1	10	0.854681	0.997488	0.00691843
FAM71E2	1	1	6	0.887583	0.974077	0.04801
FAM83D	0	2	6	1	0.852292	0.04801
FAM83E	2	1	10	0.854681	0.997488	0.00691843
FAM83F	0	0	5	1	1	0.00983821
FAM86B1	0	0	4	1	1	0.0249944
FAM8A1	0	0	4	1	1	0.0249944
FANCB	0	1	5	1	0.934793	0.0397464
FANCC	0	2	8	1	0.929104	0.011356
FANCD2	1	1	9	0.951154	0.993579	0.00532338
FANCL	1	1	7	0.914781	0.983693	0.0236708
FANCM	2	3	12	0.940705	0.976808	0.00916464
FASN	3	7	21	0.989797	0.971759	0.00107682
FASTKD3	1	4	11	0.988036	0.893073	0.0171058
FASTKD5	1	0	6	0.851833	1	0.017963
FAT1	6	7	37	0.991822	0.999957	1.83831e-07
FAT2	8	14	27	0.934918	0.915997	0.0162418
FAT3	11	19	38	0.964995	0.959441	0.00263239
FAT4	10	27	62	0.999978	0.990016	1.03582e-07
FBLIM1	0	0	6	1	1	0.00385658
FBLN2	4	1	10	0.492129	0.999023	0.0311006
FBN2	5	6	22	0.928325	0.994979	0.00112422
FBN3	6	6	26	0.925654	0.999117	0.000184383
FBXL13	2	0	7	0.670003	1	0.0236708
FBXL14	1	1	6	0.887583	0.974077	0.04801
FBXL17	2	0	6	0.601577	1	0.04801
FBXL18	4	0	9	0.370957	1	0.0297886
FBXL7	2	6	13	0.977078	0.839462	0.0313151
FBXO10	1	2	16	0.994911	0.998162	6.88965e-05
FBXO11	1	2	8	0.951154	0.951562	0.027443
FBXO15	0	0	5	1	1	0.00983821
FBXO21	1	2	8	0.951154	0.951562	0.027443
FBXO24	3	0	8	0.504951	1	0.027443
FBXO31	1	0	5	0.804878	1	0.0397464
FBXO34	2	1	8	0.77845	0.993579	0.027443
FBXO38	3	0	9	0.570176	1	0.0139554
FBXO39	0	0	4	1	1	0.0249944
FBXO40	2	2	9	0.854681	0.97789	0.0297886
FBXO41	0	1	9	1	0.989759	0.00147959
FBXO48	0	0	5	1	1	0.00983821
FBXW10	2	0	9	0.77845	1	0.00532338
FBXW11	1	0	8	0.914781	1	0.00345487
FBXW5	0	2	6	1	0.852292	0.04801
FBXW7	9	18	33	0.974792	0.896371	0.00773715
FCAMR	2	1	10	0.854681	0.997488	0.00691843
FCAR	0	0	5	1	1	0.00983821
FCGBP	7	6	24	0.82036	0.998736	0.00117725
FCHO2	1	0	7	0.887583	1	0.00794731
FCHSD1	1	0	8	0.914781	1	0.00345487
FCHSD2	0	1	6	1	0.958854	0.017963
FCN3	0	0	5	1	1	0.00983821
FCRL1	0	0	7	1	1	0.00150551
FCRL3	3	4	12	0.869043	0.957247	0.0316862
FCRL4	2	0	7	0.670003	1	0.0236708
FCRL5	2	2	11	0.906448	0.990157	0.00819425
FEN1	0	0	4	1	1	0.0249944
FER	4	1	10	0.492129	0.999023	0.0311006
FER1L5	4	3	18	0.884614	0.998938	0.00084022
FER1L6	7	1	15	0.287791	0.999979	0.0106137
FERMT1	1	0	5	0.804878	1	0.0397464
FERMT2	1	0	6	0.851833	1	0.017963
FEZF1	1	0	7	0.887583	1	0.00794731
FFAR2	0	0	5	1	1	0.00983821
FGD1	2	3	10	0.906448	0.953026	0.0311006
FGD5	6	0	12	0.234206	1	0.0179043
FGD6	3	1	13	0.810503	0.999623	0.00205145
FGF13	1	0	13	0.978942	1	4.42173e-05
FGF18	0	0	4	1	1	0.0249944
FGF2	0	0	4	1	1	0.0249944
FGF20	0	0	6	1	1	0.00385658
FGF23	1	0	6	0.851833	1	0.017963
FGFR3	2	2	11	0.906448	0.990157	0.00819425
FGFRL1	1	0	5	0.804878	1	0.0397464
FHAD1	2	0	15	0.940705	1	3.97365e-05
FHDC1	4	1	11	0.549245	0.999393	0.0171058
FHL5	1	1	6	0.887583	0.974077	0.04801
FHOD1	1	2	13	0.988036	0.993485	0.000743877
FHOD3	6	4	22	0.815195	0.999623	0.000578306
FIBP	0	0	5	1	1	0.00983821
FIGN	3	3	12	0.842067	0.983889	0.0179043
FIGNL1	1	1	6	0.887583	0.974077	0.04801
FILIP1	5	5	15	0.748532	0.979718	0.029804
FILIP1L	3	0	8	0.504951	1	0.027443
FITM1	0	0	4	1	1	0.0249944
FKBP10	0	1	7	1	0.974077	0.00794731
FKBP15	3	0	11	0.68383	1	0.00335392
FKBP4	0	0	4	1	1	0.0249944
FKBP9	1	1	11	0.9721	0.997488	0.00110432
FKRP	1	0	5	0.804878	1	0.0397464
FKTN	0	1	5	1	0.934793	0.0397464
FLAD1	0	0	6	1	1	0.00385658
FLCN	1	0	8	0.914781	1	0.00345487
FLG	11	16	31	0.862298	0.952612	0.0174267
FLG2	5	4	15	0.712123	0.99216	0.018363
FLI1	1	1	6	0.887583	0.974077	0.04801
FLII	1	1	10	0.963068	0.99598	0.00244604
FLNA	7	2	24	0.705637	0.999997	7.18022e-05
FLNB	5	3	21	0.860839	0.999798	0.000248175
FLNC	4	4	33	0.995585	0.999991	2.62995e-08
FLOT1	0	2	7	1	0.897143	0.0236708
FLOT2	0	0	4	1	1	0.0249944
FLRT1	1	3	10	0.978942	0.933997	0.0158297
FLRT2	3	4	12	0.869043	0.957247	0.0316862
FLT1	4	1	11	0.549245	0.999393	0.0171058
FLT3	1	0	6	0.851833	1	0.017963
FLT4	1	6	19	0.99933	0.956237	0.000427834
FLVCR2	0	0	7	1	1	0.00150551
FLYWCH1	1	1	8	0.935454	0.989759	0.011356
FMN1	0	0	4	1	1	0.0249944
FMN2	7	6	20	0.705637	0.994979	0.0101847
FMNL1	2	0	7	0.670003	1	0.0236708
FMNL3	1	3	12	0.988036	0.966861	0.00414356
FMO2	2	0	8	0.728723	1	0.011356
FMO5	2	0	8	0.728723	1	0.011356
FMO6P	0	0	5	1	1	0.00983821
FMOD	2	0	7	0.670003	1	0.0236708
FN1	9	5	20	0.413545	0.999116	0.0160032
FNBP1L	0	0	5	1	1	0.00983821
FNDC1	8	10	24	0.826134	0.97753	0.0132929
FNDC3A	2	0	9	0.77845	1	0.00532338
FNDC5	0	0	4	1	1	0.0249944
FNDC9	1	0	5	0.804878	1	0.0397464
FNIP1	1	1	9	0.951154	0.993579	0.00532338
FOCAD	3	1	9	0.629942	0.997488	0.0297886
FOLR3	1	0	6	0.851833	1	0.017963
FOXD4	0	0	4	1	1	0.0249944
FOXD4L1	0	1	5	1	0.934793	0.0397464
FOXD4L5	1	2	8	0.951154	0.951562	0.027443
FOXG1	3	0	10	0.629942	1	0.00691843
FOXJ2	0	0	4	1	1	0.0249944
FOXK1	2	1	15	0.953035	0.999766	0.000154475
FOXL2	1	0	5	0.804878	1	0.0397464
FOXM1	0	0	9	1	1	0.000226549
FOXN3	2	1	8	0.77845	0.993579	0.027443
FOXO3	0	0	6	1	1	0.00385658
FOXP1	1	1	8	0.935454	0.989759	0.011356
FOXP4	0	0	6	1	1	0.00385658
FPGT	1	0	6	0.851833	1	0.017963
FPGT-TNNI3K	5	3	13	0.582683	0.994807	0.0313151
FRAS1	5	4	31	0.980561	0.999986	3.99979e-07
FREM1	2	4	15	0.977078	0.977816	0.00279451
FREM2	10	6	29	0.659401	0.999937	0.000377759
FRG2C	1	0	5	0.804878	1	0.0397464
FRK	1	1	7	0.914781	0.983693	0.0236708
FRMD4A	5	0	11	0.32078	1	0.0171058
FRMD5	1	0	5	0.804878	1	0.0397464
FRY	4	7	32	0.997214	0.999407	1.28987e-06
FRYL	8	7	21	0.654365	0.993709	0.0153471
FSCN1	0	0	6	1	1	0.00385658
FSCN2	1	1	6	0.887583	0.974077	0.04801
FSIP2	2	2	19	0.985979	0.999678	2.11504e-05
FSTL1	1	1	6	0.887583	0.974077	0.04801
FSTL4	3	2	15	0.891926	0.998805	0.00123208
FTMT	1	0	6	0.851833	1	0.017963
FTSJ3	2	0	10	0.820105	1	0.00244604
FUK	3	1	12	0.773873	0.999393	0.00414356
FURIN	1	2	13	0.988036	0.993485	0.000743877
FUT1	2	0	9	0.77845	1	0.00532338
FUT11	0	0	4	1	1	0.0249944
FXR1	3	1	10	0.68383	0.998432	0.0158297
FXR2	2	0	8	0.728723	1	0.011356
FYB	1	2	11	0.978942	0.985206	0.00335392
FYCO1	1	1	12	0.978942	0.998432	0.00049079
FZD2	2	1	10	0.854681	0.997488	0.00691843
FZD7	1	1	8	0.935454	0.989759	0.011356
FZD9	4	0	1	0.0122062	1	0.923607
G6PD	1	1	6	0.887583	0.974077	0.04801
GAA	5	0	10	0.267962	1	0.0311006
GABBR1	4	1	11	0.549245	0.999393	0.0171058
GABBR2	1	3	9	0.9721	0.908155	0.0297886
GABRA1	2	1	12	0.906448	0.999023	0.0015938
GABRA4	1	1	8	0.935454	0.989759	0.011356
GABRA5	1	7	15	0.998393	0.794418	0.0106137
GABRA6	2	0	12	0.883156	1	0.00049079
GABRB1	0	0	6	1	1	0.00385658
GABRE	2	0	8	0.728723	1	0.011356
GABRG1	3	0	12	0.731755	1	0.0015938
GABRG3	3	0	11	0.68383	1	0.00335392
GABRR3	1	0	7	0.887583	1	0.00794731
GAD1	1	1	9	0.951154	0.993579	0.00532338
GAK	3	3	11	0.810503	0.976808	0.0316645
GAL3ST1	0	0	4	1	1	0.0249944
GAL3ST2	1	0	5	0.804878	1	0.0397464
GAL3ST4	1	1	10	0.963068	0.99598	0.00244604
GALK1	0	0	4	1	1	0.0249944
GALNT10	0	1	7	1	0.974077	0.00794731
GALNT11	0	0	7	1	1	0.00150551
GALNT13	1	2	10	0.9721	0.97789	0.00691843
GALNT14	1	2	9	0.963068	0.967162	0.0139554
GALNT15	2	0	6	0.601577	1	0.04801
GALNT16	0	0	4	1	1	0.0249944
GALNT3	2	1	10	0.854681	0.997488	0.00691843
GALNTL6	2	1	10	0.854681	0.997488	0.00691843
GAN	0	0	10	1	1	8.73221e-05
GANAB	4	0	13	0.602934	1	0.00205145
GAP43	0	0	5	1	1	0.00983821
GAPVD1	1	2	12	0.98412	0.990157	0.0015938
GAREML	1	2	8	0.951154	0.951562	0.027443
GARNL3	2	0	12	0.883156	1	0.00049079
GAS2L1	0	0	11	1	1	3.35128e-05
GATA1	0	0	10	1	1	8.73221e-05
GATA3	1	2	11	0.978942	0.985206	0.00335392
GATAD2A	2	2	11	0.906448	0.990157	0.00819425
GATAD2B	0	1	7	1	0.974077	0.00794731
GBA	0	0	4	1	1	0.0249944
GBA2	1	2	10	0.9721	0.97789	0.00691843
GBF1	2	2	12	0.925387	0.993485	0.00414356
GBP1	2	0	10	0.820105	1	0.00244604
GBP5	1	0	5	0.804878	1	0.0397464
GCAT	1	0	5	0.804878	1	0.0397464
GCDH	2	0	8	0.728723	1	0.011356
GCFC2	0	0	5	1	1	0.00983821
GCKR	0	0	5	1	1	0.00983821
GCLC	0	2	6	1	0.852292	0.04801
GCN1L1	6	2	22	0.758207	0.999987	0.000124743
GCNT1	0	2	7	1	0.897143	0.0236708
GCNT2	1	1	7	0.914781	0.983693	0.0236708
GCNT4	2	0	9	0.77845	1	0.00532338
GCNT7	4	0	1	0.0122062	1	0.923607
GDAP2	0	1	7	1	0.974077	0.00794731
GDF10	1	1	7	0.914781	0.983693	0.0236708
GDF11	0	0	5	1	1	0.00983821
GDF15	0	0	4	1	1	0.0249944
GDF2	1	2	9	0.963068	0.967162	0.0139554
GDF6	0	2	7	1	0.897143	0.0236708
GDPD5	2	0	6	0.601577	1	0.04801
GEM	1	0	5	0.804878	1	0.0397464
GEMIN4	1	0	8	0.914781	1	0.00345487
GEMIN5	2	3	12	0.940705	0.976808	0.00916464
GEMIN8	0	0	5	1	1	0.00983821
GFAP	0	1	5	1	0.934793	0.0397464
GFRA2	1	0	7	0.887583	1	0.00794731
GGA1	1	1	6	0.887583	0.974077	0.04801
GGCX	2	0	9	0.77845	1	0.00532338
GGT6	0	0	4	1	1	0.0249944
GH1	1	0	5	0.804878	1	0.0397464
GHDC	0	1	5	1	0.934793	0.0397464
GIGYF1	2	2	13	0.940705	0.995708	0.00205145
GIGYF2	1	2	16	0.994911	0.998162	6.88965e-05
GIMAP7	1	1	6	0.887583	0.974077	0.04801
GIPC1	0	0	5	1	1	0.00983821
GIPC3	0	0	8	1	1	0.000585251
GIT1	0	1	5	1	0.934793	0.0397464
GJA1	1	0	5	0.804878	1	0.0397464
GJA10	2	1	9	0.820105	0.99598	0.0139554
GJB3	1	1	6	0.887583	0.974077	0.04801
GJB4	0	0	5	1	1	0.00983821
GJD2	1	0	6	0.851833	1	0.017963
GJD4	0	0	5	1	1	0.00983821
GLB1	0	0	8	1	1	0.000585251
GLB1L2	0	1	14	1	0.999023	1.79373e-05
GLCCI1	0	0	4	1	1	0.0249944
GLE1	3	1	9	0.629942	0.997488	0.0297886
GLG1	4	1	12	0.602934	0.999623	0.00916464
GLI1	3	2	15	0.891926	0.998805	0.00123208
GLI3	7	9	22	0.842948	0.97328	0.01467
GLIS2	1	0	5	0.804878	1	0.0397464
GLIS3	3	3	12	0.842067	0.983889	0.0179043
GLMP	1	0	5	0.804878	1	0.0397464
GLRA2	0	0	5	1	1	0.00983821
GLRA3	0	1	7	1	0.974077	0.00794731
GLRB	1	3	10	0.978942	0.933997	0.0158297
GLRX3	0	1	7	1	0.974077	0.00794731
GLT6D1	0	2	6	1	0.852292	0.04801
GLT8D1	1	1	7	0.914781	0.983693	0.0236708
GLTSCR1	1	3	16	0.99618	0.99238	0.000223162
GLTSCR1L	1	0	6	0.851833	1	0.017963
GLUD2	5	2	14	0.582683	0.999226	0.0103349
GLUL	0	0	4	1	1	0.0249944
GLYR1	1	0	5	0.804878	1	0.0397464
GMIP	0	0	9	1	1	0.000226549
GMPPA	0	2	6	1	0.852292	0.04801
GMPS	1	1	7	0.914781	0.983693	0.0236708
GNA11	0	0	6	1	1	0.00385658
GNA14	2	0	7	0.670003	1	0.0236708
GNAI3	0	0	4	1	1	0.0249944
GNAQ	1	0	8	0.914781	1	0.00345487
GNAS	1	6	14	0.997135	0.839462	0.0103349
GNAT1	0	2	7	1	0.897143	0.0236708
GNE	1	0	6	0.851833	1	0.017963
GNL1	0	1	5	1	0.934793	0.0397464
GNL3	1	0	5	0.804878	1	0.0397464
GNPTAB	3	1	10	0.68383	0.998432	0.0158297
GNRH1	0	1	5	1	0.934793	0.0397464
GNS	1	0	5	0.804878	1	0.0397464
GOLGA2	2	0	8	0.728723	1	0.011356
GOLGA3	1	3	12	0.988036	0.966861	0.00414356
GOLGA4	4	2	12	0.652682	0.997186	0.0179043
GON4L	2	2	18	0.98205	0.9995	4.7029e-05
GORASP1	1	1	7	0.914781	0.983693	0.0236708
GP2	1	3	9	0.9721	0.908155	0.0297886
GP5	1	1	6	0.887583	0.974077	0.04801
GP6	0	1	6	1	0.958854	0.017963
GPANK1	1	0	5	0.804878	1	0.0397464
GPATCH1	0	0	8	1	1	0.000585251
GPATCH8	2	2	16	0.970804	0.998805	0.000223162
GPBP1	1	1	7	0.914781	0.983693	0.0236708
GPBP1L1	0	0	6	1	1	0.00385658
GPC1	0	0	6	1	1	0.00385658
GPC3	0	1	5	1	0.934793	0.0397464
GPCPD1	0	2	6	1	0.852292	0.04801
GPD2	1	0	6	0.851833	1	0.017963
GPER1	0	1	6	1	0.958854	0.017963
GPHN	1	1	8	0.935454	0.989759	0.011356
GPN2	0	0	4	1	1	0.0249944
GPR108	0	0	5	1	1	0.00983821
GPR142	0	1	5	1	0.934793	0.0397464
GPR153	1	0	5	0.804878	1	0.0397464
GPR158	5	3	22	0.881366	0.999868	0.000124743
GPR162	0	0	11	1	1	3.35128e-05
GPR173	0	1	5	1	0.934793	0.0397464
GPR179	5	4	18	0.811104	0.997384	0.00343394
GPR180	2	0	6	0.601577	1	0.04801
GPR19	1	1	6	0.887583	0.974077	0.04801
GPR22	2	0	6	0.601577	1	0.04801
GPR26	0	1	8	1	0.983693	0.00345487
GPR32	1	1	6	0.887583	0.974077	0.04801
GPR37	1	2	9	0.963068	0.967162	0.0139554
GPR37L1	1	0	8	0.914781	1	0.00345487
GPR4	0	0	5	1	1	0.00983821
GPR45	1	0	5	0.804878	1	0.0397464
GPR50	1	1	9	0.951154	0.993579	0.00532338
GPR6	1	0	6	0.851833	1	0.017963
GPR61	0	1	7	1	0.974077	0.00794731
GPR68	0	1	5	1	0.934793	0.0397464
GPR85	0	0	5	1	1	0.00983821
GPRASP1	0	1	17	1	0.999766	1.13934e-06
GPRASP2	1	0	9	0.935454	1	0.00147959
GPRC5C	4	0	2	0.0299667	1	0.768783
GPRIN3	1	0	8	0.914781	1	0.00345487
GPS1	0	0	6	1	1	0.00385658
GPSM1	0	0	6	1	1	0.00385658
GPSM2	2	1	13	0.925387	0.999393	0.000743877
GRAMD3	0	0	4	1	1	0.0249944
GRAP2	0	0	4	1	1	0.0249944
GRB7	0	1	5	1	0.934793	0.0397464
GREB1L	6	2	17	0.566485	0.999868	0.00328017
GREM2	0	2	7	1	0.897143	0.0236708
GRIA2	3	7	17	0.974804	0.918009	0.0107304
GRIA3	1	0	9	0.935454	1	0.00147959
GRID2IP	1	2	10	0.9721	0.97789	0.00691843
GRIK3	5	5	15	0.748532	0.979718	0.029804
GRIK4	2	6	17	0.991505	0.94217	0.00328017
GRIK5	4	2	17	0.837721	0.999678	0.00073011
GRIN1	1	0	7	0.887583	1	0.00794731
GRIN2A	3	10	21	0.994965	0.856892	0.00611169
GRIN2B	4	1	11	0.549245	0.999393	0.0171058
GRIN2C	1	2	10	0.9721	0.97789	0.00691843
GRIN2D	1	1	8	0.935454	0.989759	0.011356
GRIN3A	4	2	12	0.652682	0.997186	0.0179043
GRIN3B	1	1	7	0.914781	0.983693	0.0236708
GRIPAP1	1	1	10	0.963068	0.99598	0.00244604
GRM2	1	3	11	0.98412	0.953026	0.00819425
GRM3	1	4	14	0.994911	0.957247	0.00245485
GRM5	3	6	20	0.983874	0.981937	0.00101402
GRM6	2	3	19	0.989073	0.998409	6.58327e-05
GRM7	5	4	15	0.712123	0.99216	0.018363
GRM8	3	2	14	0.869043	0.998162	0.00245485
GRN	0	2	8	1	0.929104	0.011356
GRSF1	1	0	5	0.804878	1	0.0397464
GSDMA	0	0	5	1	1	0.00983821
GSDMD	3	0	1	0.0428278	1	0.871768
GSG2	0	3	8	1	0.828039	0.027443
GSPT2	0	1	8	1	0.983693	0.00345487
GSX2	0	2	6	1	0.852292	0.04801
GTF3C1	4	3	22	0.944616	0.999798	5.12442e-05
GTF3C3	1	1	10	0.963068	0.99598	0.00244604
GTPBP1	0	0	4	1	1	0.0249944
GTPBP2	0	0	4	1	1	0.0249944
GTPBP3	0	0	7	1	1	0.00150551
GUCY1A2	2	3	10	0.906448	0.953026	0.0311006
GUCY2D	0	2	8	1	0.929104	0.011356
GYG2	0	0	6	1	1	0.00385658
GZF1	2	2	9	0.854681	0.97789	0.0297886
H2AFY2	0	1	6	1	0.958854	0.017963
HACE1	2	1	8	0.77845	0.993579	0.027443
HADHA	0	2	6	1	0.852292	0.04801
HADHB	1	0	7	0.887583	1	0.00794731
HAL	2	0	9	0.77845	1	0.00532338
HAP1	1	0	7	0.887583	1	0.00794731
HAS1	1	2	8	0.951154	0.951562	0.027443
HAS2	0	1	6	1	0.958854	0.017963
HAUS5	0	0	9	1	1	0.000226549
HCFC1	6	3	14	0.473474	0.997628	0.0306607
HCFC2	2	1	12	0.906448	0.999023	0.0015938
HCLS1	2	0	8	0.728723	1	0.011356
HCN4	3	2	21	0.968649	0.999916	1.39209e-05
HCRTR1	4	0	0	0.00298799	1	1
HCRTR2	2	1	9	0.820105	0.99598	0.0139554
HDAC11	1	0	5	0.804878	1	0.0397464
HDAC3	0	0	4	1	1	0.0249944
HDAC5	2	2	11	0.906448	0.990157	0.00819425
HDAC6	1	1	7	0.914781	0.983693	0.0236708
HDAC9	6	4	17	0.651235	0.997384	0.0107304
HDDC2	0	0	4	1	1	0.0249944
HDGF	1	1	9	0.951154	0.993579	0.00532338
HDGFRP2	2	1	9	0.820105	0.99598	0.0139554
HDLBP	5	1	17	0.672265	0.999979	0.00073011
HDX	5	1	14	0.533504	0.999911	0.00530798
HEATR1	3	4	14	0.911207	0.977816	0.0103349
HEATR4	1	1	15	0.990994	0.999623	3.97365e-05
HEATR5A	2	2	14	0.953035	0.997186	0.000996303
HEATR5B	4	4	15	0.837721	0.988835	0.0106137
HECA	0	0	9	1	1	0.000226549
HECTD1	1	1	15	0.990994	0.999623	3.97365e-05
HECTD3	0	0	9	1	1	0.000226549
HECTD4	9	7	25	0.673114	0.998803	0.00340256
HECW2	3	4	14	0.911207	0.977816	0.0103349
HEG1	5	0	12	0.374758	1	0.00916464
HELB	1	3	13	0.990994	0.976808	0.00205145
HELZ	4	3	13	0.73937	0.99238	0.0183274
HELZ2	6	5	20	0.788117	0.997349	0.00359308
HEPACAM2	1	0	8	0.914781	1	0.00345487
HEPH	1	1	9	0.951154	0.993579	0.00532338
HEPHL1	1	2	12	0.98412	0.990157	0.0015938
HERC1	4	6	24	0.979635	0.996412	0.000158624
HERC2	6	7	27	0.946805	0.998313	0.000193885
HERC4	1	1	6	0.887583	0.974077	0.04801
HERC5	0	3	10	1	0.908155	0.00691843
HEXB	0	0	6	1	1	0.00385658
HFM1	1	3	15	0.994911	0.988885	0.000475393
HGD	1	0	5	0.804878	1	0.0397464
HGF	6	0	12	0.234206	1	0.0179043
HGFAC	0	0	7	1	1	0.00150551
HGS	1	0	7	0.887583	1	0.00794731
HGSNAT	1	0	6	0.851833	1	0.017963
HHIP	3	0	12	0.731755	1	0.0015938
HHIPL2	3	0	10	0.629942	1	0.00691843
HHLA2	0	0	5	1	1	0.00983821
HIC2	2	2	9	0.854681	0.97789	0.0297886
HIF1A	1	0	8	0.914781	1	0.00345487
[truncated: 3,416 more rows]
