# Supplementary material for: Classification of colon adenocarcinoma based on immunological characterizations: Implications for prognosis and immunotherapy
Source: Front Immunol. 2022 Jul 27;13:934083. doi: 10.3389/fimmu.2022.934083 (PMC9363576; doi:10.3389/fimmu.2022.934083)
Supplement: Supplementary file 15 [file Table_9.xlsx]

## Sheet: tcga.modules
Supplementary Table S9. Genes list in the 22 co-expression modules
GeneID	dynamicColors	mergedColors
RAD23A	black	violet
FHOD1	black	violet
MAP2K7	black	violet
CLN6	black	violet
EVPL	black	violet
CENPBD1P1	black	violet
MRPL20-AS1	black	violet
VAC14	black	violet
OSBPL5	black	violet
DDR1	black	violet
SBNO2	black	violet
DENND1A	black	violet
PIGO	black	violet
MAFK	black	violet
MFN2	black	violet
CIZ1	black	violet
RXRA	black	violet
TMEM214	black	violet
MIGA2	black	violet
VDR	black	violet
PHC2	black	violet
MIDN	black	violet
IQCE	black	violet
CIRBP	black	violet
CEP170B	black	violet
ADGRL1	black	violet
UPF1	black	violet
CCDC92	black	violet
SPPL2B	black	violet
AARS	black	violet
PVR	black	violet
ZNF777	black	violet
GNA11	black	violet
THRA	black	violet
KLC2	black	violet
FAM160A2	black	violet
NRBP1	black	violet
INPP5E	black	violet
SART1	black	violet
AP5B1	black	violet
RNF220	black	violet
ATP13A1	black	violet
TICAM1	black	violet
LIMK1	black	violet
LRP5	black	violet
TMEM63B	black	violet
ZNF316	black	violet
TUBGCP2	black	violet
LIG1	black	violet
SCAMP2	black	violet
SLC38A7	black	violet
TRIM11	black	violet
ARHGEF10L	black	violet
PPP1R13B	black	violet
TNRC18	black	violet
ATF5	black	violet
LRRC47	black	violet
SEC61A1	black	violet
SELENON	black	violet
UBA1	black	violet
RARA	black	violet
VPS26B	black	violet
TEX261	black	violet
SMC1A	black	violet
CCDC120	black	violet
MAST3	black	violet
LRSAM1	black	violet
BICDL1	black	violet
SPOUT1	black	violet
RABL6	black	violet
AP3D1	black	violet
KDM5C	black	violet
TCF3	black	violet
PPARD	black	violet
SLC25A25	black	violet
PAGR1	black	violet
CYP51A1	black	violet
MTA2	black	violet
NAT10	black	violet
DAGLB	black	violet
SLC9A1	black	violet
SORBS3	black	violet
TLE3	black	violet
EML3	black	violet
ABCF3	black	violet
P2RY11	black	violet
PLXNA3	black	violet
SLC12A7	black	violet
TFAP4	black	violet
DDX23	black	violet
ZNF212	black	violet
MOV10	black	violet
IER2	black	violet
EIF2B5	black	violet
POLD1	black	violet
STK40	black	violet
ANKS6	black	violet
CACTIN	black	violet
PIAS4	black	violet
PRR14	black	violet
DCAF11	black	violet
PXN	black	violet
HS6ST1	black	violet
VPS18	black	violet
PRKACA	black	violet
GTPBP3	black	violet
WWP2	black	violet
ARHGEF5	black	violet
USB1	black	violet
AKT1	black	violet
URGCP	black	violet
MEN1	black	violet
KCTD13	black	violet
KIAA1522	black	violet
GBA2	black	violet
PTPRF	black	violet
LAMB3	black	violet
POFUT2	black	violet
COPS7B	black	violet
SLC39A7	black	violet
TAF6	black	violet
ZBTB7B	black	violet
HIRIP3	black	violet
HDGFL2	black	violet
PEX5	black	violet
PLEKHH3	black	violet
ZFAND3	black	violet
ABCD1	black	violet
SLC25A23	black	violet
SHFL	black	violet
TNIP1	black	violet
NECTIN1	black	violet
JUNB	black	violet
EPHA2	black	violet
WASHC1	black	violet
ZNF768	black	violet
NOL6	black	violet
SLC8B1	black	violet
GATAD2A	black	violet
RAVER1	black	violet
NR1D1	black	violet
RTKN	black	violet
HNRNPA0	black	violet
SMG5	black	violet
DNM2	black	violet
DLGAP4	black	violet
DPF2	black	violet
TCF25	black	violet
CHPF2	black	violet
KXD1	black	violet
RBM10	black	violet
VPS4A	black	violet
DDX54	black	violet
USP20	black	violet
GMIP	black	violet
BRD9	black	violet
AGPAT3	black	violet
CLIP2	black	violet
CHERP	black	violet
GTF2F1	black	violet
OGFR	black	violet
RELA	black	violet
STEAP3	black	violet
PCNX3	black	violet
SLC29A1	black	violet
REXO1	black	violet
ATP6V0C	black	violet
RANBP3	black	violet
KHSRP	black	violet
VPS37C	black	violet
GAK	black	violet
WWC1	black	violet
INTS1	black	violet
COLGALT1	black	violet
DENND1C	black	violet
EPHB4	black	violet
CNNM4	black	violet
ITGB4	black	violet
PPAN	black	violet
ADCY3	black	violet
PIP5K1C	black	violet
TP53I11	black	violet
LZTS2	black	violet
ATG2A	black	violet
ZFYVE27	black	violet
FKBP2	black	violet
VCP	black	violet
AGPAT1	black	violet
VPS9D1	black	violet
CBX4	black	violet
MAD1L1	black	violet
SLC44A2	black	violet
BLOC1S3	black	violet
SLC25A28	black	violet
TMEM51	black	violet
MED22	black	violet
LDLR	black	violet
PRKCSH	black	violet
ARFGAP2	black	violet
FOS	black	violet
FBXW4	black	violet
WIZ	black	violet
PPP2R5B	black	violet
ARRDC2	black	violet
MAP11	black	violet
C6orf132	black	violet
EGR1	black	violet
DNAJB12	black	violet
PPP2R5D	black	violet
TBC1D13	black	violet
ZBTB42	black	violet
RNF26	black	violet
HELZ2	black	violet
ZNF282	black	violet
SLC4A2	black	violet
TNPO2	black	violet
MYH14	black	violet
TRIP10	black	violet
DDX51	black	violet
HOOK2	black	violet
TRAF2	black	violet
C16orf58	black	violet
ZBTB7A	black	violet
ESRP2	black	violet
BET1L	black	violet
SURF6	black	violet
DPP9	black	violet
ZER1	black	violet
PPME1	black	violet
SPTBN2	black	violet
TECPR1	black	violet
COPG1	black	violet
LTBR	black	violet
TBC1D16	black	violet
INF2	black	violet
C15orf39	black	violet
FZR1	black	violet
IKBKE	black	violet
HDLBP	black	violet
POLM	black	violet
MMS19	black	violet
TMEM184A	black	violet
DOT1L	black	violet
BCL7A	black	violet
SMARCA4	black	violet
DAGLA	black	violet
AGAP3	black	violet
WDR5	black	violet
MBD3	black	violet
PACS2	black	violet
TNFAIP8L1	black	violet
PATZ1	black	violet
ZNF48	black	violet
MTA1	black	violet
TESK1	black	violet
ZNF513	black	violet
ZMIZ2	black	violet
ZFP36	black	violet
ABCA2	black	violet
PKN1	black	violet
DHX37	black	violet
MKNK2	black	violet
DLL4	black	violet
ADGRE5	black	violet
C19orf54	black	violet
DEXI	black	violet
CSNK1G2	black	violet
RAB8A	black	violet
CD2BP2	black	violet
MLLT1	black	violet
MVB12B	black	violet
MEPCE	black	violet
CAMSAP3	black	violet
TMEM109	black	violet
MAST2	black	violet
AP2A2	black	violet
PPP1R15A	black	violet
ABCA7	black	violet
SSBP3	black	violet
PTMS	black	violet
SNAPC4	black	violet
HARS	black	violet
EPOP	black	violet
DAB2IP	black	violet
TTYH3	black	violet
RALGDS	black	violet
DUSP7	black	violet
MYORG	black	violet
SMTN	black	violet
SAPCD2	black	violet
LSS	black	violet
SRPRA	black	violet
SLC12A9	black	violet
ERP29	black	violet
CTBP1	black	violet
NACC1	black	violet
WDTC1	black	violet
FRMD8	black	violet
PIEZO1	black	violet
EDC3	black	violet
FASN	black	violet
MOGS	black	violet
CDK16	black	violet
MIER2	black	violet
LASP1	black	violet
CNN2	black	violet
LETM1	black	violet
NOC2L	black	violet
INAVA	black	violet
MAN2B2	black	violet
NFKBIL1	black	violet
CDK11B	black	violet
FAM102A	black	violet
WNK2	black	violet
NDOR1	black	violet
RMND5A	blue	lightyellow
FOXP1	blue	lightyellow
MTF2	blue	lightyellow
PTPRB	blue	lightyellow
RPS6KB1	blue	lightyellow
ERRFI1	blue	lightyellow
OTUD1	blue	lightyellow
EPB41L2	blue	lightyellow
DROSHA	blue	lightyellow
POGK	blue	lightyellow
SMARCC1	blue	lightyellow
N4BP1	blue	lightyellow
USP9X	blue	lightyellow
STX17	blue	lightyellow
APPL1	blue	lightyellow
MYSM1	blue	lightyellow
SLC20A1	blue	lightyellow
ADGRA3	blue	lightyellow
RECQL	blue	lightyellow
ANTXR2	blue	lightyellow
MCL1	blue	lightyellow
RBMS2	blue	lightyellow
EIF2AK2	blue	lightyellow
MANBA	blue	lightyellow
LARP4B	blue	lightyellow
TP53INP1	blue	lightyellow
SETD7	blue	lightyellow
SUSD1	blue	lightyellow
PHF3	blue	lightyellow
PPP1R12A	blue	lightyellow
LGALS8	blue	lightyellow
TJP2	blue	lightyellow
IFITM2	blue	lightyellow
RAB3GAP2	blue	lightyellow
MBTPS1	blue	lightyellow
ZKSCAN8	blue	lightyellow
BCL2L2	blue	lightyellow
UBE4A	blue	lightyellow
PRKX	blue	lightyellow
EXOC2	blue	lightyellow
CADPS2	blue	lightyellow
MACC1	blue	lightyellow
MAP4K5	blue	lightyellow
TNPO1	blue	lightyellow
KPNA6	blue	lightyellow
TTC37	blue	lightyellow
VPS13C	blue	lightyellow
ATP11B	blue	lightyellow
EML4	blue	lightyellow
CMTM4	blue	lightyellow
ERV3-1	blue	lightyellow
ZNF148	blue	lightyellow
MYO5B	blue	lightyellow
SENP6	blue	lightyellow
DOCK9	blue	lightyellow
PLSCR4	blue	lightyellow
ERBB3	blue	lightyellow
BLVRB	blue	lightyellow
SATB1	blue	lightyellow
PICALM	blue	lightyellow
C2CD2	blue	lightyellow
ATF7IP	blue	lightyellow
CAMK2D	blue	lightyellow
SLC35E1	blue	lightyellow
TBC1D22B	blue	lightyellow
MSI2	blue	lightyellow
TMEM181	blue	lightyellow
C5orf51	blue	lightyellow
TACC1	blue	lightyellow
RABEP1	blue	lightyellow
SMC5	blue	lightyellow
SORL1	blue	lightyellow
NUP98	blue	lightyellow
C3orf52	blue	lightyellow
2022-03-08	blue	lightyellow
MSRB2	blue	lightyellow
CTCF	blue	lightyellow
MTURN	blue	lightyellow
NSUN2	blue	lightyellow
BTAF1	blue	lightyellow
ACBD3	blue	lightyellow
CPD	blue	lightyellow
MLLT10	blue	lightyellow
DICER1	blue	lightyellow
BBX	blue	lightyellow
SCAF11	blue	lightyellow
CENPF	blue	lightyellow
NRDC	blue	lightyellow
FUBP3	blue	lightyellow
RAF1	blue	lightyellow
ZFX	blue	lightyellow
TBC1D8	blue	lightyellow
MBNL1	blue	lightyellow
CCSER2	blue	lightyellow
TASOR2	blue	lightyellow
ATP8A1	blue	lightyellow
PRLR	blue	lightyellow
REST	blue	lightyellow
TMEM245	blue	lightyellow
ZNF518A	blue	lightyellow
LUC7L2	blue	lightyellow
TCF7L2	blue	lightyellow
ANKIB1	blue	lightyellow
UBE4B	blue	lightyellow
OFD1	blue	lightyellow
CLOCK	blue	lightyellow
ARRDC4	blue	lightyellow
DDX6	blue	lightyellow
ENTPD7	blue	lightyellow
METTL7A	blue	lightyellow
PIP4K2C	blue	lightyellow
CSTF2T	blue	lightyellow
SEC24B	blue	lightyellow
TCF12	blue	lightyellow
NFX1	blue	lightyellow
PTPN11	blue	lightyellow
ZNF33B	blue	lightyellow
DHTKD1	blue	lightyellow
ARFGEF3	blue	lightyellow
FAM122A	blue	lightyellow
FKBP5	blue	lightyellow
UBE3C	blue	lightyellow
CCDC186	blue	lightyellow
MYO1E	blue	lightyellow
STAG1	blue	lightyellow
GLUL	blue	lightyellow
NEK9	blue	lightyellow
CAMSAP2	blue	lightyellow
MFSD6	blue	lightyellow
FKBP14	blue	lightyellow
MGAT5	blue	lightyellow
PBRM1	blue	lightyellow
CSRNP2	blue	lightyellow
WDFY1	blue	lightyellow
KLHDC10	blue	lightyellow
XPR1	blue	lightyellow
DPM3	blue	lightyellow
RBM25	blue	lightyellow
ARID5B	blue	lightyellow
ZNF281	blue	lightyellow
NFIB	blue	lightyellow
FNIP1	blue	lightyellow
CEP68	blue	lightyellow
TLK1	blue	lightyellow
LCOR	blue	lightyellow
OXSR1	blue	lightyellow
KLHL42	blue	lightyellow
ABLIM1	blue	lightyellow
NEDD4	blue	lightyellow
STX6	blue	lightyellow
USP54	blue	lightyellow
TUT7	blue	lightyellow
OTUD4	blue	lightyellow
ACAP2	blue	lightyellow
FAM83B	blue	lightyellow
BACH1	blue	lightyellow
GRIK1-AS2	blue	lightyellow
ENC1	blue	lightyellow
APAF1	blue	lightyellow
MAML2	blue	lightyellow
MKRN1	blue	lightyellow
DNAJC13	blue	lightyellow
RFC1	blue	lightyellow
TNIK	blue	lightyellow
SPOPL	blue	lightyellow
SNTB2	blue	lightyellow
PRKAB2	blue	lightyellow
MAN1A1	blue	lightyellow
PGM2L1	blue	lightyellow
KMT5B	blue	lightyellow
EDEM1	blue	lightyellow
PSMA3-AS1	blue	lightyellow
RETREG3	blue	lightyellow
SOX4	blue	lightyellow
QSER1	blue	lightyellow
ERBIN	blue	lightyellow
UBP1	blue	lightyellow
ZC3HAV1	blue	lightyellow
TASOR	blue	lightyellow
SMCHD1	blue	lightyellow
RYBP	blue	lightyellow
MID1	blue	lightyellow
CHD1	blue	lightyellow
CDK19	blue	lightyellow
CCDC50	blue	lightyellow
ERMP1	blue	lightyellow
PANX1	blue	lightyellow
FAT1	blue	lightyellow
CARMIL1	blue	lightyellow
FAM20B	blue	lightyellow
TFDP2	blue	lightyellow
SNHG25	blue	lightyellow
SNX19	blue	lightyellow
SBNO1	blue	lightyellow
USP48	blue	lightyellow
NAA25	blue	lightyellow
ICK	blue	lightyellow
SYTL2	blue	lightyellow
SERINC1	blue	lightyellow
PIK3C2A	blue	lightyellow
CRYBG1	blue	lightyellow
CCND1	blue	lightyellow
SH3RF1	blue	lightyellow
GALNT11	blue	lightyellow
TRIM32	blue	lightyellow
RHOQ	blue	lightyellow
AFF4	blue	lightyellow
CCNT2	blue	lightyellow
AKAP10	blue	lightyellow
CCDC174	blue	lightyellow
SRSF11	blue	lightyellow
NOM1	blue	lightyellow
PDZD8	blue	lightyellow
ACTR8	blue	lightyellow
QRICH1	blue	lightyellow
SUN1	blue	lightyellow
CTTNBP2NL	blue	lightyellow
NIPA1	blue	lightyellow
FNIP2	blue	lightyellow
BMS1	blue	lightyellow
SORT1	blue	lightyellow
SRRM1	blue	lightyellow
KLF3	blue	lightyellow
PTGFRN	blue	lightyellow
RNF4	blue	lightyellow
NFKB1	blue	lightyellow
DAAM1	blue	lightyellow
CERS6	blue	lightyellow
TRIP11	blue	lightyellow
FAM107B	blue	lightyellow
LRIG3	blue	lightyellow
FAM111A	blue	lightyellow
ZNF121	blue	lightyellow
LRRFIP1	blue	lightyellow
RESF1	blue	lightyellow
GCNT1	blue	lightyellow
CRK	blue	lightyellow
NEDD9	blue	lightyellow
RIF1	blue	lightyellow
MSL2	blue	lightyellow
PROX1	blue	lightyellow
SNORD12B	blue	lightyellow
MIB1	blue	lightyellow
ZYG11B	blue	lightyellow
TAB2	blue	lightyellow
ARFGAP3	blue	lightyellow
PTPRJ	blue	lightyellow
ZNF302	blue	lightyellow
YLPM1	blue	lightyellow
ACSL1	blue	lightyellow
ARMCX6	blue	lightyellow
PHACTR4	blue	lightyellow
FBXO21	blue	lightyellow
WDR48	blue	lightyellow
ABCC5	blue	lightyellow
SENP5	blue	lightyellow
PRDM4	blue	lightyellow
EEF2K	blue	lightyellow
MAP3K5	blue	lightyellow
CELF2	blue	lightyellow
CCNG2	blue	lightyellow
TAOK1	blue	lightyellow
MAP3K1	blue	lightyellow
FAM168A	blue	lightyellow
EPM2AIP1	blue	lightyellow
SOS1	blue	lightyellow
EIF2AK3	blue	lightyellow
JARID2	blue	lightyellow
JOSD1	blue	lightyellow
ANKRD28	blue	lightyellow
HEXIM1	blue	lightyellow
TMF1	blue	lightyellow
TMEM268	blue	lightyellow
ANO6	blue	lightyellow
MORC3	blue	lightyellow
NSD3	blue	lightyellow
KDM7A	blue	lightyellow
KLF6	blue	lightyellow
MAP3K2	blue	lightyellow
BSDC1	blue	lightyellow
EHF	blue	lightyellow
WDR82	blue	lightyellow
HLTF	blue	lightyellow
WSB1	blue	lightyellow
OSBPL3	blue	lightyellow
CREB1	blue	lightyellow
ABHD2	blue	lightyellow
PPFIBP1	blue	lightyellow
UBR2	blue	lightyellow
RALGPS2	blue	lightyellow
CDK17	blue	lightyellow
MTSS1	blue	lightyellow
OGA	blue	lightyellow
HLCS	blue	lightyellow
ARHGAP26	blue	lightyellow
SLTM	blue	lightyellow
UHRF2	blue	lightyellow
ARHGEF3	blue	lightyellow
LIMD1	blue	lightyellow
GK5	blue	lightyellow
SCAF8	blue	lightyellow
ZBTB38	blue	lightyellow
EEA1	blue	lightyellow
VANGL1	blue	lightyellow
R3HCC1L	blue	lightyellow
KIF13A	blue	lightyellow
KAT6A	blue	lightyellow
PCYOX1	blue	lightyellow
ARMH3	blue	lightyellow
GSK3B	blue	lightyellow
TRAK1	blue	lightyellow
LATS1	blue	lightyellow
NUFIP2	blue	lightyellow
SERINC5	blue	lightyellow
SGPL1	blue	lightyellow
BTBD7	blue	lightyellow
LPIN1	blue	lightyellow
DDX3X	blue	lightyellow
CEMIP2	blue	lightyellow
TRAPPC11	blue	lightyellow
TSPYL4	blue	lightyellow
ZBTB18	blue	lightyellow
SMURF2	blue	lightyellow
CMTR1	blue	lightyellow
ZBTB44	blue	lightyellow
CHD6	blue	lightyellow
UBE2G2	blue	lightyellow
MED13	blue	lightyellow
DDHD2	blue	lightyellow
AREL1	blue	lightyellow
NR1D2	blue	lightyellow
DYRK1A	blue	lightyellow
RNF19A	blue	lightyellow
PAG1	blue	lightyellow
RIPK1	blue	lightyellow
MAPK1	blue	lightyellow
DDX17	blue	lightyellow
M6PR	blue	lightyellow
TRIM33	blue	lightyellow
GALNT5	blue	lightyellow
WDR11	blue	lightyellow
SOAT1	blue	lightyellow
ZNF638	blue	lightyellow
RAB5B	blue	lightyellow
BCL2L11	blue	lightyellow
DCAF5	blue	lightyellow
BECN1	blue	lightyellow
DUSP3	blue	lightyellow
SCARB2	blue	lightyellow
ANKRD13A	blue	lightyellow
CSDE1	blue	lightyellow
PKP4	blue	lightyellow
RBPJ	blue	lightyellow
ESYT2	blue	lightyellow
IDS	blue	lightyellow
OSBPL9	blue	lightyellow
DAB2	blue	lightyellow
LOC112267931	blue	lightyellow
STS	blue	lightyellow
MIS18BP1	blue	lightyellow
HGSNAT	blue	lightyellow
FRK	blue	lightyellow
LTN1	blue	lightyellow
RNF146	blue	lightyellow
KNTC1	blue	lightyellow
KIF21A	blue	lightyellow
EYA3	blue	lightyellow
KBTBD2	blue	lightyellow
MFAP3	blue	lightyellow
UTP20	blue	lightyellow
WAC	blue	lightyellow
RNF20	blue	lightyellow
ZMYND11	blue	lightyellow
MBOAT2	blue	lightyellow
WASHC4	blue	lightyellow
FNBP1L	blue	lightyellow
SAP30L	blue	lightyellow
PRKAR1A	blue	lightyellow
GALNT10	blue	lightyellow
EXT1	blue	lightyellow
DENND4C	blue	lightyellow
LOC105369340	blue	lightyellow
DCAF16	blue	lightyellow
NT5C2	blue	lightyellow
RHBDD1	blue	lightyellow
GNS	blue	lightyellow
MTMR4	blue	lightyellow
RAB21	blue	lightyellow
MEGF9	blue	lightyellow
KLF7	blue	lightyellow
CREB3L2	blue	lightyellow
ROCK1	blue	lightyellow
CHCHD10	blue	lightyellow
SNRK	blue	lightyellow
TBC1D1	blue	lightyellow
CEP104	blue	lightyellow
STARD13	blue	lightyellow
SIPA1L1	blue	lightyellow
DHX33	blue	lightyellow
SLC5A3	blue	lightyellow
VHL	blue	lightyellow
SHROOM3	blue	lightyellow
MFSD9	blue	lightyellow
SEPTIN8	blue	lightyellow
SLK	blue	lightyellow
BRAP	blue	lightyellow
ALDH5A1	blue	lightyellow
SOS2	blue	lightyellow
PARD3	blue	lightyellow
TMCC3	blue	lightyellow
USP4	blue	lightyellow
LOC107986084	blue	lightyellow
SEMA3C	blue	lightyellow
RASEF	blue	lightyellow
NF1	blue	lightyellow
AP1G1	blue	lightyellow
PDK4	blue	lightyellow
STRN	blue	lightyellow
EMC1	blue	lightyellow
ZMYM4	blue	lightyellow
ATF6	blue	lightyellow
B4GALT1	blue	lightyellow
ASCC3	blue	lightyellow
YTHDC1	blue	lightyellow
CAB39	blue	lightyellow
ZNF704	blue	lightyellow
BCLAF1	blue	lightyellow
VSIG10	blue	lightyellow
ZFP62	blue	lightyellow
RFX5	blue	lightyellow
ZC3H7A	blue	lightyellow
CNST	blue	lightyellow
THRAP3	blue	lightyellow
TMCC1	blue	lightyellow
NEMF	blue	lightyellow
MAP3K21	blue	lightyellow
RBFOX2	blue	lightyellow
GRB2	blue	lightyellow
ARIH2	blue	lightyellow
RC3H2	blue	lightyellow
SPRY1	blue	lightyellow
STXBP5	blue	lightyellow
KTN1	blue	lightyellow
MED23	blue	lightyellow
PTPN3	blue	lightyellow
SP3	blue	lightyellow
MAP3K20	blue	lightyellow
TGFBR2	blue	lightyellow
NR3C2	blue	lightyellow
PER2	blue	lightyellow
PTPRK	blue	lightyellow
ZNF33A	blue	lightyellow
ELK4	blue	lightyellow
DCAF1	blue	lightyellow
CNOT6L	blue	lightyellow
SEC31A	blue	lightyellow
TMX3	blue	lightyellow
ENTPD5	blue	lightyellow
XRN1	blue	lightyellow
PTPRE	blue	lightyellow
SEPTIN11	blue	lightyellow
SS18	blue	lightyellow
COL4A3BP	blue	lightyellow
GCC2	blue	lightyellow
PIK3R1	blue	lightyellow
TLR4	blue	lightyellow
PAFAH1B1	blue	lightyellow
CASP2	blue	lightyellow
TEP1	blue	lightyellow
PDE8A	blue	lightyellow
RASA1	blue	lightyellow
SECISBP2L	blue	lightyellow
KLHL24	blue	lightyellow
FAM120A	blue	lightyellow
ZNF512	blue	lightyellow
LARP4	blue	lightyellow
ARHGAP32	blue	lightyellow
CEP120	blue	lightyellow
DUSP23	blue	lightyellow
PIP4K2B	blue	lightyellow
UBE2H	blue	lightyellow
JMJD1C	blue	lightyellow
SECISBP2	blue	lightyellow
GNAQ	blue	lightyellow
DYRK2	blue	lightyellow
PLEKHA2	blue	lightyellow
SLMAP	blue	lightyellow
SNORA26	blue	lightyellow
ATG14	blue	lightyellow
SIPA1L2	blue	lightyellow
UHMK1	blue	lightyellow
ALDH6A1	blue	lightyellow
FOSL2	blue	lightyellow
DNMBP	blue	lightyellow
PANK3	blue	lightyellow
LIPG	blue	lightyellow
DCP1A	blue	lightyellow
CREBL2	blue	lightyellow
ZNF644	blue	lightyellow
UACA	blue	lightyellow
CLMN	blue	lightyellow
SEL1L3	blue	lightyellow
PRKCA	blue	lightyellow
FAM13B	blue	lightyellow
NNT	blue	lightyellow
SEC22C	blue	lightyellow
TMEM43	blue	lightyellow
PDZK1IP1	blue	lightyellow
HELZ	blue	lightyellow
2022-03-06	blue	lightyellow
EHBP1	blue	lightyellow
USP40	blue	lightyellow
BAZ1A	blue	lightyellow
OSBPL8	blue	lightyellow
PPFIA1	blue	lightyellow
PLEKHH1	blue	lightyellow
WAPL	blue	lightyellow
CUTALP	blue	lightyellow
TNKS2	blue	lightyellow
EIF3A	blue	lightyellow
KLF11	blue	lightyellow
SPAG9	blue	lightyellow
IQGAP2	blue	lightyellow
POLH	blue	lightyellow
TRAK2	blue	lightyellow
LPGAT1	blue	lightyellow
PHIP	blue	lightyellow
DOP1B	blue	lightyellow
C6orf89	blue	lightyellow
WDR44	blue	lightyellow
TGFBR3	blue	lightyellow
SNX9	blue	lightyellow
HP1BP3	blue	lightyellow
MEF2A	blue	lightyellow
BMPR2	blue	lightyellow
REPS1	blue	lightyellow
CLTC	blue	lightyellow
NBR1	blue	lightyellow
SESN3	blue	lightyellow
RNF168	blue	lightyellow
TFCP2	blue	lightyellow
SFMBT1	blue	lightyellow
SNORA11F	blue	lightyellow
SLC38A1	blue	lightyellow
ATP2B1	blue	lightyellow
NFATC2IP	blue	lightyellow
FBXW11	blue	lightyellow
RBM47	blue	lightyellow
TENT5A	blue	lightyellow
IVNS1ABP	blue	lightyellow
ZBTB5	blue	lightyellow
ITPRIPL2	blue	lightyellow
WDR26	blue	lightyellow
CNFN	blue	lightyellow
TRAF3IP1	blue	lightyellow
CLCC1	blue	lightyellow
PPP1R3B	blue	lightyellow
SYNJ2BP	blue	lightyellow
MIR635	blue	lightyellow
PRKAR2A	blue	lightyellow
DOCK11	blue	lightyellow
ITGA2	blue	lightyellow
YAP1	blue	lightyellow
FNDC3B	blue	lightyellow
NDE1	blue	lightyellow
CDK13	blue	lightyellow
UNC13B	blue	lightyellow
ETV6	blue	lightyellow
TADA2B	blue	lightyellow
MAN1A2	blue	lightyellow
SNHG9	blue	lightyellow
TAF1	blue	lightyellow
ASAP2	blue	lightyellow
GPRIN3	blue	lightyellow
VGLL4	blue	lightyellow
STIM2	blue	lightyellow
CDK6	blue	lightyellow
RAB27A	blue	lightyellow
ZNF83	blue	lightyellow
PDXDC1	blue	lightyellow
LOC102724985	blue	lightyellow
STAT3	blue	lightyellow
USP53	blue	lightyellow
NFYA	blue	lightyellow
TENT4A	blue	lightyellow
CDC42SE1	blue	lightyellow
UBR3	blue	lightyellow
DUSP16	blue	lightyellow
KDM6A	blue	lightyellow
TNFRSF21	blue	lightyellow
ANKFY1	blue	lightyellow
ALCAM	blue	lightyellow
FAM13A	blue	lightyellow
CHML	blue	lightyellow
NFIA	blue	lightyellow
MYLIP	blue	lightyellow
SFT2D2	blue	lightyellow
FMNL2	blue	lightyellow
PATJ	blue	lightyellow
E2F3	blue	lightyellow
PPP6R3	blue	lightyellow
PHACTR2	blue	lightyellow
RASSF6	blue	lightyellow
EFCAB14	blue	lightyellow
CDH1	blue	lightyellow
PTPRG	blue	lightyellow
APBB2	blue	lightyellow
ARMCX3	blue	lightyellow
ZNF317	blue	lightyellow
HECTD1	blue	lightyellow
ZBTB10	blue	lightyellow
ADAM17	blue	lightyellow
IFNAR1	blue	lightyellow
KLHL2	blue	lightyellow
APP	blue	lightyellow
NCOR1	blue	lightyellow
RIT1	blue	lightyellow
KRIT1	blue	lightyellow
UBXN7	blue	lightyellow
CST3	blue	lightyellow
NUP153	blue	lightyellow
CKAP5	blue	lightyellow
RAB29	blue	lightyellow
PPP3CA	blue	lightyellow
ROCK2	blue	lightyellow
SPIN1	blue	lightyellow
PUM2	blue	lightyellow
SUPT7L	blue	lightyellow
HIPK3	blue	lightyellow
ENAH	blue	lightyellow
NRIP1	blue	lightyellow
PHF13	blue	lightyellow
VEZF1	blue	lightyellow
EDEM3	blue	lightyellow
OSBPL11	blue	lightyellow
NIPBL	blue	lightyellow
SOCS5	blue	lightyellow
MYO6	blue	lightyellow
MXD1	blue	lightyellow
GUCY1A1	brown	brown
RNF24	brown	brown
DENND5A	brown	brown
CSPG4	brown	brown
PTGS2	brown	brown
F2RL2	brown	brown
LRIG1	brown	brown
NOTCH2	brown	brown
DPYSL3	brown	brown
NREP	brown	brown
CDH11	brown	brown
CMTM3	brown	brown
CTHRC1	brown	brown
PQLC3	brown	brown
DACT1	brown	brown
SLC36A1	brown	brown
ASAP3	brown	brown
CLMP	brown	brown
GLT8D2	brown	brown
COL8A2	brown	brown
SEPTIN6	brown	brown
VCAM1	brown	brown
CD200	brown	brown
MMRN2	brown	brown
FIBIN	brown	brown
ATP2B4	brown	brown
CYBRD1	brown	brown
RPS6KA2	brown	brown
TBC1D9	brown	brown
PLK2	brown	brown
RGL1	brown	brown
ELN	brown	brown
SERPINF1	brown	brown
FBLN5	brown	brown
FYN	brown	brown
TK2	brown	brown
ANXA1	brown	brown
KCTD10	brown	brown
SDC3	brown	brown
LPAR1	brown	brown
EMP1	brown	brown
NDN	brown	brown
CCL11	brown	brown
NRP1	brown	brown
STC1	brown	brown
ZHX2	brown	brown
C3	brown	brown
LAMC1	brown	brown
WWC3	brown	brown
COPZ2	brown	brown
PLA1A	brown	brown
COL16A1	brown	brown
MRGPRF	brown	brown
FNBP1	brown	brown
MOXD1	brown	brown
LTBP1	brown	brown
FOXO1	brown	brown
SIRPA	brown	brown
SPARCL1	brown	brown
STOM	brown	brown
FMOD	brown	brown
TPM1	brown	brown
TPBG	brown	brown
POGLUT2	brown	brown
CFH	brown	brown
PLXDC2	brown	brown
VPS35L	brown	brown
AXL	brown	brown
FBXO32	brown	brown
CLEC14A	brown	brown
ADGRL4	brown	brown
SERPING1	brown	brown
FBN1	brown	brown
MAP4K4	brown	brown
ST3GAL1	brown	brown
SFRP2	brown	brown
ADAM19	brown	brown
CBX6	brown	brown
LAMA4	brown	brown
RFTN1	brown	brown
CDH5	brown	brown
DCBLD1	brown	brown
TIMP2	brown	brown
SNN	brown	brown
WBP1L	brown	brown
CYP17A1-AS1	brown	brown
KCTD12	brown	brown
SLFN11	brown	brown
VIP	brown	brown
FRZB	brown	brown
SLC2A3	brown	brown
PIK3IP1	brown	brown
RNF144A	brown	brown
CFI	brown	brown
MXRA7	brown	brown
PDE3A	brown	brown
NNMT	brown	brown
NID1	brown	brown
COL14A1	brown	brown
COL6A3	brown	brown
RHOBTB1	brown	brown
MRVI1	brown	brown
RBPMS	brown	brown
DES	brown	brown
PNMA1	brown	brown
ACTA2	brown	brown
SNAI2	brown	brown
MYH11	brown	brown
SDC2	brown	brown
GJB2	brown	brown
BICD2	brown	brown
NPC1	brown	brown
MAP3K3	brown	brown
CCL21	brown	brown
SMARCA1	brown	brown
ADAM12	brown	brown
IGFBP3	brown	brown
PLPP3	brown	brown
CLIP3	brown	brown
ELK3	brown	brown
LHFPL6	brown	brown
HEXA	brown	brown
S1PR1	brown	brown
TXNDC15	brown	brown
SLFN5	brown	brown
GABARAPL1	brown	brown
FN1	brown	brown
CRISPLD2	brown	brown
WNT2	brown	brown
VAMP2	brown	brown
CSRP1	brown	brown
SLC24A3	brown	brown
GPX8	brown	brown
BASP1	brown	brown
OAZ2	brown	brown
ST5	brown	brown
CCDC71L	brown	brown
COL15A1	brown	brown
VWF	brown	brown
FOXF2	brown	brown
SFRP4	brown	brown
LRRC15	brown	brown
CRYAB	brown	brown
GASK1B	brown	brown
MIR200CHG	brown	brown
VIM	brown	brown
CD93	brown	brown
SNX18	brown	brown
IL3RA	brown	brown
DCBLD2	brown	brown
TNFAIP6	brown	brown
BACE1	brown	brown
RGS16	brown	brown
COL11A1	brown	brown
NR2F2	brown	brown
FSTL1	brown	brown
OSMR	brown	brown
DKK3	brown	brown
NXN	brown	brown
COL5A2	brown	brown
COL3A1	brown	brown
ADAMTS12	brown	brown
SPOCK1	brown	brown
SH3PXD2B	brown	brown
CD34	brown	brown
SPARC	brown	brown
PPP1R18	brown	brown
LOC107987457	brown	brown
CSGALNACT2	brown	brown
IGFBP7	brown	brown
MYOF	brown	brown
MAGEH1	brown	brown
CES1	brown	brown
DUSP1	brown	brown
SLCO2A1	brown	brown
C3orf36	brown	brown
C1orf198	brown	brown
PDGFRA	brown	brown
CCN1	brown	brown
COL4A1	brown	brown
KANK2	brown	brown
ANXA6	brown	brown
RCAN1	brown	brown
MSRB3	brown	brown
STX2	brown	brown
RCBTB2	brown	brown
SVIL	brown	brown
KDR	brown	brown
OLFML2A	brown	brown
RBMS1	brown	brown
RDX	brown	brown
PELO	brown	brown
RGCC	brown	brown
MXRA5	brown	brown
BEX4	brown	brown
SOCS3	brown	brown
CNN1	brown	brown
PTGS1	brown	brown
LUM	brown	brown
ADAMTS1	brown	brown
F2R	brown	brown
MSN	brown	brown
ITPRIP	brown	brown
GAS1	brown	brown
CRTC3	brown	brown
ZFP36L1	brown	brown
MERTK	brown	brown
MMP3	brown	brown
PECAM1	brown	brown
MYLK	brown	brown
PODXL	brown	brown
FAP	brown	brown
MYH10	brown	brown
GEM	brown	brown
ACTG2	brown	brown
CH25H	brown	brown
SLC43A3	brown	brown
COMP	brown	brown
TCEAL3	brown	brown
TMEM47	brown	brown
BHLHE41	brown	brown
SUSD6	brown	brown
TMEM119	brown	brown
COL12A1	brown	brown
TSC22D3	brown	brown
MAF	brown	brown
OLFML3	brown	brown
SERPINE1	brown	brown
AKAP12	brown	brown
PRRX1	brown	brown
FHL1	brown	brown
PRCP	brown	brown
CPQ	brown	brown
THBS1	brown	brown
MAOB	brown	brown
ZCCHC24	brown	brown
IL1R1	brown	brown
ARL4C	brown	brown
C1RL	brown	brown
GREM1	brown	brown
WWTR1	brown	brown
ID4	brown	brown
CCDC3	brown	brown
RAI2	brown	brown
FLT1	brown	brown
RAI14	brown	brown
NRP2	brown	brown
CDC42EP3	brown	brown
HEYL	brown	brown
MAB21L2	brown	brown
ARMCX2	brown	brown
FGFR1	brown	brown
CCDC80	brown	brown
DEPP1	brown	brown
IGFBP5	brown	brown
SPON1	brown	brown
PIAS3	brown	brown
CLEC3B	brown	brown
SULF1	brown	brown
FZD1	brown	brown
MCAM	brown	brown
FNDC1	brown	brown
HOXD8	brown	brown
PDGFC	brown	brown
CTSO	brown	brown
DPT	brown	brown
LTBP2	brown	brown
MMP10	brown	brown
EDIL3	brown	brown
KLF9	brown	brown
RUNX1	brown	brown
LOC100506403	brown	brown
TRANK1	brown	brown
GPR137B	brown	brown
PCDH18	brown	brown
INHBA	brown	brown
TSPAN2	brown	brown
PFKFB3	brown	brown
TP53INP2	brown	brown
PDZRN3	brown	brown
CDKN2B	brown	brown
VCAN	brown	brown
IRS1	brown	brown
PMP22	brown	brown
THBD	brown	brown
ARHGEF17	brown	brown
A2M	brown	brown
CYTH3	brown	brown
RFLNB	brown	brown
ITGA9	brown	brown
CAV2	brown	brown
COL10A1	brown	brown
KLHL5	brown	brown
RGS5	brown	brown
PKD2	brown	brown
LAMB1	brown	brown
DEGS1	brown	brown
EFEMP1	brown	brown
HIP1	brown	brown
PRXL2C	brown	brown
PDLIM3	brown	brown
ZBTB4	brown	brown
LOX	brown	brown
TRIB2	brown	brown
DCN	brown	brown
AKR1B1	brown	brown
APLNR	brown	brown
RGS2	brown	brown
CD59	brown	brown
ETS1	brown	brown
PARVA	brown	brown
PODN	brown	brown
MGP	brown	brown
CAV1	brown	brown
AMIGO2	brown	brown
PALLD	brown	brown
BCL6	brown	brown
C1S	brown	brown
ACVR1	brown	brown
VCL	brown	brown
ACKR1	brown	brown
MFAP4	brown	brown
GUCY1B1	brown	brown
TGFB3	brown	brown
EDNRA	brown	brown
PLPP1	brown	brown
CALD1	brown	brown
TXNIP	brown	brown
WNT5A	brown	brown
RASL12	brown	brown
FKBP7	brown	brown
CCN4	brown	brown
CNN3	brown	brown
GRP	brown	brown
FERMT2	brown	brown
EPAS1	brown	brown
RAB31	brown	brown
ANXA5	brown	brown
ID1	brown	brown
CPM	brown	brown
LIX1L	brown	brown
ADGRF5	brown	brown
NDEL1	brown	brown
CCN2	brown	brown
ITPKB	brown	brown
LEF1	brown	brown
TAGLN	brown	brown
CTSK	brown	brown
LATS2	brown	brown
COL8A1	brown	brown
CXCL12	brown	brown
TNS1	brown	brown
APOD	brown	brown
PEA15	brown	brown
PLN	brown	brown
HEG1	brown	brown
BMF	brown	brown
PIP4K2A	brown	brown
FADS1	brown	brown
GNG11	brown	brown
TNS3	brown	brown
KIRREL1	brown	brown
COL4A2	brown	brown
GLIPR1	brown	brown
CDK2AP1	brown	brown
PAM	brown	brown
PBX3	brown	brown
SORBS1	brown	brown
WASF1	brown	brown
ANTXR1	brown	brown
FILIP1L	brown	brown
RASA3	brown	brown
ASPN	brown	brown
PCED1B	brown	brown
ITGA11	brown	brown
HAS2	brown	brown
PXDC1	brown	brown
CHST15	brown	brown
MDFIC	brown	brown
GJA1	brown	brown
ENTPD1	brown	brown
PDPN	brown	brown
POSTN	brown	brown
RAB23	brown	brown
GRK5	brown	brown
MMP1	brown	brown
ROBO1	brown	brown
SGCE	brown	brown
TBC1D2B	brown	brown
SEC14L1	brown	brown
LMOD1	brown	brown
AOC3	brown	brown
THBS2	brown	brown
TPST1	brown	brown
PRNP	brown	brown
FOXF1	brown	brown
RNF44	cyan	violet
SIN3B	cyan	violet
PHF1	cyan	violet
RBM15B	cyan	violet
LEMD2	cyan	violet
POLG	cyan	violet
TYK2	cyan	violet
ULK1	cyan	violet
RXRB	cyan	violet
ZC3H18	cyan	violet
STRIP1	cyan	violet
ECE1	cyan	violet
ZC3H4	cyan	violet
GANAB	cyan	violet
MORC2	cyan	violet
ILF3	cyan	violet
AMBRA1	cyan	violet
RPAP1	cyan	violet
STIM1	cyan	violet
SRF	cyan	violet
DDB1	cyan	violet
TNKS1BP1	cyan	violet
TCOF1	cyan	violet
DCTN1	cyan	violet
SAFB2	cyan	violet
MBD6	cyan	violet
NFIX	cyan	violet
DHX30	cyan	violet
ACTN4	cyan	violet
ADCY6	cyan	violet
XRCC1	cyan	violet
MLLT6	cyan	violet
FBRS	cyan	violet
DVL3	cyan	violet
AARS2	cyan	violet
ZBTB22	cyan	violet
FBXL19	cyan	violet
SUN2	cyan	violet
PLXNA1	cyan	violet
CIC	cyan	violet
ILRUN	cyan	violet
SKIV2L	cyan	violet
WDR46	cyan	violet
SF1	cyan	violet
RING1	cyan	violet
ALAD	cyan	violet
BAIAP2-DT	cyan	violet
CAD	cyan	violet
ATXN2L	cyan	violet
ATN1	cyan	violet
MYO9B	cyan	violet
SF3B2	cyan	violet
CYTH2	cyan	violet
VARS	cyan	violet
ATG9A	cyan	violet
VPS39	cyan	violet
HNRNPUL2	cyan	violet
RRP12	cyan	violet
AMPD2	cyan	violet
MED29	cyan	violet
SNRNP200	cyan	violet
HNRNPUL1	cyan	violet
CCDC9	cyan	violet
AKAP8L	cyan	violet
FUS	cyan	violet
MON1B	cyan	violet
ZNF526	cyan	violet
GYS1	cyan	violet
BTN2A1	cyan	violet
DNAJB2	cyan	violet
SYMPK	cyan	violet
IVD	cyan	violet
ZNF646	cyan	violet
CNPPD1	cyan	violet
ZSWIM8	cyan	violet
WDR6	cyan	violet
PHRF1	cyan	violet
STAT6	cyan	violet
PHKA2	cyan	violet
PPRC1	cyan	violet
CCDC97	cyan	violet
MAN2A2	cyan	violet
ZSWIM9	cyan	violet
ITPR3	cyan	violet
DHX38	cyan	violet
DOCK6	cyan	violet
MARK4	cyan	violet
ZNF142	cyan	violet
SIPA1L3	cyan	violet
RNF123	cyan	violet
UBTF	cyan	violet
SYVN1	cyan	violet
PPP1R12C	cyan	violet
ZNF629	cyan	violet
MADD	cyan	violet
TBC1D9B	cyan	violet
SETD1A	cyan	violet
ABCF1	cyan	violet
AATF	cyan	violet
C19orf71	cyan	violet
GRIPAP1	cyan	violet
LDB1	cyan	violet
ELL	cyan	violet
TATDN2	cyan	violet
SUPT5H	cyan	violet
NISCH	cyan	violet
HNRNPM	cyan	violet
SRRT	cyan	violet
GTF3C1	cyan	violet
MAP3K14	cyan	violet
TEAD3	cyan	violet
SMARCAL1	cyan	violet
MYH9	cyan	violet
EDC4	cyan	violet
NCKIPSD	cyan	violet
MEGF8	cyan	violet
FOXO4	cyan	violet
KRI1	cyan	violet
XPO6	cyan	violet
SAMD4B	cyan	violet
BRD4	cyan	violet
RANBP10	cyan	violet
HDAC6	cyan	violet
VARS2	cyan	violet
TRIM26	cyan	violet
PAF1	cyan	violet
FAM53B	cyan	violet
ATF6B	cyan	violet
USP19	cyan	violet
HCFC1	cyan	violet
CNNM3	cyan	violet
ACE	cyan	violet
CTDSP1	cyan	violet
PDCD11	cyan	violet
GNL1	cyan	violet
VPS52	cyan	violet
PRR12	cyan	violet
DGCR8	cyan	violet
RNF40	cyan	violet
NFRKB	cyan	violet
BRPF1	cyan	violet
PTPN23	cyan	violet
NUMA1	cyan	violet
MED12	cyan	violet
TWNK	cyan	violet
ZNF592	cyan	violet
PKD1	cyan	violet
MAU2	cyan	violet
SAP130	cyan	violet
LARS2	cyan	violet
DAXX	cyan	violet
C6orf47	cyan	violet
RETREG2	cyan	violet
HYOU1	cyan	violet
HMGXB3	cyan	violet
SRCAP	cyan	violet
GORASP1	cyan	violet
FOXP4	cyan	violet
IP6K1	cyan	violet
TAF15	cyan	violet
SMPD4	cyan	violet
SMG9	cyan	violet
KMT2B	cyan	violet
SNX33	cyan	violet
BAHD1	cyan	violet
NOTCH1	cyan	violet
GSK3A	cyan	violet
CNOT3	cyan	violet
SP2	cyan	violet
MTMR14	cyan	violet
EWSR1	cyan	violet
SAFB	cyan	violet
GPANK1	cyan	violet
PSD4	cyan	violet
BAG6	cyan	violet
RBM19	cyan	violet
ATG13	cyan	violet
PRRC2A	cyan	violet
ZNF710	cyan	violet
AKAP8	cyan	violet
DMPK	cyan	violet
EHMT2	cyan	violet
TAOK2	cyan	violet
RMDN3	cyan	violet
PPP1R10	cyan	violet
ZBTB12	cyan	violet
BRD2	cyan	violet
PWWP3A	cyan	violet
NXF1	cyan	violet
TPCN1	cyan	violet
WRNIP1	cyan	violet
DHX16	cyan	violet
BAP1	cyan	violet
ARAP1	cyan	violet
STK11IP	cyan	violet
NUP62	cyan	violet
ARHGEF1	cyan	violet
LOC100505585	cyan	violet
INPPL1	cyan	violet
NCOR2	cyan	violet
PPP6R1	cyan	violet
GLYCTK	darkgreen	violet
KATNB1	darkgreen	violet
WDR90	darkgreen	violet
TSC2	darkgreen	violet
ZNF598	darkgreen	violet
CHMP1A	darkgreen	violet
PC	darkgreen	violet
RASSF7	darkgreen	violet
BICDL2	darkgreen	violet
RHBDF1	darkgreen	violet
IFT140	darkgreen	violet
UBALD1	darkgreen	violet
ZNF213	darkgreen	violet
HDAC11	darkgreen	violet
CCDC24	darkgreen	violet
ENKD1	darkgreen	violet
CCHCR1	darkgreen	violet
ZNF205	darkgreen	violet
RHOT2	darkgreen	violet
SLC41A3	darkgreen	violet
NUDT22	darkgreen	violet
KCTD5	darkgreen	violet
TRAF7	darkgreen	violet
FCSK	darkgreen	violet
AMDHD2	darkgreen	violet
TAF6L	darkgreen	violet
KCNQ1	darkgreen	violet
DGKZ	darkgreen	violet
IL17RE	darkgreen	violet
CORO1B	darkgreen	violet
FAM234A	darkgreen	violet
ACD	darkgreen	violet
TFEB	darkgreen	violet
CBLC	darkgreen	violet
TELO2	darkgreen	violet
PAQR4	darkgreen	violet
TOLLIP	darkgreen	violet
MGAT4B	darkgreen	violet
FBXO31	darkgreen	violet
NAGPA	darkgreen	violet
SLC22A18	darkgreen	violet
AXIN1	darkgreen	violet
ANKRD13D	darkgreen	violet
PKP3	darkgreen	violet
NAA80	darkgreen	violet
SLC26A6	darkgreen	violet
DECR2	darkgreen	violet
NOXA1	darkgreen	violet
CLN3	darkgreen	violet
ROGDI	darkgreen	violet
TBL3	darkgreen	violet
EPS8L2	darkgreen	violet
SCAP	darkgreen	violet
FGFRL1	darkgreen	violet
PIDD1	darkgreen	violet
RABEP2	darkgreen	violet
CHTF18	darkgreen	violet
WDR24	darkgreen	violet
VPS11	darkgreen	violet
COG7	darkgreen	violet
ELMO3	darkgreen	violet
VPS51	darkgreen	violet
ADGRG1	darkgreen	violet
DOK4	darkgreen	violet
PIGQ	darkgreen	violet
MNX1	darkgreen	violet
MUTYH	darkgreen	violet
CAPN1	darkgreen	violet
OVOL1	darkgreen	violet
MAZ	darkgreen	violet
PRSS8	darkgreen	violet
NFYC	darkgreen	violet
PDXK	darkgreen	violet
LOC105372824	darkgreen	violet
CAPN15	darkgreen	violet
PRKCZ	darkgreen	violet
LFNG	darkgreen	violet
RNPS1	darkgreen	violet
NPRL3	darkgreen	violet
NOL3	darkgreen	violet
LRFN4	darkgreen	violet
CCND3	darkgreen	violet
PFKL	darkgreen	violet
PAM16	darkgreen	violet
RAB40C	darkgreen	violet
ALG3	darkgreen	violet
E2F4	darkgreen	violet
RNH1	darkgreen	violet
RAD9A	darkgreen	violet
NDUFV1	darkgreen	violet
PGAP3	darkgreen	violet
EEFSEC	darkgreen	violet
JMJD8	darkgreen	violet
JAG2	darkgreen	violet
RAB11FIP3	darkgreen	violet
MST1R	darkgreen	violet
E4F1	darkgreen	violet
NSMF	darkgreen	violet
TPRA1	darkgreen	violet
TRPT1	darkgreen	violet
UNC93B1	darkgreen	violet
ACY1	darkgreen	violet
SPATA2L	darkgreen	violet
GRK2	darkgreen	violet
ACSF3	darkgreen	violet
FLYWCH1	darkgreen	violet
ACAA1	darkgreen	violet
SHROOM1	darkgreen	violet
TMEM8A	darkgreen	violet
SIGIRR	darkgreen	violet
CDIPT	darkgreen	violet
TMEM8B	darkgreen	violet
MGRN1	darkgreen	violet
CLCN7	darkgreen	violet
NAA60	darkgreen	violet
SSH3	darkgreen	violet
PSKH1	darkgreen	violet
ISG20L2	darkgrey	darkgrey
F11R	darkgrey	darkgrey
PRCC	darkgrey	darkgrey
SCAMP3	darkgrey	darkgrey
RUSC1	darkgrey	darkgrey
LAMTOR2	darkgrey	darkgrey
DAP3	darkgrey	darkgrey
SETDB1	darkgrey	darkgrey
SLC41A1	darkgrey	darkgrey
SMYD2	darkgrey	darkgrey
USP21	darkgrey	darkgrey
USF1	darkgrey	darkgrey
INTS7	darkgrey	darkgrey
FLAD1	darkgrey	darkgrey
BPNT1	darkgrey	darkgrey
BCL9	darkgrey	darkgrey
CRTC2	darkgrey	darkgrey
SCNM1	darkgrey	darkgrey
TNFAIP8L2-SCNM1	darkgrey	darkgrey
SCCPDH	darkgrey	darkgrey
PEX19	darkgrey	darkgrey
PFDN2	darkgrey	darkgrey
PRUNE1	darkgrey	darkgrey
FAM189B	darkgrey	darkgrey
GALNT2	darkgrey	darkgrey
ALDH9A1	darkgrey	darkgrey
NENF	darkgrey	darkgrey
NAXE	darkgrey	darkgrey
RAB25	darkgrey	darkgrey
DHX9	darkgrey	darkgrey
IRF6	darkgrey	darkgrey
HAX1	darkgrey	darkgrey
UBE2Q1	darkgrey	darkgrey
POLR3C	darkgrey	darkgrey
MRPL24	darkgrey	darkgrey
FH	darkgrey	darkgrey
ADIPOR1	darkgrey	darkgrey
TP53BP2	darkgrey	darkgrey
SNX27	darkgrey	darkgrey
RABIF	darkgrey	darkgrey
ACBD6	darkgrey	darkgrey
LHX4-AS1	darkgrey	darkgrey
PEX11B	darkgrey	darkgrey
TAF5L	darkgrey	darkgrey
ADAR	darkgrey	darkgrey
ILF2	darkgrey	darkgrey
EIF2D	darkgrey	darkgrey
PSMB4	darkgrey	darkgrey
C1orf226	darkgrey	darkgrey
COPA	darkgrey	darkgrey
ZNF687	darkgrey	darkgrey
CYB5R1	darkgrey	darkgrey
TARS2	darkgrey	darkgrey
SNAPIN	darkgrey	darkgrey
RRNAD1	darkgrey	darkgrey
TOR3A	darkgrey	darkgrey
NDUFS2	darkgrey	darkgrey
UBQLN4	darkgrey	darkgrey
NIT1	darkgrey	darkgrey
CLK2	darkgrey	darkgrey
CHTOP	darkgrey	darkgrey
APH1A	darkgrey	darkgrey
RPRD2	darkgrey	darkgrey
PIGC	darkgrey	darkgrey
UBAP2L	darkgrey	darkgrey
KRTCAP2	darkgrey	darkgrey
HDGF	darkgrey	darkgrey
KLHL12	darkgrey	darkgrey
ARNT	darkgrey	darkgrey
COP1	darkgrey	darkgrey
VPS72	darkgrey	darkgrey
UFC1	darkgrey	darkgrey
EEF1AKNMT	darkgrey	darkgrey
MRPS14	darkgrey	darkgrey
DEDD	darkgrey	darkgrey
CERS2	darkgrey	darkgrey
SMG7	darkgrey	darkgrey
UCK2	darkgrey	darkgrey
PMF1	darkgrey	darkgrey
JTB	darkgrey	darkgrey
PMVK	darkgrey	darkgrey
SSR2	darkgrey	darkgrey
RBM8A	darkgrey	darkgrey
GATAD2B	darkgrey	darkgrey
DUSP12	darkgrey	darkgrey
URB2	darkgrey	darkgrey
MAPKAPK2	darkgrey	darkgrey
ARL8A	darkgrey	darkgrey
SLC39A1	darkgrey	darkgrey
C1orf43	darkgrey	darkgrey
IPO9	darkgrey	darkgrey
MTX1	darkgrey	darkgrey
B4GALT3	darkgrey	darkgrey
PYGO2	darkgrey	darkgrey
SLC25A44	darkgrey	darkgrey
RNPEP	darkgrey	darkgrey
YY1AP1	darkgrey	darkgrey
NCSTN	darkgrey	darkgrey
DENND4B	darkgrey	darkgrey
GBA	darkgrey	darkgrey
CCT3	darkgrey	darkgrey
PI4KB	darkgrey	darkgrey
PYCR2	darkgrey	darkgrey
MRPL9	darkgrey	darkgrey
CKS1B	darkgrey	darkgrey
SF3B4	darkgrey	darkgrey
SH3BP5L	darkgrey	darkgrey
PARP1	darkgrey	darkgrey
GLMP	darkgrey	darkgrey
TAGLN2	darkgrey	darkgrey
PSMD4	darkgrey	darkgrey
FDPS	darkgrey	darkgrey
STK35	darkmagenta	darkmagenta
CDS2	darkmagenta	darkmagenta
GPCPD1	darkmagenta	darkmagenta
CDC25B	darkmagenta	darkmagenta
PET117	darkmagenta	darkmagenta
PTPRA	darkmagenta	darkmagenta
SLC52A3	darkmagenta	darkmagenta
TRMT6	darkmagenta	darkmagenta
CENPB	darkmagenta	darkmagenta
NSFL1C	darkmagenta	darkmagenta
NXT1	darkmagenta	darkmagenta
SHLD1	darkmagenta	darkmagenta
CSNK2A1	darkmagenta	darkmagenta
SMIM26	darkmagenta	darkmagenta
ZCCHC3	darkmagenta	darkmagenta
GZF1	darkmagenta	darkmagenta
DDRGK1	darkmagenta	darkmagenta
MGME1	darkmagenta	darkmagenta
MAVS	darkmagenta	darkmagenta
FERMT1	darkmagenta	darkmagenta
KAT14	darkmagenta	darkmagenta
TASP1	darkmagenta	darkmagenta
SNRPB	darkmagenta	darkmagenta
DTD1	darkmagenta	darkmagenta
CRNKL1	darkmagenta	darkmagenta
PSMF1	darkmagenta	darkmagenta
PLCB4	darkmagenta	darkmagenta
UBOX5	darkmagenta	darkmagenta
TRIB3	darkmagenta	darkmagenta
RIN2	darkmagenta	darkmagenta
CRLS1	darkmagenta	darkmagenta
JAG1	darkmagenta	darkmagenta
TMEM230	darkmagenta	darkmagenta
XRN2	darkmagenta	darkmagenta
SNRPB2	darkmagenta	darkmagenta
SLC23A2	darkmagenta	darkmagenta
FAM110A	darkmagenta	darkmagenta
FASTKD5	darkmagenta	darkmagenta
BTBD3	darkmagenta	darkmagenta
SNX5	darkmagenta	darkmagenta
NAA20	darkmagenta	darkmagenta
ATRN	darkmagenta	darkmagenta
SEC23B	darkmagenta	darkmagenta
TMX4	darkmagenta	darkmagenta
RALGAPA2	darkmagenta	darkmagenta
MKKS	darkmagenta	darkmagenta
C20orf27	darkmagenta	darkmagenta
RBCK1	darkmagenta	darkmagenta
MCM8	darkmagenta	darkmagenta
POLR3F	darkmagenta	darkmagenta
VPS16	darkmagenta	darkmagenta
DSTN	darkmagenta	darkmagenta
RBBP9	darkmagenta	darkmagenta
NANP	darkmagenta	darkmagenta
ANKEF1	darkmagenta	darkmagenta
TBC1D20	darkmagenta	darkmagenta
FKBP1A	darkmagenta	darkmagenta
KIZ	darkmagenta	darkmagenta
PCNA	darkmagenta	darkmagenta
NOP56	darkmagenta	darkmagenta
PCED1A	darkmagenta	darkmagenta
IDH3B	darkmagenta	darkmagenta
SMOX	darkmagenta	darkmagenta
RRBP1	darkmagenta	darkmagenta
PANK2	darkmagenta	darkmagenta
LZTS3	darkmagenta	darkmagenta
GINS1	darkmagenta	darkmagenta
MRPS26	darkmagenta	darkmagenta
C20orf96	darkmagenta	darkmagenta
ITPA	darkmagenta	darkmagenta
KIF16B	darkmagenta	darkmagenta
USP18	darkolivegreen	darkolivegreen
FBXO6	darkolivegreen	darkolivegreen
STAT1	darkolivegreen	darkolivegreen
IFIT5	darkolivegreen	darkolivegreen
HLA-F	darkolivegreen	darkolivegreen
DTX3L	darkolivegreen	darkolivegreen
DDX58	darkolivegreen	darkolivegreen
JAK2	darkolivegreen	darkolivegreen
BTN3A2	darkolivegreen	darkolivegreen
PLAAT4	darkolivegreen	darkolivegreen
IFI44	darkolivegreen	darkolivegreen
PARP14	darkolivegreen	darkolivegreen
HLA-B	darkolivegreen	darkolivegreen
IFIH1	darkolivegreen	darkolivegreen
HCP5	darkolivegreen	darkolivegreen
OASL	darkolivegreen	darkolivegreen
OPTN	darkolivegreen	darkolivegreen
TRAFD1	darkolivegreen	darkolivegreen
SP100	darkolivegreen	darkolivegreen
ETV7	darkolivegreen	darkolivegreen
UBE2L6	darkolivegreen	darkolivegreen
PARP9	darkolivegreen	darkolivegreen
SAMD9L	darkolivegreen	darkolivegreen
IFIT2	darkolivegreen	darkolivegreen
TRIM69	darkolivegreen	darkolivegreen
IFIT3	darkolivegreen	darkolivegreen
RNF213	darkolivegreen	darkolivegreen
ISG20	darkolivegreen	darkolivegreen
ZNFX1	darkolivegreen	darkolivegreen
BIRC3	darkolivegreen	darkolivegreen
ASPHD2	darkolivegreen	darkolivegreen
ISG15	darkolivegreen	darkolivegreen
TAP2	darkolivegreen	darkolivegreen
OAS3	darkolivegreen	darkolivegreen
OAS2	darkolivegreen	darkolivegreen
IFI27	darkolivegreen	darkolivegreen
TRIM21	darkolivegreen	darkolivegreen
CMPK2	darkolivegreen	darkolivegreen
IFI35	darkolivegreen	darkolivegreen
RSAD2	darkolivegreen	darkolivegreen
LAMP3	darkolivegreen	darkolivegreen
BATF2	darkolivegreen	darkolivegreen
NLRC5	darkolivegreen	darkolivegreen
PSMB8	darkolivegreen	darkolivegreen
HLA-A	darkolivegreen	darkolivegreen
SECTM1	darkolivegreen	darkolivegreen
BTN3A1	darkolivegreen	darkolivegreen
IFIT1	darkolivegreen	darkolivegreen
BST2	darkolivegreen	darkolivegreen
HLA-E	darkolivegreen	darkolivegreen
IRF7	darkolivegreen	darkolivegreen
APOL1	darkolivegreen	darkolivegreen
BTN3A3	darkolivegreen	darkolivegreen
DHX58	darkolivegreen	darkolivegreen
B2M	darkolivegreen	darkolivegreen
DDX60	darkolivegreen	darkolivegreen
HERC6	darkolivegreen	darkolivegreen
APOL6	darkolivegreen	darkolivegreen
HLA-C	darkolivegreen	darkolivegreen
RTP4	darkolivegreen	darkolivegreen
MX1	darkolivegreen	darkolivegreen
SP140L	darkolivegreen	darkolivegreen
RNF19B	darkolivegreen	darkolivegreen
EPSTI1	darkolivegreen	darkolivegreen
TAP1	darkolivegreen	darkolivegreen
PARP12	darkolivegreen	darkolivegreen
IFI6	darkolivegreen	darkolivegreen
CASP10	darkolivegreen	darkolivegreen
PSMB9	darkolivegreen	darkolivegreen
PSMB8-AS1	darkolivegreen	darkolivegreen
HSH2D	darkolivegreen	darkolivegreen
TNFSF10	darkolivegreen	darkolivegreen
IRF1	darkolivegreen	darkolivegreen
SAMD9	darkolivegreen	darkolivegreen
APOL2	darkolivegreen	darkolivegreen
IL15RA	darkolivegreen	darkolivegreen
RPL23A	darkorange	darkorange
RPL41	darkorange	darkorange
MRPL22	darkorange	darkorange
ATP6V0E1	darkorange	darkorange
RPL38	darkorange	darkorange
RPL32	darkorange	darkorange
C19orf53	darkorange	darkorange
RPL37	darkorange	darkorange
LAMTOR5	darkorange	darkorange
EIF3F	darkorange	darkorange
RPL27	darkorange	darkorange
RPL13	darkorange	darkorange
RNF181	darkorange	darkorange
RPS8	darkorange	darkorange
COX5B	darkorange	darkorange
SNRPD2	darkorange	darkorange
RPS14	darkorange	darkorange
VAMP8	darkorange	darkorange
RPL3	darkorange	darkorange
RACK1	darkorange	darkorange
MYL6	darkorange	darkorange
COX7A2	darkorange	darkorange
ORMDL2	darkorange	darkorange
GAS5	darkorange	darkorange
RPL37A	darkorange	darkorange
SNX17	darkorange	darkorange
RPLP2	darkorange	darkorange
RPLP1	darkorange	darkorange
NDUFA12	darkorange	darkorange
RPS12	darkorange	darkorange
RPL31	darkorange	darkorange
HINT1	darkorange	darkorange
RPS15	darkorange	darkorange
CNIH4	darkorange	darkorange
NDUFB8	darkorange	darkorange
LSM2	darkorange	darkorange
SURF1	darkorange	darkorange
RPL12	darkorange	darkorange
RPL35	darkorange	darkorange
RPS13	darkorange	darkorange
RPL36	darkorange	darkorange
RPL27A	darkorange	darkorange
NDUFAB1	darkorange	darkorange
PTRHD1	darkorange	darkorange
RPL5	darkorange	darkorange
EEF1B2	darkorange	darkorange
RPL18	darkorange	darkorange
ATRAID	darkorange	darkorange
MRPL34	darkorange	darkorange
RPL23	darkorange	darkorange
RPS9	darkorange	darkorange
SNHG29	darkorange	darkorange
RPL11	darkorange	darkorange
RPL13AP5	darkorange	darkorange
TMEM18	darkorange	darkorange
DCTN2	darkorange	darkorange
IMPDH2	darkorange	darkorange
EEF1A1	darkorange	darkorange
RPL13A	darkorange	darkorange
RPL18A	darkorange	darkorange
RPS28	darkorange	darkorange
COMMD1	darkorange	darkorange
PSMB1	darkorange	darkorange
COX6A1	darkorange	darkorange
MAPKAPK5-AS1	darkorange	darkorange
RPS18	darkorange	darkorange
CHCHD1	darkorange	darkorange
NOP53	darkorange	darkorange
RPL34	darkorange	darkorange
RPL28	darkorange	darkorange
DYNLT1	darkorange	darkorange
[truncated: 7,617 more rows]
